# Supplementary material for: Mathematical modeling and analysis of insulin clearance in vivo
Source: BMC Syst Biol. 2008 May 13;2:43. doi: 10.1186/1752-0509-2-43 (PMC2430945; doi:10.1186/1752-0509-2-43)
Supplement: Additional file 4 — Stationary model analysis. In this file, the stationary model equations are analyzed. [file 1752-0509-2-43-S4.nb]

(************** Content-type: application/mathematica **************
                     CreatedBy='Mathematica 5.0'

                    Mathematica-Compatible Notebook

This notebook can be used with any Mathematica-compatible
application, such as Mathematica, MathReader or Publicon. The data
for the notebook starts with the line containing stars above.

To get the notebook into a Mathematica-compatible application, do
one of the following:

* Save the data starting with the line of stars above into a file
  with a name ending in .nb, then open the file inside the
  application;

* Copy the data starting with the line of stars above to the
  clipboard, then use the Paste menu command inside the application.

Data for notebooks contains only printable 7-bit ASCII and can be
sent directly in email or through ftp in text mode.  Newlines can be
CR, LF or CRLF (Unix, Macintosh or MS-DOS style).

NOTE: If you modify the data for this notebook not in a Mathematica-
compatible application, you must delete the line below containing
the word CacheID, otherwise Mathematica-compatible applications may
try to use invalid cache data.

For more information on notebooks and Mathematica-compatible 
applications, contact Wolfram Research:
  web: http://www.wolfram.com
  email: info@wolfram.com
  phone: +1-217-398-0700 (U.S.)

Notebook reader applications are available free of charge from 
Wolfram Research.
*******************************************************************)

(*CacheID: 232*)


(*NotebookFileLineBreakTest
NotebookFileLineBreakTest*)
(*NotebookOptionsPosition[    298709,       8684]*)
(*NotebookOutlinePosition[    299723,       8714]*)
(*  CellTagsIndexPosition[    299679,       8710]*)
(*WindowFrame->Normal*)


Notebook[{
Cell[BoxData[
    \(\(\(\[IndentingNewLine]\)\( (*\ 
      Stationary\ analysis\ of\ insulin\ clearance\ \
*) \)\(\[IndentingNewLine]\)\(\[IndentingNewLine]\)\( (*\ 
      All\ rates\ are\ in\ nmol/\((l*s)\); \ all\ concentrations\ in\ nM; \ 
      all\ amounts\ of\ substances\ in\ nmol; \ 
      all\ volumes\ in\ l\ \
*) \)\(\[IndentingNewLine]\)\(\[IndentingNewLine]\)\(\(Param = {kins \[Rule] 
            10^\((\(-3\))\), kins1d \[Rule] 4*10^\((\(-4\))\), 
          kins2d \[Rule] 4*10^\((\(-2\))\), 
          kins1den \[Rule] 1.925*10^\((\(-3\))\), 
          kins2den \[Rule] 3.85*10^\((\(-3\))\), kyd \[Rule] 0.00385, 
          kyden \[Rule] 0.00722, kyp \[Rule] 0.0231, 
          intk1 \[Rule] 5.5*10^\((\(-4\))\), intk2 \[Rule] 2*10^\((\(-4\))\), 
          reck1 \[Rule] 1.533*10^\((\(-3\))\)};\)\[IndentingNewLine]
    \(Rtotal = 40;\)\[IndentingNewLine]
    \(ReceptorBalance = {I2Rpen \[Rule] 
            Rtotal - R - IR - I2R - Rp - IRp - I2Rp - Ren - IRen - I2Ren - 
              Rpen - IRpen};\)\[IndentingNewLine]\[IndentingNewLine]
    \(Rates = {r1 \[Rule] kins*R*Ins - kins1d*IR, 
          r2 \[Rule] kins*Rp*Ins - kins1d*IRp, 
          r3 \[Rule] kins*IR*Ins - kins2d*I2R, 
          r4 \[Rule] kins*IRp*Ins - kins2d*I2Rp, r5 \[Rule] kyd*Rp, 
          r6 \[Rule] kyp*IR - kyd*IRp, r7 \[Rule] kyp*I2R - kyd*I2Rp, 
          i1 \[Rule] kins1den*IRen, i2 \[Rule] kins1den*IRpen, 
          i3 \[Rule] kins2den*I2Ren, i4 \[Rule] kins2den*I2Rpen, 
          i5 \[Rule] kyden*Rpen, i6 \[Rule] kyp*IRen - kyden*IRpen, 
          i7 \[Rule] kyp*I2Ren - kyden*I2Rpen, 
          f1 \[Rule] intk2*R - reck1*Ren, f2 \[Rule] intk2*IR, 
          f3 \[Rule] intk2*I2R, f4 \[Rule] intk1*Rp - reck1*Rpen, 
          f5 \[Rule] intk1*IRp, 
          f6 \[Rule] intk1*I2Rp};\)\[IndentingNewLine]\[IndentingNewLine]
    \(Liver = {\(-r1\) + r5 - f1 \[Equal] 0, r1 - r3 - r6 - f2 \[Equal] 0, 
          r3 - r7 - f3 \[Equal] 0, \(-r2\) - r5 - f4 \[Equal] 0, 
          r2 - r4 + r6 - f5 \[Equal] 0, r4 + r7 - f6 \[Equal] 0, 
          i1 + i5 + f1 \[Equal] 0, \(-i1\) + i3 - i6 + f2 \[Equal] 
            0, \(-i3\) - i7 + f3 \[Equal] 0, 
          i2 - i5 + f4 \[Equal] 0, \(-i2\) + i4 + i6 + f5 \[Equal] 
            0\ };\)\[IndentingNewLine]\[IndentingNewLine]
    \(RatesParametersBalance = \(Rates /. ReceptorBalance\) /. 
          Param;\)\[IndentingNewLine]\[IndentingNewLine]
    \(LiverODE = 
        Liver /. 
          RatesParametersBalance;\)\[IndentingNewLine]\[IndentingNewLine]
    \(Circulation = {k1ub -> 0.35, 
          k2ub -> 0.2, \[IndentingNewLine]RhoLiver -> 
            1.051*10^3, \[IndentingNewLine]Mliver -> 
            0.05*bw, \[IndentingNewLine]Vhep -> \((Mliver/
                  RhoLiver)\)*0.78, \[IndentingNewLine]Vdisse -> 
            0.272*Vhep*
              RhoLiver*10^\((\(-3\))\), \[IndentingNewLine]Vplasma \[Rule] 
            0.03375*bw*10^\((\(-3\))\), \[IndentingNewLine]Mkidney -> 
            2*0.85*bw/230, \n
          Kkidney -> \((0.0225/10^3)\)*
              Mkidney}\ ;\)\[IndentingNewLine]\[IndentingNewLine]\
\[IndentingNewLine]\[IndentingNewLine]
    RateLiver = \(-\((\(-r1\) - r2 - r3 - r4)\)\)*Vhep/Vplasma //. 
        Circulation; \  (*nmol/\((l*s)\)*) \[IndentingNewLine]RateKidney = 
      Kkidney*Ins/Vplasma //. 
        Circulation; \ \  (*nmol/\((l*
            s)\)*) \[IndentingNewLine]\[IndentingNewLine]ErgLiver = 
      Solve[LiverODE, {R, IR, I2R, Rp, IRp, I2Rp, Ren, IRen, I2Ren, Rpen, 
          IRpen}];\[IndentingNewLine]\n
    \(RateLiverFinished = \(RateLiver /. RatesParametersBalance\) /. 
          ErgLiver (*nmol/\((l*s)\)*) ;\)\[IndentingNewLine]\n
    \(RateTotal = RateLiverFinished + RateKidney;\)\[IndentingNewLine]
    \)\)\)], "Input"],

Cell[CellGroupData[{

Cell[BoxData[
    \(\(\( (*\ 
      Initial\ conditions\ for\ simulation\ *) \)\(\[IndentingNewLine]\)\(\
\[IndentingNewLine]\)\(ErgLiverBasal = ErgLiver /. Ins \[Rule] 0.07\n
    I2RpenBasal \[Rule] 
        Rtotal - R - IR - I2R - Rp - IRp - I2Rp - Ren - IRen - I2Ren - Rpen - 
          IRpen /. ErgLiverBasal\n\n
    pansec = \(\(\((RateLiverFinished + RateKidney)\)/\((1 - 
                  Ins^n/\((Ins^n + ks^n)\))\) /. Ins \[Rule] 0.07\) /. 
          ks \[Rule] 0.5\) /. 
        n \[Rule] 10\[IndentingNewLine]\[IndentingNewLine]
    \)\)\)], "Input"],

Cell[BoxData[
    \({{I2Ren \[Rule] 0.00012129452102194183`, 
        IRen \[Rule] 0.1455366602250341`, Ren \[Rule] 4.88527893589525`, 
        IRpen \[Rule] 0.492463504703932`, Rpen \[Rule] 0.12260167668272581`, 
        R \[Rule] 31.61895216072473`, Rp \[Rule] 0.22752768990696381`, 
        IRp \[Rule] 2.072751008823521`, IR \[Rule] 0.43000717131576927`, 
        I2R \[Rule] 0.0006963106738637042`, 
        I2Rp \[Rule] 0.003630120432069776`}}\)], "Output"],

Cell[BoxData[
    \({I2RpenBasal \[Rule] 0.000433466095105306`}\)], "Output"],

Cell[BoxData[
    \({0.001697604982410232`}\)], "Output"]
}, Open  ]],

Cell[CellGroupData[{

Cell[BoxData[
    \(\(\(\[IndentingNewLine]\)\( (*\ 
      Initial\ condition\ for\ Ins_ub\ as\ a\ function\ of\ k1ub\ and\ k2ub\ \
*) \)\(\[IndentingNewLine]\)\(\[IndentingNewLine]\)\(\(equbstat = {0 == \
\((k1ub*Ins*Vdisse - k2ub*Insub)\)/\((Vplasma)\)};\)\[IndentingNewLine]
    \(InsUbstat = 
        Flatten[Solve[equbstat, 
            Insub]];\)\[IndentingNewLine]\n (*general\ case\
*) \[IndentingNewLine]
    InsUbstat /. 
      Ins \[Rule] 
        0.07\[IndentingNewLine] (*for\ literature\ values\ of\ k1ub\ and\ \
k2ub*) \[IndentingNewLine]
    \(InsUbstat /. Ins \[Rule] 0.07\) //. Circulation\)\)\)], "Input"],

Cell[BoxData[
    \({Insub \[Rule] \(0.07`\ k1ub\ Vdisse\)\/k2ub}\)], "Output"],

Cell[BoxData[
    \({Insub \[Rule] 1.2994800000000003`*^-6\ bw}\)], "Output"]
}, Open  ]],

Cell[CellGroupData[{

Cell[BoxData[
    \(\(\(\[IndentingNewLine]\)\(\[IndentingNewLine]\)\( (*\ 
      Insulin\ secretion\ at\ basal\ insulin\ concentration\ [
          nM/s]\ *) \)\(\[IndentingNewLine]\)\(InsSecBas = 
      RateLiverFinished + RateKidney /. 
        Ins \[Rule] 0.07\[IndentingNewLine] (*\ 
      Maximal\ insulin\ secretion\ in\ 10\ minutes\ [
          nM]\ *) \[IndentingNewLine]
    InsSecBas*60*10\ \[IndentingNewLine]\[IndentingNewLine]
    \)\)\)], "Input"],

Cell[BoxData[
    \({0.0016976049774998306`}\)], "Output"],

Cell[BoxData[
    \({1.0185629864998984`}\)], "Output"]
}, Open  ]],

Cell[CellGroupData[{

Cell[BoxData[
    \(\(\(\[IndentingNewLine]\)\( (*\ 
      Insulin\ removal\ rates\ *) \)\(\[IndentingNewLine]\)\(\
\[IndentingNewLine]\)\(\n\)\(\(FigRates = 
      Plot[{RateTotal, RateLiverFinished, RateKidney}, {Ins, 0, 5}, 
        PlotStyle \[Rule] {RGBColor[0, 0, 0], RGBColor[1, 0, 0], 
            RGBColor[0, 0, 1]}, 
        FrameLabel \[Rule] \ {"\<Insulin [nM]\>", "\<Insulin degradation \
[nM/s]\>"},  (*\(RotateLabel \[Rule] False\)\(,\)*) \ Frame \[Rule] \ True, \ 
        PlotRange \[Rule] \ {All, All}, 
        ImageSize \[Rule] \ 400]\)\(\[IndentingNewLine]\)
    \)\)\)], "Input"],

Cell[GraphicsData["PostScript", "\<\
%!
%%Creator: Mathematica
%%AspectRatio: .61803 
%%ImageSize: 400 247.214 
MathPictureStart
/Mabs {
Mgmatrix idtransform
Mtmatrix dtransform
} bind def
/Mabsadd { Mabs
3 -1 roll add
3 1 roll add
exch } bind def
%% Graphics
%%IncludeResource: font Courier
%%IncludeFont: Courier
/Courier findfont 10  scalefont  setfont
% Scaling calculations
0.0238095 0.190476 0.0147151 15.464 [
[.02381 -0.0125 -3 -9 ]
[.02381 -0.0125 3 0 ]
[.21429 -0.0125 -3 -9 ]
[.21429 -0.0125 3 0 ]
[.40476 -0.0125 -3 -9 ]
[.40476 -0.0125 3 0 ]
[.59524 -0.0125 -3 -9 ]
[.59524 -0.0125 3 0 ]
[.78571 -0.0125 -3 -9 ]
[.78571 -0.0125 3 0 ]
[.97619 -0.0125 -3 -9 ]
[.97619 -0.0125 3 0 ]
[ 0 0 -0.125 0 ]
[.5 -0.0125 -38 -19.4375 ]
[.5 -0.0125 38 -9 ]
[-0.0125 .01472 -6 -4.5 ]
[-0.0125 .01472 0 4.5 ]
[-0.0125 .09203 -30 -4.5 ]
[-0.0125 .09203 0 4.5 ]
[-0.0125 .16935 -24 -4.5 ]
[-0.0125 .16935 0 4.5 ]
[-0.0125 .24667 -30 -4.5 ]
[-0.0125 .24667 0 4.5 ]
[-0.0125 .32399 -24 -4.5 ]
[-0.0125 .32399 0 4.5 ]
[-0.0125 .40131 -30 -4.5 ]
[-0.0125 .40131 0 4.5 ]
[-0.0125 .47863 -24 -4.5 ]
[-0.0125 .47863 0 4.5 ]
[-0.0125 .55595 -30 -4.5 ]
[-0.0125 .55595 0 4.5 ]
[ 0 0 -0.125 0 ]
[-0.01875 .30902 -40.4375 -80 ]
[-0.01875 .30902 -30 80 ]
[ 0 .61803 .125 0 ]
[ 1 0 .125 0 ]
[ 0 0 0 0 ]
[ 1 .61803 0 0 ]
] MathScale
% Start of Graphics
1 setlinecap
1 setlinejoin
newpath
0 g
.25 Mabswid
[ ] 0 setdash
.02381 0 m
.02381 .00625 L
s
[(0)] .02381 -0.0125 0 1 Mshowa
.21429 0 m
.21429 .00625 L
s
[(1)] .21429 -0.0125 0 1 Mshowa
.40476 0 m
.40476 .00625 L
s
[(2)] .40476 -0.0125 0 1 Mshowa
.59524 0 m
.59524 .00625 L
s
[(3)] .59524 -0.0125 0 1 Mshowa
.78571 0 m
.78571 .00625 L
s
[(4)] .78571 -0.0125 0 1 Mshowa
.97619 0 m
.97619 .00625 L
s
[(5)] .97619 -0.0125 0 1 Mshowa
.125 Mabswid
.0619 0 m
.0619 .00375 L
s
.1 0 m
.1 .00375 L
s
.1381 0 m
.1381 .00375 L
s
.17619 0 m
.17619 .00375 L
s
.25238 0 m
.25238 .00375 L
s
.29048 0 m
.29048 .00375 L
s
.32857 0 m
.32857 .00375 L
s
.36667 0 m
.36667 .00375 L
s
.44286 0 m
.44286 .00375 L
s
.48095 0 m
.48095 .00375 L
s
.51905 0 m
.51905 .00375 L
s
.55714 0 m
.55714 .00375 L
s
.63333 0 m
.63333 .00375 L
s
.67143 0 m
.67143 .00375 L
s
.70952 0 m
.70952 .00375 L
s
.74762 0 m
.74762 .00375 L
s
.82381 0 m
.82381 .00375 L
s
.8619 0 m
.8619 .00375 L
s
.9 0 m
.9 .00375 L
s
.9381 0 m
.9381 .00375 L
s
.25 Mabswid
0 0 m
1 0 L
s
gsave
.5 -0.0125 -99 -23.4375 Mabsadd m
1 1 Mabs scale
currentpoint translate
0 18.4375 translate 1 -1 scale
/g { setgray} bind def
/k { setcmykcolor} bind def
/p { gsave} bind def
/r { setrgbcolor} bind def
/w { setlinewidth} bind def
/C { curveto} bind def
/F { fill} bind def
/L { lineto} bind def
/rL { rlineto} bind def
/P { grestore} bind def
/s { stroke} bind def
/S { show} bind def
/N {currentpoint 3 -1 roll show moveto} bind def
/Msf { findfont exch scalefont [1 0 0 -1 0 0 ] makefont setfont} bind def
/m { moveto} bind def
/Mr { rmoveto} bind def
/Mx {currentpoint exch pop moveto} bind def
/My {currentpoint pop exch moveto} bind def
/X {0 rmoveto} bind def
/Y {0 exch rmoveto} bind def
63.000 11.562 moveto
%%IncludeResource: font Courier
%%IncludeFont: Courier
/Courier findfont 10.000 scalefont
[1 0 0 -1 0 0 ] makefont setfont
0.000 0.000 0.000 setrgbcolor
0.000 0.000 rmoveto
63.000 11.562 moveto
%%IncludeResource: font Courier
%%IncludeFont: Courier
/Courier findfont 10.000 scalefont
[1 0 0 -1 0 0 ] makefont setfont
0.000 0.000 0.000 setrgbcolor
(Insulin) show
%%IncludeResource: font Mathematica2Mono
%%IncludeFont: Mathematica2Mono
/Mathematica2Mono findfont 10.000 scalefont
[1 0 0 -1 0 0 ] makefont setfont
0.000 0.000 0.000 setrgbcolor
111.000 11.562 moveto
(@) show
117.000 11.562 moveto
%%IncludeResource: font Courier
%%IncludeFont: Courier
/Courier findfont 10.000 scalefont
[1 0 0 -1 0 0 ] makefont setfont
0.000 0.000 0.000 setrgbcolor
(nM) show
%%IncludeResource: font Mathematica2Mono
%%IncludeFont: Mathematica2Mono
/Mathematica2Mono findfont 10.000 scalefont
[1 0 0 -1 0 0 ] makefont setfont
0.000 0.000 0.000 setrgbcolor
129.000 11.562 moveto
(D) show
135.000 11.562 moveto
%%IncludeResource: font Courier
%%IncludeFont: Courier
/Courier findfont 10.000 scalefont
[1 0 0 -1 0 0 ] makefont setfont
0.000 0.000 0.000 setrgbcolor
0.000 0.000 rmoveto
1.000 setlinewidth
grestore
0 .01472 m
.00625 .01472 L
s
[(0)] -0.0125 .01472 1 0 Mshowa
0 .09203 m
.00625 .09203 L
s
[(0.005)] -0.0125 .09203 1 0 Mshowa
0 .16935 m
.00625 .16935 L
s
[(0.01)] -0.0125 .16935 1 0 Mshowa
0 .24667 m
.00625 .24667 L
s
[(0.015)] -0.0125 .24667 1 0 Mshowa
0 .32399 m
.00625 .32399 L
s
[(0.02)] -0.0125 .32399 1 0 Mshowa
0 .40131 m
.00625 .40131 L
s
[(0.025)] -0.0125 .40131 1 0 Mshowa
0 .47863 m
.00625 .47863 L
s
[(0.03)] -0.0125 .47863 1 0 Mshowa
0 .55595 m
.00625 .55595 L
s
[(0.035)] -0.0125 .55595 1 0 Mshowa
.125 Mabswid
0 .03018 m
.00375 .03018 L
s
0 .04564 m
.00375 .04564 L
s
0 .06111 m
.00375 .06111 L
s
0 .07657 m
.00375 .07657 L
s
0 .1075 m
.00375 .1075 L
s
0 .12296 m
.00375 .12296 L
s
0 .13843 m
.00375 .13843 L
s
0 .15389 m
.00375 .15389 L
s
0 .18482 m
.00375 .18482 L
s
0 .20028 m
.00375 .20028 L
s
0 .21575 m
.00375 .21575 L
s
0 .23121 m
.00375 .23121 L
s
0 .26214 m
.00375 .26214 L
s
0 .2776 m
.00375 .2776 L
s
0 .29307 m
.00375 .29307 L
s
0 .30853 m
.00375 .30853 L
s
0 .33946 m
.00375 .33946 L
s
0 .35492 m
.00375 .35492 L
s
0 .37039 m
.00375 .37039 L
s
0 .38585 m
.00375 .38585 L
s
0 .41678 m
.00375 .41678 L
s
0 .43224 m
.00375 .43224 L
s
0 .44771 m
.00375 .44771 L
s
0 .46317 m
.00375 .46317 L
s
0 .4941 m
.00375 .4941 L
s
0 .50956 m
.00375 .50956 L
s
0 .52503 m
.00375 .52503 L
s
0 .54049 m
.00375 .54049 L
s
0 .57142 m
.00375 .57142 L
s
0 .58688 m
.00375 .58688 L
s
0 .60235 m
.00375 .60235 L
s
0 .61781 m
.00375 .61781 L
s
.25 Mabswid
0 0 m
0 .61803 L
s
gsave
-0.01875 .30902 -176.219 -9.21875 Mabsadd m
1 1 Mabs scale
currentpoint translate
141 9.21875 translate
90 rotate
-141 -9.21875 translate
0 18.4375 translate 1 -1 scale
/g { setgray} bind def
/k { setcmykcolor} bind def
/p { gsave} bind def
/r { setrgbcolor} bind def
/w { setlinewidth} bind def
/C { curveto} bind def
/F { fill} bind def
/L { lineto} bind def
/rL { rlineto} bind def
/P { grestore} bind def
/s { stroke} bind def
/S { show} bind def
/N {currentpoint 3 -1 roll show moveto} bind def
/Msf { findfont exch scalefont [1 0 0 -1 0 0 ] makefont setfont} bind def
/m { moveto} bind def
/Mr { rmoveto} bind def
/Mx {currentpoint exch pop moveto} bind def
/My {currentpoint pop exch moveto} bind def
/X {0 rmoveto} bind def
/Y {0 exch rmoveto} bind def
63.000 11.562 moveto
%%IncludeResource: font Courier
%%IncludeFont: Courier
/Courier findfont 10.000 scalefont
[1 0 0 -1 0 0 ] makefont setfont
0.000 0.000 0.000 setrgbcolor
0.000 0.000 rmoveto
63.000 11.562 moveto
%%IncludeResource: font Courier
%%IncludeFont: Courier
/Courier findfont 10.000 scalefont
[1 0 0 -1 0 0 ] makefont setfont
0.000 0.000 0.000 setrgbcolor
(Insulin) show
111.000 11.562 moveto
(degradation) show
%%IncludeResource: font Mathematica2Mono
%%IncludeFont: Mathematica2Mono
/Mathematica2Mono findfont 10.000 scalefont
[1 0 0 -1 0 0 ] makefont setfont
0.000 0.000 0.000 setrgbcolor
183.000 11.562 moveto
(@) show
189.000 11.562 moveto
%%IncludeResource: font Courier
%%IncludeFont: Courier
/Courier findfont 10.000 scalefont
[1 0 0 -1 0 0 ] makefont setfont
0.000 0.000 0.000 setrgbcolor
(nM) show
%%IncludeResource: font Mathematica2Mono
%%IncludeFont: Mathematica2Mono
/Mathematica2Mono findfont 10.000 scalefont
[1 0 0 -1 0 0 ] makefont setfont
0.000 0.000 0.000 setrgbcolor
201.000 11.562 moveto
(\\220) show
207.000 11.562 moveto
%%IncludeResource: font Courier
%%IncludeFont: Courier
/Courier findfont 10.000 scalefont
[1 0 0 -1 0 0 ] makefont setfont
0.000 0.000 0.000 setrgbcolor
(s) show
%%IncludeResource: font Mathematica2Mono
%%IncludeFont: Mathematica2Mono
/Mathematica2Mono findfont 10.000 scalefont
[1 0 0 -1 0 0 ] makefont setfont
0.000 0.000 0.000 setrgbcolor
213.000 11.562 moveto
(D) show
219.000 11.562 moveto
%%IncludeResource: font Courier
%%IncludeFont: Courier
/Courier findfont 10.000 scalefont
[1 0 0 -1 0 0 ] makefont setfont
0.000 0.000 0.000 setrgbcolor
0.000 0.000 rmoveto
1.000 setlinewidth
grestore
.02381 .61178 m
.02381 .61803 L
s
.21429 .61178 m
.21429 .61803 L
s
.40476 .61178 m
.40476 .61803 L
s
.59524 .61178 m
.59524 .61803 L
s
.78571 .61178 m
.78571 .61803 L
s
.97619 .61178 m
.97619 .61803 L
s
.125 Mabswid
.0619 .61428 m
.0619 .61803 L
s
.1 .61428 m
.1 .61803 L
s
.1381 .61428 m
.1381 .61803 L
s
.17619 .61428 m
.17619 .61803 L
s
.25238 .61428 m
.25238 .61803 L
s
.29048 .61428 m
.29048 .61803 L
s
.32857 .61428 m
.32857 .61803 L
s
.36667 .61428 m
.36667 .61803 L
s
.44286 .61428 m
.44286 .61803 L
s
.48095 .61428 m
.48095 .61803 L
s
.51905 .61428 m
.51905 .61803 L
s
.55714 .61428 m
.55714 .61803 L
s
.63333 .61428 m
.63333 .61803 L
s
.67143 .61428 m
.67143 .61803 L
s
.70952 .61428 m
.70952 .61803 L
s
.74762 .61428 m
.74762 .61803 L
s
.82381 .61428 m
.82381 .61803 L
s
.8619 .61428 m
.8619 .61803 L
s
.9 .61428 m
.9 .61803 L
s
.9381 .61428 m
.9381 .61803 L
s
.25 Mabswid
0 .61803 m
1 .61803 L
s
.99375 .01472 m
1 .01472 L
s
.99375 .09203 m
1 .09203 L
s
.99375 .16935 m
1 .16935 L
s
.99375 .24667 m
1 .24667 L
s
.99375 .32399 m
1 .32399 L
s
.99375 .40131 m
1 .40131 L
s
.99375 .47863 m
1 .47863 L
s
.99375 .55595 m
1 .55595 L
s
.125 Mabswid
.99625 .03018 m
1 .03018 L
s
.99625 .04564 m
1 .04564 L
s
.99625 .06111 m
1 .06111 L
s
.99625 .07657 m
1 .07657 L
s
.99625 .1075 m
1 .1075 L
s
.99625 .12296 m
1 .12296 L
s
.99625 .13843 m
1 .13843 L
s
.99625 .15389 m
1 .15389 L
s
.99625 .18482 m
1 .18482 L
s
.99625 .20028 m
1 .20028 L
s
.99625 .21575 m
1 .21575 L
s
.99625 .23121 m
1 .23121 L
s
.99625 .26214 m
1 .26214 L
s
.99625 .2776 m
1 .2776 L
s
.99625 .29307 m
1 .29307 L
s
.99625 .30853 m
1 .30853 L
s
.99625 .33946 m
1 .33946 L
s
.99625 .35492 m
1 .35492 L
s
.99625 .37039 m
1 .37039 L
s
.99625 .38585 m
1 .38585 L
s
.99625 .41678 m
1 .41678 L
s
.99625 .43224 m
1 .43224 L
s
.99625 .44771 m
1 .44771 L
s
.99625 .46317 m
1 .46317 L
s
.99625 .4941 m
1 .4941 L
s
.99625 .50956 m
1 .50956 L
s
.99625 .52503 m
1 .52503 L
s
.99625 .54049 m
1 .54049 L
s
.99625 .57142 m
1 .57142 L
s
.99625 .58688 m
1 .58688 L
s
.99625 .60235 m
1 .60235 L
s
.99625 .61781 m
1 .61781 L
s
.25 Mabswid
1 0 m
1 .61803 L
s
0 0 m
1 0 L
1 .61803 L
0 .61803 L
closepath
clip
newpath
0 0 0 r
.5 Mabswid
.02381 .01472 m
.04262 .05061 L
.06244 .08135 L
.10458 .13217 L
.14264 .16817 L
.18314 .2006 L
.22214 .2282 L
.26358 .25493 L
.30351 .2789 L
.34193 .30077 L
.38279 .32305 L
.42214 .34377 L
.45998 .36315 L
.50027 .38331 L
.53904 .40235 L
.58026 .42225 L
.61997 .44114 L
.65817 .4591 L
.69881 .47801 L
.73794 .49605 L
.77952 .51506 L
.81959 .53324 L
.85814 .55063 L
.89914 .56902 L
.93863 .58664 L
.97619 .60332 L
s
1 0 0 r
.02381 .01472 m
.04262 .04309 L
.06244 .0659 L
.08255 .08402 L
.10458 .09985 L
.14509 .12176 L
.18408 .13718 L
.22553 .14977 L
.26546 .15942 L
.30387 .16708 L
.34474 .17394 L
.38409 .17961 L
.42192 .18439 L
.46221 .1889 L
.50098 .19278 L
.54221 .1965 L
.58192 .19977 L
.62011 .20266 L
.66075 .2055 L
.69988 .20804 L
.74147 .21057 L
.78153 .21285 L
.82008 .21492 L
.86109 .21701 L
.90057 .21891 L
.93855 .22066 L
.97619 .22232 L
s
0 0 1 r
.02381 .01472 m
.06244 .03017 L
.10458 .04703 L
.14415 .06286 L
.18221 .07808 L
.22272 .09429 L
.26171 .10989 L
.30316 .12647 L
.34309 .14244 L
.3815 .15781 L
.42237 .17416 L
.46172 .1899 L
.49955 .20503 L
.53984 .22115 L
.57861 .23666 L
.61984 .25315 L
.65954 .26904 L
.69774 .28432 L
.73838 .30058 L
.77751 .31623 L
.81909 .33287 L
.85916 .34889 L
.89771 .36432 L
.93871 .38072 L
.97619 .39571 L
s
% End of Graphics
MathPictureEnd
\
\>"], "Graphics",
  ImageSize->{400, 247.188},
  ImageCache->GraphicsData["Bitmap", "\<\
CF5dJ6E]HGAYHf4PAg9QL6QYHg<PAVmbKF5d0`40006@0000ma000`40n007h00OooooTOoo003ooonA
ool00?oooi7oo`00ooooTOoo003ooonAool00>goo`8000koo`80097oo`00kOoo00<00?ooool03_oo
00<00?ooool0Sooo002jool500001Ooo00000000ool00P0000Coo`00000000Coo`800003ool00?oo
00D00003ool0000000H00003ool0000000Woo`03003ooooo00<00003ool0000000800003ool00000
00?oo`03003ooooo08ooo`00_?oo00<00?ooool00_oo00@00?ooool000Goo`04003ooooo0002ool0
0`00ooooo`02ool00`00ooooo`03ool01@00oooooooo00000_oo00<00?ooool02?oo00D00?oooooo
o`0000;oo`03003oo`0000?oo`05003oooooool0002Aool00;coo`03003ooooo00;oo`04003ooooo
0003ool20003ool01000ooooo`001?oo00<00?ooool00ooo00D00?ooooooo`0000;oo`03003ooooo
00Soo`05003oooooool00002ool01`00ool00?oo003oo`0000?oo`03003ooooo08ooo`00_?oo00<0
0?ooool00_oo00@00?ooool000;oo`03003ooooo00?oo`04003ooooo0004ool00`00ooooo`03ool0
1@00oooooooo00000_oo00<00?ooool02?oo00D00?ooooooo`0000;oo`07003oo`00ool00?oo0000
0ooo00<00?ooool0Sooo002lool01P00oooooooo003oo`8000Coo`<00004ool00000ool20004ool0
0`00ooooo`02ool20002ool01000ool000002ooo00D00?ooool00?oo008000;oo`800003ool00000
00?oo`03003ooooo08ooo`00^_oo1@005_oo00<00?ooool05Ooo0P001ooo00D00?ooooooo`0000;o
o`80097oo`00e?oo0P001Ooo00<00?ooool0/_oo003ooonAool003Koo`80043oo`@003ooo`@0043o
o`8004;oo`03003ooooo03koo`<000Woo`00=Ooo00@00?ooool0047oo`03003ooooo03koo`03003o
oooo043oo`04003ooooo0011ool00`00ooooo`11ool00`00ooooo`06ool003Goo`04003ooooo0011
ool00`00ooooo`0oool00`00ooooo`12ool00`00ooooo`0lool50012ool00`00ooooo`06ool003Go
o`04003ooooo0011ool00`00ooooo`10ool00`00ooooo`0oool2000oool01000ooooo`00@?oo0`00
2Ooo000eool01000ooooo`00@Ooo00<00?ooool0@Ooo00<00?ooool0@?oo00<00?ooool0?Ooo00<0
0?oo0000@?oo00<00?ooool02Ooo000eool01000ooooo`00?ooo0`00@?oo00@00?ooool003ooo`04
003ooooo0010ool20010ool00`00ooooo`09ool003Koo`8004;oo`03003ooooo03ooo`80047oo`80
04;oo`03003ooooo03koo`@000Soo`00ooooTOoo003ooonAool00?oooi7oo`00ooooTOoo003ooonA
ool002ooool00640007oo`00;ooo00<00?ooool01Ooo00<00?ooool02_oo00<00?ooool02ooo00<0
0?ooool02_oo00<00?ooool02ooo00<00?ooool02_oo00<00?ooool02_oo00<00?ooool02ooo00<0
0?ooool02_oo00<00?ooool02ooo00<00?ooool02_oo00<00?ooool02_oo00<00?ooool02ooo00<0
0?ooool02_oo00<00?ooool02ooo00<00?ooool02_oo00<00?ooool02_oo00<00?ooool02ooo00<0
0?ooool02_oo00<00?ooool02ooo00<00?ooool02_oo00<00?ooool02_oo00<00?ooool02ooo00<0
0?ooool02_oo00<00?ooool02ooo00<00?ooool02_oo00<00?ooool01Ooo0@000Ooo000_ool00`00
ooooo`05ool00`00ooooo`10ool00`00ooooo`10ool00`00ooooo`10ool00`00ooooo`10ool00`00
ooooo`10ool00`00ooooo`05ool10001ool002Koo`8000Ooo`03003ooooo0?oooegoo`40007oo`00
9Ooo00@00?ooool000Koo`03003ooooo0?oooegoo`40007oo`009Ooo00@00?ooool000Koo`<000Go
o`807ooooeCoo`<0007oo`009Ooo00@00?ooool000Koo`03003ooooo00Koo`04n0007`0O01oooomC
ool10001ool002Goo`04003ooooo0006ool00`00ooooo`06ool01?P0oooooooo0P0OooooDOoo0@00
0Ooo000Uool01000ooooo`001_oo00<00?ooool01ooo00?h0?ooool00_oo0`0OooooC_oo0@000Ooo
000Vool20007ool00`00ooooo`07ool00`00n03oo`05ool301oooom;ool10001ool002ooo`8000Wo
o`03n03ooooo00Ooo`<07oooodOoo`80007oo`00;ooo00<00?ooool02?oo00<00?P0ool02_oo0P0O
ooooA_oo0@000Ooo000_ool00`00ooooo`09ool00`00n03oo`0;ool201oooom4ool10001ool002oo
o`03003ooooo00[oo`03003h0?oo00coo`<07ooood7oo`40007oo`00;ooo00<00?ooool02_oo00<0
0?P0ool03ooo0P0Ooooo?ooo0@000Ooo000_ool00`00ooooo`0;ool00`00n03oo`0@ool201oooolm
ool10001ool002ooo`8000coo`03003oooP001;oo`<07oooocWoo`80007oo`00;ooo00<00?ooool0
3?oo00<00?oon0005?oo0P0Ooooo>?oo0@000Ooo000_ool00`00ooooo`0=ool00`00oooh000Eool2
01oooolfool10001ool002ooo`03003ooooo00goo`03003oooP001Ooo`<07ooooc?oo`40007oo`00
;ooo00<00?ooool03_oo00<00?oon0006Ooo0P0Ooooo<Ooo0@000Ooo000_ool2000@ool00`00oooh
000Jool201ooool^ool20001ool002ooo`03003ooooo00ooo`04003ooooon00Kool301ooool/ool1
0001ool002ooo`03003ooooo013oo`04003ooooon00Mool301oooolYool10001ool002ooo`03003o
oooo013oo`05003ooooooooh000Oool201oooolWool10001ool002ooo`03003ooooo017oo`05003o
oooooooh000Pool301oooolTool10001ool002ooo`03003ooooo01;oo`04003oooooool2n00Qool3
01oooolQool10001ool002ooo`8001?oo`03003ooooo00?oo`03n03ooooo027oo`<07ooooagoo`80
007oo`00;ooo00<00?ooool04ooo00<00?ooool00ooo00?h0?ooool08ooo0P0Ooooo7?oo0@000Ooo
000_ool00`00ooooo`0Dool00`00ooooo`03ool00oP0ooooo`0Tool201oooolJool10001ool000ko
o`8000Coo`03003ooooo00?oo`8000Coo`8000?oo`<000Ooo`03003ooooo01Goo`03003ooooo00?o
o`03n03ooooo02Goo`<07ooooaOoo`40007oo`001ooo1@0000Goo`00ooooo`0000Soo`04003ooooo
0002ool01000ooooo`001Ooo00<00?ooool01?oo00<00?ooool05Ooo00<00?ooool01?oo00?h0?oo
ool09ooo0P0Ooooo5Ooo0@000Ooo0009ool01@00oooooooo00000_oo00<00?ooool01_oo00@00?oo
ool000;oo`04003ooooo0005ool00`00ooooo`04ool3000Fool00`00ooooo`04ool2n00Yool201oo
oolAool30001ool000Woo`05003oooooool00002ool00`00ooooo`06ool01000ooooo`000_oo00@0
0?ooool000;oo`<000Ooo`03003ooooo01Ooo`03003ooooo00Goo`03n03ooooo02Soo`<07ooooa3o
o`40007oo`002Ooo00D00?ooooooo`0000;oo`03003ooooo00Koo`04003ooooo0002ool01000oooo
o`000_oo00<00?ooool01ooo00<00?ooool06?oo00<00?ooool01Ooo00?h0?ooool0:_oo0`0Ooooo
3Ooo0@000Ooo0009ool01@00oooooooo00000_oo00<00?ooool01_oo00@00?ooool000;oo`04003o
oooo0002ool00`00ooooo`07ool00`00ooooo`0Hool00`00ooooo`06ool2n00]ool201ooool;ool1
0001ool000Ooo`D000;oo`8000[oo`8000Coo`8000?oo`@000Koo`03003ooooo01Woo`03003ooooo
00Ooo`;h02goo`<07oooo`Soo`40007oo`001ooo0`0000?oo`0000008_oo0P006ooo00<00?ooool0
2?oo0_P0;_oo0`0Ooooo1?oo0P000Ooo0008ool01000ooooo`008ooo00<00?ooool06ooo00<00?oo
ool02Ooo0_P0;ooo0`0Ooooo0_oo0@000Ooo0008ool01000ooooo`008ooo00<00?ooool07?oo00<0
0?ooool02_oo0_P0<?oo0P0Ooooo0@000Ooo0008ool01000ooooo`008ooo00<00?ooool07?oo00<0
0?ooool03?oo0_P0<?oo0P0OoOoo0@000Ooo0007ool01000ool000009?oo00<00?ooool07Ooo00<0
0?ooool03Ooo0_P0<?oo0`0On_oo0@000Ooo000_ool00`00ooooo`0Nool00`00ooooo`0>ool3n00`
ool201ohool10001ool000Soo`<002Coo`80023oo`03003ooooo013oo`;h033oo`807oGoo`80007o
o`002ooo00<00?ooool08Ooo00<00?ooool07ooo00<00?ooool04_oo0_P0<?oo0`0Olooo0@000Ooo
0009ool2000Tool00`00ooooo`0Pool00`00ooooo`0Cool2n00aool201oaool10001ool000Soo`03
003ooooo02Coo`03003ooooo027oo`03003ooooo01Coo`;h037oo`807nooo`40007oo`002Ooo0`00
8ooo00<00?ooool08_oo00<00?ooool05Ooo0_P0<Ooo0`0Ok?oo0@000Ooo000_ool2000Tool00`00
ooooo`0Fool3n00aool201oYool20001ool000Woo`800003ool00?oo027oo`03003ooooo02Coo`03
003ooooo01Soo`Ch02ooo`807nSoo`40007oo`002?oo00@00?ooool002?oo`03003ooooo02Goo`03
003ooooo01_oo`Ch02goo`<07nGoo`40007oo`002?oo00@00?ooool002?oo`03003ooooo02Koo`03
003ooooo01koo`Ch02coo`<07n;oo`40007oo`002?oo00@00?ooool002?oo`03003ooooo02Ooo`03
003ooooo027oo`?h02coo`807n3oo`40007oo`001ooo0P0000?oo`0000008ooo00<00?ooool0:?oo
0P009?oo1?P0:_oo0`0OgOoo0@000Ooo000_ool2000[ool00`00ooooo`0Uool3n00Zool301oIool2
0001ool000Soo`D002;oo`03003ooooo02_oo`03003ooooo02Ooo`Ch02Woo`<07mOoo`40007oo`00
2_oo00<00?ooool08_oo00<00?ooool0;?oo00<00?ooool0:_oo1OP09ooo0P0OeOoo0@000Ooo000:
ool00`00ooooo`07ool20004ool00`00ooooo`03ool20003ool40006ool00`00ooooo`0]ool00`00
ooooo`0^ool6n00Sool201oCool10001ool000[oo`03003ooooo00Koo`04003ooooo0008ool01000
ooooo`001?oo00<00?ooool01Ooo00<00?ooool0;_oo00<00?ooool0<ooo1_P07ooo0`0Od?oo0@00
0Ooo000:ool00`00ooooo`06ool01000ooooo`002?oo00@00?ooool000Coo`03003ooooo00Goo`<0
02ooo`03003ooooo03Soo`Gh01goo`807lcoo`<0007oo`002_oo00<00?ooool01_oo00@00?ooool0
00Soo`04003ooooo0004ool00`00ooooo`05ool00`00ooooo`0`ool00`00ooooo`0lool5n00Jool2
01o<ool10001ool000Soo`D000Koo`04003ooooo0008ool01000ooooo`001?oo00<00?ooool01Ooo
00<00?ooool0<Ooo0P00@Ooo1_P05_oo0`0ObOoo0@000Ooo000:ool00`00ooooo`06ool01000oooo
o`002?oo00@00?ooool000;oo`<000Ooo`03003ooooo03?oo`03003ooooo04Coo`Oh01;oo`<07lKo
o`40007oo`002_oo00<00?ooool01ooo0P002_oo0P001Ooo00<00?ooool01Ooo00<00?ooool0=?oo
00<00?ooool0B_oo2_P02ooo0P0Oa?oo0@000Ooo000:ool00`00ooooo`0Rool00`00ooooo`0eool0
0`00ooooo`1Cool:n003ool301o1ool10001ool000Woo`8002Coo`8003Ooo`8005goo`Kh00<07kgo
o`80007oo`00;ooo00<00?ooool0>?oo00<00?ooool0HOoo0_P00`0O1OP0]_oo0@000Ooo0007ool6
000Rool00`00ooooo`0iool00`00ooooo`1Uool201l3ool;n02[ool10001ool000Soo`04003ooooo
000Sool00`00ooooo`0jool2001Wool201l<ool7n02Tool10001ool000Soo`04003ooooo000Sool0
0`00ooooo`0lool00`00ooooo`1Vool201lAool:n02Jool10001ool000Soo`04003ooooo000Sool2
000nool00`00ooooo`1Wool201lIool>n02;ool20001ool000Ooo`04003oo`00000Tool00`00oooo
o`0nool2001Yool201lUool>n01nool10001ool002ooo`03003ooooo043oo`03003ooooo06Soo`<0
7c3oo`kh073oo`40007oo`00;ooo00<00?ooool0@Ooo00<00?ooool0J_oo0`0O>ooo3_P0H_oo0@00
0Ooo000_ool00`00ooooo`12ool2001]ool201m7oolMn015ool10001ool002ooo`03003ooooo04Co
o`03003ooooo06coo`<07f7oo`kh03Ooo`40007oo`00;ooo0P00A_oo0P00Kooo0`0OK?oo3_P0:?oo
0P000Ooo000_ool00`00ooooo`17ool00`00ooooo`1_ool301mgoolKn00>ool10001ool002ooo`03
003ooooo04Soo`03003ooooo077oo`807i3oo`Oh00Ooo`40007oo`002Ooo0P0000?oo`00ool08Ooo
00<00?ooool0BOoo0P00Looo0P0OW?oo0@000Ooo0008ool01000ooooo`008ooo00<00?ooool0Booo
00<00?ooool0L_oo0`0OVOoo0@000Ooo0008ool01000ooooo`008ooo0P00COoo0P00MOoo0P0OU_oo
0P000Ooo0008ool01000ooooo`008ooo00<00?ooool0C_oo00<00?ooool0M?oo0P0OUOoo0@000Ooo
0009ool3000Sool00`00ooooo`1?ool2001fool301nBool10001ool000_oo`03003ooooo008000Co
o`03003ooooo00?oo`8000?oo`@000;oo`<000Ooo`03003ooooo057oo`03003ooooo07Koo`807i3o
o`40007oo`002Ooo0`0000Goo`00ooooo`0000Soo`04003ooooo0004ool00`00ooooo`04ool00`00
ooooo`04ool00`00ooooo`1Bool2001hool301n=ool10001ool000Soo`03003ooooo00;oo`04003o
oooo0008ool01000ooooo`001?oo00<00?ooool01?oo00<00?ooool01?oo0`00E?oo0P00NOoo0P0O
ROoo0`000Ooo0008ool30002ool01000ooooo`002?oo00@00?ooool000Coo`04003oooooool30007
ool00`00ooooo`1Fool00`00ooooo`1hool301n8ool10001ool000Soo`06003ooooo003oo`000_oo
00<00?ooool01_oo00@00?ooool000Coo`05003oooooool00009ool00`00ooooo`1Gool2001kool2
01n6ool10001ool000Soo`<000;oo`04003ooooo0008ool01000ooooo`000_oo0`000ooo00<00?oo
ool01ooo00<00?ooool0FOoo00<00?ooool0N_oo0`0OPooo0@000Ooo000;ool00`00ooooo`02000:
ool20005ool01000oooooooo10001_oo00<00?ooool0F_oo0P00OOoo0`0OP?oo0@000Ooo0009ool3
000Sool00`00ooooo`1Lool00`00ooooo`1mool201mnool10001ool000Soo`04003ooooo000Sool2
001Nool2001oool301mjool20001ool000Soo`04003ooooo000Sool00`00ooooo`1Oool00`00oooo
o`1oool301mhool10001ool000Soo`04003ooooo000Sool00`00ooooo`1Pool20022ool301meool1
0001ool000Woo`800003ool00?oo027oo`03003ooooo06;oo`8008?oo`807g?oo`40007oo`00;ooo
00<00?ooool0I?oo00<00?ooool0P_oo0P0OLOoo0@000Ooo0008ool4000Sool2001Vool20024ool2
01m^ool20001ool000Woo`03003ooooo02?oo`03003ooooo06Ooo`03003ooooo08?oo`807fgoo`40
007oo`002Ooo00<00?ooool08ooo00<00?ooool0J?oo0P00QOoo0P0OJooo0@000Ooo0009ool00`00
ooooo`0Sool00`00ooooo`1Zool20025ool301mXool10001ool000Soo`03003oo`00008002;oo`03
003ooooo06coo`8008Koo`<07fGoo`40007oo`00;ooo00<00?ooool0K_oo0P00Qooo0P0OHooo0@00
0Ooo0009ool200000ooo003oo`0Qool2001aool20027ool301mOool20001ool000Soo`04003ooooo
000Sool00`00ooooo`1bool20028ool301mMool10001ool000Woo`<002?oo`03003ooooo07Coo`80
08Woo`<07e[oo`40007oo`002ooo00<00?ooool08Ooo00<00?ooool0M_oo0P00R_oo0P0OF?oo0@00
0Ooo0009ool2000Tool00`00ooooo`1hool2002:ool201mFool10001ool002ooo`8007_oo`8008[o
o`<07e;oo`80007oo`002Ooo0P0000?oo`00ool08Ooo00<00?ooool0O?oo00<00?ooool0R_oo0P0O
DOoo0@000Ooo0008ool01000ooooo`008ooo00<00?ooool0OOoo0P00S?oo0P0OCooo0@000Ooo0008
ool01000ooooo`008ooo00<00?ooool0Oooo0P00S?oo0`0OC?oo0@000Ooo0008ool01000ooooo`00
2?oo0P001?oo00<00?ooool00ooo0P000ooo10001_oo00<00?ooool0POoo0P00SOoo0P0OB_oo0@00
0Ooo0009ool30007ool01000ooooo`002?oo00@00?ooool000;oo`03003ooooo00Ooo`03003ooooo
08?oo`03003ooooo08coo`<07dOoo`40007oo`002ooo00<00?ooool01Ooo00@00?ooool000Soo`04
003ooooo0003ool00`00ooooo`06ool30024ool2002?ool201m3ool30001ool000Woo`@000Koo`04
003ooooo0008ool01000ooooo`001?oo00<00?ooool01Ooo00<00?ooool0Q_oo0P00Sooo0`0O@_oo
0@000Ooo0008ool01000ooooo`001ooo00@00?ooool000Soo`04003ooooo0005ool00`00ooooo`04
ool00`00ooooo`28ool2002@ool201m0ool10001ool000Woo`<000Ooo`04003ooooo0008ool01000
ooooo`000_oo00@00?ooool000Koo`03003ooooo08[oo`03003ooooo08ooo`<07cgoo`40007oo`00
2ooo00<00?ooool01_oo0P002_oo0P001?oo0P001ooo00<00?ooool0Rooo0P00T_oo0`0O>_oo0@00
0Ooo0009ool2000Tool2002>ool2002Cool201lgool20001ool002ooo`03003ooooo08ooo`8009?o
o`<07cGoo`40007oo`002_oo0P008ooo00<00?ooool0TOoo0P00U?oo0`0O<_oo0@000Ooo0009ool0
1000ooooo`008_oo00<00?ooool0Tooo0P00UOoo0`0O;ooo0@000Ooo0009ool00`00ooooo`0Sool0
0`00ooooo`2Eool2002Fool201l]ool10001ool000Woo`03003ooooo02?oo`8009Soo`8009Koo`80
7b[oo`80007oo`002?oo10008ooo00<00?ooool0VOoo0P00U_oo0P0O:Ooo0@000Ooo0009ool00`00
ooooo`0Sool00`00ooooo`2Kool2002Fool201lWool10001ool000Soo`D002;oo`03003ooooo09go
o`<009Goo`807bGoo`40007oo`002_oo00<00?ooool08_oo00<00?ooool0X?oo0P00UOoo0`0O8_oo
0@000Ooo000:ool00`00ooooo`0Rool00`00ooooo`2Rool2002Fool201lPool10001ool000[oo`03
003ooooo02;oo`800:Goo`8009Koo`<07acoo`80007oo`002Ooo0P009?oo00<00?ooool0Y_oo0P00
Uooo0P0O6ooo0@000Ooo000_ool00`00ooooo`2Xool2002Gool301lHool10001ool000Woo`8002Co
o`03003ooooo0:[oo`8009Soo`807aKoo`40007oo`002?oo00@00?ooool002?oo`03003ooooo0:co
o`8009Soo`<07a?oo`40007oo`002?oo00@00?ooool002?oo`800:ooo`8009Woo`807a3oo`80007o
o`002?oo00@00?ooool002?oo`03003ooooo0;3oo`8009Woo`<07`koo`40007oo`002Ooo0P009?oo
00<00?ooool0/_oo0P00V_oo0`0O2ooo0@000Ooo000_ool00`00ooooo`2dool2002Kool201l9ool1
0001ool000Ooo`<00004ool00000ool20004ool00`00ooooo`03ool20003ool40002ool30007ool0
0`00ooooo`2fool2002Kool201l7ool10001ool000Soo`06003ooooo003oo`000_oo00<00?ooool0
1_oo00@00?ooool000;oo`03003ooooo00Koo`03003ooooo00Coo`03003ooooo0;Soo`800:;oo`40
007oo`002?oo00H00?ooool00?oo0002ool00`00ooooo`06ool01000ooooo`000ooo00<00?ooool0
1Ooo00<00?ooool01?oo0`00^_oo0P00W_oo0`000Ooo0008ool01P00ooooo`00ool000;oo`03003o
oooo00Koo`04003ooooo0004ool01000oooooooo0`001ooo00<00?ooool0_?oo0P00W_oo0@000Ooo
0007ool01000ool000000_oo00@00?ooool000Soo`04003ooooo0005ool01000ooooo`002Ooo00<0
0?ooool0__oo0P00W?oo0@000Ooo000=ool01000ooooo`002?oo00@00?ooool000;oo`04003ooooo
0002ool00`00ooooo`07ool00`00ooooo`30ool2002Jool10001ool000koo`8000[oo`8000Coo`80
00?oo`@000Koo`03003ooooo0<;oo`8009Soo`40007oo`00;ooo0P00aOoo0P00UOoo0P000Ooo000_
ool00`00ooooo`36ool2002Dool10001ool002ooo`03003ooooo0<Soo`8009;oo`40007oo`002_oo
0P008ooo00<00?ooool0b_oo0P00T?oo0@000Ooo000:ool00`00ooooo`0Rool00`00ooooo`3<ool2
002>ool10001ool000[oo`03003ooooo02;oo`03003ooooo0<koo`8008coo`40007oo`002_oo00<0
0?ooool08_oo0P00dOoo0P00ROoo0P000Ooo000:ool00`00ooooo`0Rool00`00ooooo`3Bool20028
ool10001ool000[oo`03003ooooo02;oo`03003ooooo0=Coo`8008Koo`40007oo`002_oo00<00?oo
ool08_oo00<00?ooool0e_oo0`00Pooo0@000Ooo000:ool2000Sool00`00ooooo`3Iool20021ool1
0001ool000Ooo`<00003ool0000002;oo`800=coo`8007koo`80007oo`002?oo00@00?ooool002?o
o`03003ooooo0=goo`8007goo`40007oo`002?oo00@00?ooool002?oo`03003ooooo0=ooo`8007_o
o`40007oo`002?oo00@00?ooool002?oo`03003ooooo0>7oo`8007Woo`40007oo`001ooo00@00?oo
000002Coo`03003ooooo0>?oo`8007Ooo`40007oo`00;ooo00<00?ooool0iOoo0P00MOoo0@000Ooo
0007ool200000ooo0000000Sool2003Xool2001bool20001ool000Ooo`05003oooooool0000Sool0
0`00ooooo`3Yool2001aool10001ool000Ooo`05003oo`00ool0000Sool00`00ooooo`3[ool2001_
ool10001ool000Ooo`05003oo`00ool00008ool20004ool00`00ooooo`03ool20004ool20007ool0
0`00ooooo`3]ool2001]ool10001ool000Ooo`800003ool0000000Ooo`04003ooooo0008ool01000
ooooo`000_oo00@00?ooool000Koo`03003ooooo0>ooo`8006_oo`40007oo`001ooo0P000_oo00<0
0?ooool01Ooo00@00?ooool000Soo`04003ooooo0005ool00`00ooooo`04ool3003aool3001Vool3
0001ool000Woo`03003ooooo00Ooo`04003ooooo0008ool01000ooooo`000ooo0P001ooo00<00?oo
ool0m?oo0P00I_oo0@000Ooo0009ool00`00ooooo`07ool01000ooooo`002?oo00@00?ooool000Go
o`03003ooooo00Coo`03003ooooo0?Koo`8006Coo`40007oo`002Ooo00<00?ooool01ooo00@00?oo
ool000Soo`04003ooooo0002ool01000ooooo`001_oo00<00?ooool0n?oo0`00HOoo0@000Ooo000:
ool00`00ooooo`07ool2000:ool20004ool20007ool00`00ooooo`3kool2001Oool10001ool000[o
o`03003ooooo02;oo`800?koo`8005coo`80007oo`002ooo00<00?ooool08Ooo00<00?ooool0oooo
0`00F_oo0@000Ooo0008ool3000Tool00`00ooooo`3oool3ool2001Hool10001ool000_oo`03003o
oooo027oo`03003ooooo0?ooo`Goo`8005Koo`40007oo`002Ooo0P009?oo00<00?ooool0oooo1ooo
0P00E?oo0@000Ooo0008ool00`00ooooo`0Tool00`00ooooo`3oool9ool2001Bool10001ool000So
o`@002?oo`800?ooo`coo`8004ooo`80007oo`002Ooo00<00?ooool08ooo00<00?ooool0oooo3Ooo
0P00C_oo0@000Ooo0009ool00`00ooooo`0Sool00`00ooooo`3oool?ool3001;ool10001ool000Wo
o`03003ooooo02?oo`03003ooooo0?oooa;oo`8004Woo`40007oo`002Ooo00<00?ooool08ooo00<0
0?ooool0oooo5?oo0P00Aooo0@000Ooo0009ool00`00ooooo`0Sool2003ooolGool30013ool20001
ool000Woo`03003ooooo02?oo`03003ooooo0?oooaWoo`8004;oo`40007oo`002?oo0P009Ooo00<0
0?ooool0oooo6ooo0P00@?oo0@000Ooo000_ool00`00ooooo`3ooolMool3000mool10001ool002oo
o`03003ooooo0?ooob3oo`8003_oo`40007oo`00;ooo00<00?ooool0oooo8_oo0P00>Ooo0@000Ooo
000_ool2003ooolUool2000fool20001ool002ooo`03003ooooo0?ooobKoo`8003Goo`40007oo`00
;ooo00<00?ooool0oooo:?oo0P00<ooo0@000Ooo000>ool20004ool00`00ooooo`03ool20004ool2
0003ool30007ool00`00ooooo`3ooolZool3000`ool10001ool000goo`04003ooooo0008ool01000
ooooo`000_oo00@00?ooool000Goo`03003ooooo00Coo`03003ooooo0?ooobgoo`8002koo`40007o
o`003Ooo00@00?ooool000Soo`04003ooooo0005ool00`00ooooo`03ool00`00ooooo`04ool3003o
ool_ool2000Zool30001ool000goo`04003ooooo0008ool01000ooooo`000ooo0P000ooo0`001ooo
00<00?ooool0oooo<Ooo0P00:_oo0@000Ooo000=ool01000ooooo`002?oo00@00?ooool000Goo`04
003ooooo0009ool00`00ooooo`3ooolcool2000Xool10001ool000goo`04003ooooo0008ool01000
ooooo`000_oo00@00?ooool000;oo`03003ooooo00Ooo`03003ooooo0?ooocGoo`8002Koo`40007o
o`003_oo0P002_oo0P001?oo0P000ooo10001_oo00<00?ooool0oooo=ooo0P009?oo0@000Ooo000_
ool00`00ooooo`3oooliool3000Qool10001ool002ooo`800?ooocgoo`8001koo`80007oo`00;ooo
00<00?ooool0oooo?_oo0P007Ooo0@000Ooo000_ool00`00ooooo`3ooom0ool3000Jool10001ool0
02ooo`03003ooooo0?oood?oo`8001Soo`40007oo`00;ooo00<00?ooool0ooooAOoo0P005_oo0@00
0Ooo000_ool2003ooom8ool3000Bool20001ool002ooo`03003ooooo0?oood[oo`80017oo`40007o
o`00;ooo00<00?ooool0ooooC?oo0P003ooo0@000Ooo000_ool00`00ooooo`3ooom>ool2000=ool1
0001ool002ooo`03003ooooo0?oooe3oo`8000_oo`40007oo`00;ooo00<00?ooool0ooooD_oo0P00
2Ooo0@000Ooo000_ool2003ooomEool20006ool20001ool002ooo`03003ooooo0?oooegoo`40007o
o`00;ooo00<00?ooool0ooooGOoo0@000Ooo000_ool00`00ooooo`05ool00`00ooooo`10ool00`00
ooooo`10ool00`00ooooo`10ool00`00ooooo`10ool00`00ooooo`10ool00`00ooooo`05ool10001
ool002ooo`03003ooooo00Goo`03003ooooo00[oo`03003ooooo00_oo`03003ooooo00[oo`03003o
oooo00_oo`03003ooooo00[oo`03003ooooo00[oo`03003ooooo00_oo`03003ooooo00[oo`03003o
oooo00_oo`03003ooooo00[oo`03003ooooo00[oo`03003ooooo00_oo`03003ooooo00[oo`03003o
oooo00_oo`03003ooooo00[oo`03003ooooo00[oo`03003ooooo00_oo`03003ooooo00[oo`03003o
oooo00_oo`03003ooooo00[oo`03003ooooo00[oo`03003ooooo00_oo`03003ooooo00[oo`03003o
oooo00_oo`03003ooooo00[oo`03003ooooo00Goo`40007oo`00;oooo`00H@000Ooo003ooonAool0
0?oooi7oo`00\
\>"],
  ImageRangeCache->{{{81.1875, 400.188}, {371.375, 174.625}} -> {-2.34266, \
0.0343699, 0.0149321, 0.000183925}}],

Cell[BoxData[
    TagBox[\(\[SkeletonIndicator]  Graphics  \[SkeletonIndicator]\),
      False,
      Editable->False]], "Output"]
}, Open  ]],

Cell[BoxData[
    \(\(\( (*\ 
      Export["\<ins_rates_stat.eps\>", FigRates, "\<EPS\>", 
        ConversionOptions \[Rule] \ {"\<IncludeSpecialFonts\>" \[Rule] \ 
              True}]\ *) \)\(\[IndentingNewLine]\)\)\)], "Input"],

Cell[CellGroupData[{

Cell[BoxData[
    \(\(\( (*\ 
      Fractional\ contribution\ to\ insulin\ removal\ *) \)\(\
\[IndentingNewLine]\)\(\[IndentingNewLine]\)\(\[IndentingNewLine]\)\(\(\
FracLiver = 
        RateLiverFinished/\((RateLiverFinished + 
              RateKidney)\);\)\[IndentingNewLine]
    \(FracKidney = 
        RateKidney/\((RateLiverFinished + 
              RateKidney)\);\)\[IndentingNewLine]\[IndentingNewLine]
    FigFrac = 
      Plot[{100*FracLiver, 100*FracKidney}, {Ins, 0, 5}, 
        PlotStyle \[Rule] {RGBColor[1, 0, 0], RGBColor[0, 0, 1]}, 
        FrameLabel \[Rule] \ {"\<Insulin [nM]\>", "\<Fractional insulin \
degradation [%]\>"}, Frame \[Rule] \ True, 
        PlotRange \[Rule] \ {All, {0, 100}}, 
        ImageSize \[Rule] \ 400]\[IndentingNewLine]\n
    Limit[FracLiver, Ins \[Rule] 0]\n
    Limit[FracLiver, 
      Ins \[Rule] Infinity]\[IndentingNewLine]\[IndentingNewLine]
    FracKidney /. Ins \[Rule] \ 10\[IndentingNewLine]
    FracKidney /. \(\(Ins \[Rule] \ 
        1\)\(\[IndentingNewLine]\)\(\[IndentingNewLine]\)
      \)\)\)\)], "Input"],

Cell[GraphicsData["PostScript", "\<\
%!
%%Creator: Mathematica
%%AspectRatio: .61803 
%%ImageSize: 400 247.214 
MathPictureStart
/Mabs {
Mgmatrix idtransform
Mtmatrix dtransform
} bind def
/Mabsadd { Mabs
3 -1 roll add
3 1 roll add
exch } bind def
%% Graphics
%%IncludeResource: font Courier
%%IncludeFont: Courier
/Courier findfont 10  scalefont  setfont
% Scaling calculations
0.0238095 0.190476 1.73472e-17 0.00618034 [
[.02381 -0.0125 -3 -9 ]
[.02381 -0.0125 3 0 ]
[.21429 -0.0125 -3 -9 ]
[.21429 -0.0125 3 0 ]
[.40476 -0.0125 -3 -9 ]
[.40476 -0.0125 3 0 ]
[.59524 -0.0125 -3 -9 ]
[.59524 -0.0125 3 0 ]
[.78571 -0.0125 -3 -9 ]
[.78571 -0.0125 3 0 ]
[.97619 -0.0125 -3 -9 ]
[.97619 -0.0125 3 0 ]
[ 0 0 -0.125 0 ]
[.5 -0.0125 -38 -19.4375 ]
[.5 -0.0125 38 -9 ]
[-0.0125 .12361 -12 -4.5 ]
[-0.0125 .12361 0 4.5 ]
[-0.0125 .24721 -12 -4.5 ]
[-0.0125 .24721 0 4.5 ]
[-0.0125 .37082 -12 -4.5 ]
[-0.0125 .37082 0 4.5 ]
[-0.0125 .49443 -12 -4.5 ]
[-0.0125 .49443 0 4.5 ]
[-0.0125 .61803 -18 -4.5 ]
[-0.0125 .61803 0 4.5 ]
[ 0 0 -0.125 0 ]
[-0.01875 .30902 -28.4375 -104 ]
[-0.01875 .30902 -18 104 ]
[ 0 .61803 .125 0 ]
[ 1 0 .125 0 ]
[ 0 0 0 0 ]
[ 1 .61803 0 0 ]
] MathScale
% Start of Graphics
1 setlinecap
1 setlinejoin
newpath
0 g
.25 Mabswid
[ ] 0 setdash
.02381 0 m
.02381 .00625 L
s
[(0)] .02381 -0.0125 0 1 Mshowa
.21429 0 m
.21429 .00625 L
s
[(1)] .21429 -0.0125 0 1 Mshowa
.40476 0 m
.40476 .00625 L
s
[(2)] .40476 -0.0125 0 1 Mshowa
.59524 0 m
.59524 .00625 L
s
[(3)] .59524 -0.0125 0 1 Mshowa
.78571 0 m
.78571 .00625 L
s
[(4)] .78571 -0.0125 0 1 Mshowa
.97619 0 m
.97619 .00625 L
s
[(5)] .97619 -0.0125 0 1 Mshowa
.125 Mabswid
.0619 0 m
.0619 .00375 L
s
.1 0 m
.1 .00375 L
s
.1381 0 m
.1381 .00375 L
s
.17619 0 m
.17619 .00375 L
s
.25238 0 m
.25238 .00375 L
s
.29048 0 m
.29048 .00375 L
s
.32857 0 m
.32857 .00375 L
s
.36667 0 m
.36667 .00375 L
s
.44286 0 m
.44286 .00375 L
s
.48095 0 m
.48095 .00375 L
s
.51905 0 m
.51905 .00375 L
s
.55714 0 m
.55714 .00375 L
s
.63333 0 m
.63333 .00375 L
s
.67143 0 m
.67143 .00375 L
s
.70952 0 m
.70952 .00375 L
s
.74762 0 m
.74762 .00375 L
s
.82381 0 m
.82381 .00375 L
s
.8619 0 m
.8619 .00375 L
s
.9 0 m
.9 .00375 L
s
.9381 0 m
.9381 .00375 L
s
.25 Mabswid
0 0 m
1 0 L
s
gsave
.5 -0.0125 -99 -23.4375 Mabsadd m
1 1 Mabs scale
currentpoint translate
0 18.4375 translate 1 -1 scale
/g { setgray} bind def
/k { setcmykcolor} bind def
/p { gsave} bind def
/r { setrgbcolor} bind def
/w { setlinewidth} bind def
/C { curveto} bind def
/F { fill} bind def
/L { lineto} bind def
/rL { rlineto} bind def
/P { grestore} bind def
/s { stroke} bind def
/S { show} bind def
/N {currentpoint 3 -1 roll show moveto} bind def
/Msf { findfont exch scalefont [1 0 0 -1 0 0 ] makefont setfont} bind def
/m { moveto} bind def
/Mr { rmoveto} bind def
/Mx {currentpoint exch pop moveto} bind def
/My {currentpoint pop exch moveto} bind def
/X {0 rmoveto} bind def
/Y {0 exch rmoveto} bind def
63.000 11.562 moveto
%%IncludeResource: font Courier
%%IncludeFont: Courier
/Courier findfont 10.000 scalefont
[1 0 0 -1 0 0 ] makefont setfont
0.000 0.000 0.000 setrgbcolor
0.000 0.000 rmoveto
63.000 11.562 moveto
%%IncludeResource: font Courier
%%IncludeFont: Courier
/Courier findfont 10.000 scalefont
[1 0 0 -1 0 0 ] makefont setfont
0.000 0.000 0.000 setrgbcolor
(Insulin) show
%%IncludeResource: font Mathematica2Mono
%%IncludeFont: Mathematica2Mono
/Mathematica2Mono findfont 10.000 scalefont
[1 0 0 -1 0 0 ] makefont setfont
0.000 0.000 0.000 setrgbcolor
111.000 11.562 moveto
(@) show
117.000 11.562 moveto
%%IncludeResource: font Courier
%%IncludeFont: Courier
/Courier findfont 10.000 scalefont
[1 0 0 -1 0 0 ] makefont setfont
0.000 0.000 0.000 setrgbcolor
(nM) show
%%IncludeResource: font Mathematica2Mono
%%IncludeFont: Mathematica2Mono
/Mathematica2Mono findfont 10.000 scalefont
[1 0 0 -1 0 0 ] makefont setfont
0.000 0.000 0.000 setrgbcolor
129.000 11.562 moveto
(D) show
135.000 11.562 moveto
%%IncludeResource: font Courier
%%IncludeFont: Courier
/Courier findfont 10.000 scalefont
[1 0 0 -1 0 0 ] makefont setfont
0.000 0.000 0.000 setrgbcolor
0.000 0.000 rmoveto
1.000 setlinewidth
grestore
0 .12361 m
.00625 .12361 L
s
[(20)] -0.0125 .12361 1 0 Mshowa
0 .24721 m
.00625 .24721 L
s
[(40)] -0.0125 .24721 1 0 Mshowa
0 .37082 m
.00625 .37082 L
s
[(60)] -0.0125 .37082 1 0 Mshowa
0 .49443 m
.00625 .49443 L
s
[(80)] -0.0125 .49443 1 0 Mshowa
0 .61803 m
.00625 .61803 L
s
[(100)] -0.0125 .61803 1 0 Mshowa
.125 Mabswid
0 .0309 m
.00375 .0309 L
s
0 .0618 m
.00375 .0618 L
s
0 .09271 m
.00375 .09271 L
s
0 .15451 m
.00375 .15451 L
s
0 .18541 m
.00375 .18541 L
s
0 .21631 m
.00375 .21631 L
s
0 .27812 m
.00375 .27812 L
s
0 .30902 m
.00375 .30902 L
s
0 .33992 m
.00375 .33992 L
s
0 .40172 m
.00375 .40172 L
s
0 .43262 m
.00375 .43262 L
s
0 .46353 m
.00375 .46353 L
s
0 .52533 m
.00375 .52533 L
s
0 .55623 m
.00375 .55623 L
s
0 .58713 m
.00375 .58713 L
s
.25 Mabswid
0 0 m
0 .61803 L
s
gsave
-0.01875 .30902 -188.219 -9.21875 Mabsadd m
1 1 Mabs scale
currentpoint translate
165 9.21875 translate
90 rotate
-165 -9.21875 translate
0 18.4375 translate 1 -1 scale
/g { setgray} bind def
/k { setcmykcolor} bind def
/p { gsave} bind def
/r { setrgbcolor} bind def
/w { setlinewidth} bind def
/C { curveto} bind def
/F { fill} bind def
/L { lineto} bind def
/rL { rlineto} bind def
/P { grestore} bind def
/s { stroke} bind def
/S { show} bind def
/N {currentpoint 3 -1 roll show moveto} bind def
/Msf { findfont exch scalefont [1 0 0 -1 0 0 ] makefont setfont} bind def
/m { moveto} bind def
/Mr { rmoveto} bind def
/Mx {currentpoint exch pop moveto} bind def
/My {currentpoint pop exch moveto} bind def
/X {0 rmoveto} bind def
/Y {0 exch rmoveto} bind def
63.000 11.562 moveto
%%IncludeResource: font Courier
%%IncludeFont: Courier
/Courier findfont 10.000 scalefont
[1 0 0 -1 0 0 ] makefont setfont
0.000 0.000 0.000 setrgbcolor
0.000 0.000 rmoveto
63.000 11.562 moveto
%%IncludeResource: font Courier
%%IncludeFont: Courier
/Courier findfont 10.000 scalefont
[1 0 0 -1 0 0 ] makefont setfont
0.000 0.000 0.000 setrgbcolor
(Fractional) show
129.000 11.562 moveto
(insulin) show
177.000 11.562 moveto
(degradation) show
%%IncludeResource: font Mathematica2Mono
%%IncludeFont: Mathematica2Mono
/Mathematica2Mono findfont 10.000 scalefont
[1 0 0 -1 0 0 ] makefont setfont
0.000 0.000 0.000 setrgbcolor
249.000 11.562 moveto
(@) show
255.000 11.562 moveto
%%IncludeResource: font Courier
%%IncludeFont: Courier
/Courier findfont 10.000 scalefont
[1 0 0 -1 0 0 ] makefont setfont
0.000 0.000 0.000 setrgbcolor
(%) show
%%IncludeResource: font Mathematica2Mono
%%IncludeFont: Mathematica2Mono
/Mathematica2Mono findfont 10.000 scalefont
[1 0 0 -1 0 0 ] makefont setfont
0.000 0.000 0.000 setrgbcolor
261.000 11.562 moveto
(D) show
267.000 11.562 moveto
%%IncludeResource: font Courier
%%IncludeFont: Courier
/Courier findfont 10.000 scalefont
[1 0 0 -1 0 0 ] makefont setfont
0.000 0.000 0.000 setrgbcolor
0.000 0.000 rmoveto
1.000 setlinewidth
grestore
.02381 .61178 m
.02381 .61803 L
s
.21429 .61178 m
.21429 .61803 L
s
.40476 .61178 m
.40476 .61803 L
s
.59524 .61178 m
.59524 .61803 L
s
.78571 .61178 m
.78571 .61803 L
s
.97619 .61178 m
.97619 .61803 L
s
.125 Mabswid
.0619 .61428 m
.0619 .61803 L
s
.1 .61428 m
.1 .61803 L
s
.1381 .61428 m
.1381 .61803 L
s
.17619 .61428 m
.17619 .61803 L
s
.25238 .61428 m
.25238 .61803 L
s
.29048 .61428 m
.29048 .61803 L
s
.32857 .61428 m
.32857 .61803 L
s
.36667 .61428 m
.36667 .61803 L
s
.44286 .61428 m
.44286 .61803 L
s
.48095 .61428 m
.48095 .61803 L
s
.51905 .61428 m
.51905 .61803 L
s
.55714 .61428 m
.55714 .61803 L
s
.63333 .61428 m
.63333 .61803 L
s
.67143 .61428 m
.67143 .61803 L
s
.70952 .61428 m
.70952 .61803 L
s
.74762 .61428 m
.74762 .61803 L
s
.82381 .61428 m
.82381 .61803 L
s
.8619 .61428 m
.8619 .61803 L
s
.9 .61428 m
.9 .61803 L
s
.9381 .61428 m
.9381 .61803 L
s
.25 Mabswid
0 .61803 m
1 .61803 L
s
.99375 0 m
1 0 L
s
.99375 .12361 m
1 .12361 L
s
.99375 .24721 m
1 .24721 L
s
.99375 .37082 m
1 .37082 L
s
.99375 .49443 m
1 .49443 L
s
.125 Mabswid
.99625 .0309 m
1 .0309 L
s
.99625 .0618 m
1 .0618 L
s
.99625 .09271 m
1 .09271 L
s
.99625 .15451 m
1 .15451 L
s
.99625 .18541 m
1 .18541 L
s
.99625 .21631 m
1 .21631 L
s
.99625 .27812 m
1 .27812 L
s
.99625 .30902 m
1 .30902 L
s
.99625 .33992 m
1 .33992 L
s
.99625 .40172 m
1 .40172 L
s
.99625 .43262 m
1 .43262 L
s
.99625 .46353 m
1 .46353 L
s
.99625 .52533 m
1 .52533 L
s
.99625 .55623 m
1 .55623 L
s
.99625 .58713 m
1 .58713 L
s
.25 Mabswid
1 0 m
1 .61803 L
s
0 0 m
1 0 L
1 .61803 L
0 .61803 L
closepath
clip
newpath
1 0 0 r
.5 Mabswid
.02381 .50243 m
.06244 .47469 L
.10458 .44801 L
.14415 .42577 L
.18221 .40656 L
.22272 .38809 L
.26171 .37198 L
.30316 .3564 L
.34309 .3427 L
.3815 .33057 L
.42237 .31867 L
.46172 .30808 L
.49955 .29862 L
.53984 .28923 L
.57861 .28079 L
.61984 .2724 L
.65954 .26484 L
.69774 .258 L
.73838 .25114 L
.77751 .24491 L
.81909 .23867 L
.85916 .23298 L
.89771 .22779 L
.93871 .22255 L
.97619 .21799 L
s
0 0 1 r
.02381 .11561 m
.06244 .14335 L
.10458 .17003 L
.14415 .19226 L
.18221 .21148 L
.22272 .22994 L
.26171 .24605 L
.30316 .26163 L
.34309 .27534 L
.3815 .28746 L
.42237 .29936 L
.46172 .30995 L
.49955 .31942 L
.53984 .32881 L
.57861 .33724 L
.61984 .34563 L
.65954 .35319 L
.69774 .36004 L
.73838 .36689 L
.77751 .37312 L
.81909 .37937 L
.85916 .38506 L
.89771 .39025 L
.93871 .39549 L
.97619 .40005 L
s
% End of Graphics
MathPictureEnd
\
\>"], "Graphics",
  ImageSize->{400, 247.188},
  ImageCache->GraphicsData["Bitmap", "\<\
CF5dJ6E]HGAYHf4PAg9QL6QYHg<PAVmbKF5d0`40006@0000ma000`40n007h00OooooTOoo003ooonA
ool00>Ooo`8000koo`8009Ooo`00iooo00<00?ooool03_oo00<00?ooool0UOoo002dool500001Ooo
00000000ool00P0000Coo`00000000Coo`800003ool00?oo00D00003ool0000000H00003ool00000
00Woo`03003ooooo00<00003ool0000000800003ool0000000?oo`03003ooooo09Goo`00]_oo00<0
0?ooool00_oo00@00?ooool000Goo`04003ooooo0002ool00`00ooooo`02ool00`00ooooo`03ool0
1@00oooooooo00000_oo00<00?ooool02?oo00D00?ooooooo`0000;oo`03003oo`0000?oo`05003o
ooooool0002Gool00;Koo`03003ooooo00;oo`04003ooooo0003ool20003ool01000ooooo`001?oo
00<00?ooool00ooo00D00?ooooooo`0000;oo`03003ooooo00Soo`05003oooooool00002ool01`00
ool00?oo003oo`0000?oo`03003ooooo09Goo`00]_oo00<00?ooool00_oo00@00?ooool000;oo`03
003ooooo00?oo`04003ooooo0004ool00`00ooooo`03ool01@00oooooooo00000_oo00<00?ooool0
2?oo00D00?ooooooo`0000;oo`07003oo`00ool00?oo00000ooo00<00?ooool0UOoo002fool01P00
oooooooo003oo`8000Coo`<00004ool00000ool20004ool00`00ooooo`02ool20002ool01000ool0
00002ooo00D00?ooool00?oo008000;oo`800003ool0000000?oo`03003ooooo09Goo`00]?oo1@00
5_oo00<00?ooool05Ooo0P001ooo00D00?ooooooo`0000;oo`8009Ooo`00c_oo0P001Ooo00<00?oo
ool0^?oo003ooonAool00?oooi7oo`00<?oo0P00@?oo1000?ooo1000@?oo0P00@_oo00<00?ooool0
?_oo0`003ooo000_ool01000ooooo`00@Ooo00<00?ooool0?_oo00<00?ooool0@?oo00@00?ooool0
047oo`03003ooooo047oo`03003ooooo00coo`00;ooo00@00?ooool0047oo`03003ooooo03ooo`03
003ooooo04;oo`03003ooooo03coo`D004;oo`03003ooooo00coo`00;ooo00@00?ooool0047oo`03
003ooooo043oo`03003ooooo03ooo`8003ooo`04003ooooo0010ool3000?ool002ooo`04003ooooo
0011ool00`00ooooo`11ool00`00ooooo`10ool00`00ooooo`0mool00`00ool00010ool00`00oooo
o`0?ool002ooo`04003ooooo000oool30010ool01000ooooo`00?ooo00@00?ooool0043oo`80043o
o`03003ooooo00ooo`00<?oo0P00@_oo00<00?ooool0?ooo0P00@Ooo0P00@_oo00<00?ooool0?_oo
10003_oo003ooonAool00?oooi7oo`00ooooTOoo003ooonAool002Soool006<000Koo`00:?oo00<0
0?ooool01_oo00<00?ooool02_oo00<00?ooool02_oo00<00?ooool02ooo00<00?ooool02_oo00<0
0?ooool02ooo00<00?ooool02_oo00<00?ooool02ooo00<00?ooool02_oo00<00?ooool02_oo00<0
0?ooool02ooo00<00?ooool02_oo00<00?ooool02ooo00<00?ooool02_oo00<00?ooool02ooo00<0
0?ooool02_oo00<00?ooool02_oo00<00?ooool02ooo00<00?ooool02_oo00<00?ooool02ooo00<0
0?ooool02_oo00<00?ooool02ooo00<00?ooool02_oo00<00?ooool02_oo00<00?ooool02ooo00<0
0?ooool02_oo00<00?ooool01_oo00<00?ooool01?oo000Xool00`00ooooo`06ool00`00ooooo`10
ool00`00ooooo`10ool00`00ooooo`10ool00`00ooooo`10ool00`00ooooo`10ool00`00ooooo`06
ool00`00ooooo`04ool002Soo`03003ooooo0?oooeooo`03003ooooo00Coo`00:?oo00<00?ooool0
ooooGooo00<00?ooool01?oo000Xool00`00ooooo`3ooomOool00`00ooooo`04ool002Soo`03003o
oooo0?oooeooo`03003ooooo00Coo`00:?oo00<00?ooool0ooooGooo00<00?ooool01?oo000=ool3
000Hool00`00ooooo`3ooomOool00`00ooooo`04ool000koo`03003ooooo01Ooo`03003ooooo0?oo
oeooo`03003ooooo00Coo`003_oo00<00?oo00005ooo00<00?ooool0ooooGooo00<00?ooool01?oo
000>ool3000Gool3003ooomMool30006ool000koo`04003ooooo000Fool00`00ooooo`3ooomOool0
0`00ooooo`04ool000goo`D001Koo`03003ooooo0?oooeooo`03003ooooo00Coo`003_oo10005_oo
00<00?ooool0ooooGooo00<00?ooool01?oo000?ool00`00ooooo`0Fool00`00ooooo`3ooomOool0
0`00ooooo`04ool000ooo`03003ooooo01Koo`03003ooooo0?oooeooo`03003ooooo00Coo`003ooo
00<00?ooool05_oo00<00?ooool0ooooGooo00<00?ooool01?oo000>ool00`00ool00002000Eool0
0`00ooooo`3ooomOool00`00ooooo`04ool002Soo`03003ooooo0?oooeooo`03003ooooo00Coo`00
3ooo0P0000?oo`00ool05?oo00<00?ooool0ooooGooo00<00?ooool01?oo000>ool01000ooooo`00
5_oo00<00?ooool0ooooGooo00<00?ooool01?oo000?ool3000Fool3003ooomMool30006ool0017o
o`03003ooooo01Coo`03003ooooo0?oooeooo`03003ooooo00Coo`003ooo0P005ooo00<00?ooool0
ooooGooo00<00?ooool01?oo000Xool00`00ooooo`3ooomOool00`00ooooo`04ool000ooo`8001Oo
o`03003ooooo0?oooeooo`03003ooooo00Coo`003_oo00@00?ooool001Koo`03003ooooo0?oooeoo
o`03003ooooo00Coo`003_oo00<00?ooool05ooo00<00?ooool0ooooGooo00<00?ooool01?oo000>
ool01000ooooo`005_oo00<00?ooool0ooooGooo00<00?ooool01?oo000?ool2000Gool00`00oooo
o`3ooomOool00`00ooooo`04ool002Soo`03003ooooo0?oooeooo`03003ooooo00Coo`004?oo0P00
5_oo00<00?ooool0ooooGooo00<00?ooool01?oo000?ool01000ooooo`005Ooo0`00ooooGOoo0`00
1_oo000?ool00`00ooooo`0Fool00`00ooooo`3ooomOool00`00ooooo`04ool000ooo`03003ooooo
01Koo`03003ooooo0?oooeooo`03003ooooo00Coo`003_oo10005_oo00<00?ooool0ooooGooo00<0
0?ooool01?oo000?ool00`00ooooo`0Fool00`00ooooo`3ooomOool00`00ooooo`04ool000koo`D0
01Goo`03003ooooo0?oooeooo`03003ooooo00Coo`004?oo00<00?ooool05Ooo00<00?ooool0oooo
Gooo00<00?ooool01?oo000@ool00`00ooooo`0Eool00`00ooooo`3ooomOool00`00ooooo`04ool0
013oo`03003ooooo01Goo`03003ooooo00Koo`0301oooooo0?oooeKoo`03003ooooo00Coo`003ooo
0P002?oo10000ooo0P001_oo00<00?ooool01ooo00<07oooool0ooooEOoo00<00?ooool01?oo000I
ool00`00ooooo`03ool01000ooooo`001Ooo00<00?ooool02?oo0P0OooooEOoo00<00?ooool01?oo
000?ool20009ool00`00ooooo`02ool01000ooooo`001Ooo0`002_oo00<07oooool0ooooCooo1000
1_oo000>ool01000ooooo`002Ooo00D00?ooooooo`0000;oo`03003ooooo00?oo`03003ooooo00_o
o`0301oooooo0?oooe7oo`03003ooooo00Coo`003_oo00@00?ooool000[oo`04003ooooo0002ool0
0`00ooooo`03ool00`00ooooo`0<ool201oooomAool00`00ooooo`04ool000koo`04003ooooo0007
ool01000ooooo`000_oo00@00?ooool000Goo`03003ooooo00koo`0301oooooo0?ooodkoo`03003o
oooo00Coo`003ooo0P002Ooo0P001?oo0P001_oo00<00?ooool03ooo00<07oooool0ooooCOoo00<0
0?ooool01?oo000Xool00`00ooooo`0@ool201oooom=ool00`00ooooo`04ool000goo`<00003ool0
000001Goo`03003ooooo01;oo`0301oooooo0?oood[oo`03003ooooo00Coo`003_oo00@00?ooool0
01Koo`03003ooooo01?oo`0301oooooo0?ooodWoo`03003ooooo00Coo`003_oo00@00?ooool001Ko
o`03003ooooo01Coo`807oooodWoo`03003ooooo00Coo`003_oo00@00?ooool001Koo`03003ooooo
01Koo`807oooodOoo`03003ooooo00Coo`003Ooo00@00?oo000001Ooo`03003ooooo01Soo`0301oo
oooo0?ooodCoo`03003ooooo00Coo`00:?oo0`006Ooo0P0Ooooo@_oo0`001_oo000?ool200000ooo
003oo`0Dool00`00ooooo`0Kool201oooom2ool00`00ooooo`04ool000koo`04003ooooo000Fool0
0`00ooooo`0Mool00`0Oooooo`3oooloool00`00ooooo`04ool000ooo`<001Koo`03003ooooo01ko
o`807oooocooo`03003ooooo00Coo`004Ooo00<00?ooool05?oo00<00?ooool08?oo0P0Ooooo?Ooo
00<00?ooool01?oo000?ool2000Gool00`00ooooo`0Rool00`0Oooooo`3oooljool00`00ooooo`04
ool002Soo`03003ooooo02?oo`807ooooc[oo`03003ooooo00Coo`003_oo1@005Ooo00<00?ooool0
9Ooo0P0Ooooo>?oo00<00?ooool01?oo000@ool00`00ooooo`0Eool00`00ooooo`0Wool201oooolf
ool00`00ooooo`04ool0013oo`03003ooooo01Goo`03003ooooo02Woo`0301oooooo0?oooc?oo`03
003ooooo00Coo`004?oo00<00?ooool05Ooo00<00?ooool0:_oo0P0Ooooo<ooo00<00?ooool01?oo
000@ool00`00ooooo`0Eool3000/ool201ooool_ool30006ool0013oo`03003ooooo01Goo`03003o
oooo02koo`807oooobooo`03003ooooo00Coo`003ooo0P005ooo00<00?ooool0<?oo00<07oooool0
oooo;?oo00<00?ooool01?oo000Xool00`00ooooo`0aool201ooool/ool00`00ooooo`04ool002So
o`03003ooooo03?oo`807oooob[oo`03003ooooo00Coo`00:?oo00<00?ooool0=Ooo0P0Ooooo:?oo
00<00?ooool01?oo000Xool00`00ooooo`0gool201oooolVool00`00ooooo`04ool002Soo`03003o
oooo03Woo`807oooobCoo`03003ooooo00Coo`003_oo1@005Ooo00<00?ooool0>ooo0P0Ooooo8_oo
00<00?ooool01?oo000@ool00`00ooooo`0Eool00`00ooooo`0mool201oooolPool00`00ooooo`04
ool0013oo`03003ooooo01Goo`<003ooo`807ooooacoo`<000Koo`004?oo00<00?ooool05Ooo00<0
0?ooool0@Ooo0`0Ooooo3ooo1?P02?oo00<00?ooool01?oo000?ool2000Gool00`00ooooo`14ool2
01ooool7ool6n00<ool00`00ooooo`04ool002Soo`03003ooooo04Koo`<07oSoo`_h01;oo`03003o
oooo00Coo`003Ooo1P005Ooo00<00?ooool0BOoo0P0Ok?oo2_P07Ooo00<00?ooool01?oo000>ool0
1000ooooo`005_oo00<00?ooool0Booo0`0Oh_oo1oP09ooo00<00?ooool01?oo000>ool01000oooo
o`005_oo00<00?ooool0C_oo0P0OfOoo1oP0;_oo00<00?ooool01?oo000>ool01000ooooo`005_oo
00<00?ooool0D?oo0P0Od?oo1oP0=Ooo00<00?ooool01?oo000=ool01000ool000005ooo00<00?oo
ool0D_oo0P0Oaooo1oP0??oo00<00?ooool01?oo000Kool00`00ooooo`02ool20006ool00`00oooo
o`1Dool201nmool8n013ool00`00ooooo`04ool000koo`<000[oo`05003oooooool00002ool00`00
ooooo`03ool00`00ooooo`1Fool201neool6n01;ool00`00ooooo`04ool0017oo`03003ooooo00Co
o`D000;oo`04003ooooo0005ool3001Hool301n]ool5n01>ool40006ool000ooo`8000Ooo`04003o
oooo0003ool01000ooooo`001Ooo00<00?ooool0Fooo0`0OY_oo1?P0E_oo00<00?ooool01?oo000>
ool00`00ooooo`08ool00`00ool00003ool01000ooooo`001Ooo00<00?ooool0G_oo0`0OWOoo1_P0
F_oo00<00?ooool01?oo000?ool30008ool20003ool01000ooooo`001Ooo00<00?ooool0HOoo0`0O
Tooo1oP0H?oo00<00?ooool01?oo000Kool00`00ooooo`02ool20006ool00`00ooooo`1Tool301n:
ool6n01Wool00`00ooooo`04ool000ooo`800003ool00?oo01Coo`03003ooooo06Ooo`<07h?oo`Ch
06goo`03003ooooo00Coo`003_oo00@00?ooool001Koo`03003ooooo06[oo`<07gcoo`Ch077oo`03
003ooooo00Coo`003_oo00@00?ooool001Koo`03003ooooo06goo`807gCoo`Kh07Goo`03003ooooo
00Coo`003_oo00@00?ooool001Koo`03003ooooo06ooo`<07f[oo`Oh07_oo`03003ooooo00Coo`00
3Ooo0P0000?oo`0000005_oo00<00?ooool0L_oo0`0OHOoo1_P0P_oo00<00?ooool01?oo000Xool0
0`00ooooo`1eool301mIool5n028ool00`00ooooo`04ool000koo`D001Goo`<007Soo`@07e3oo`Gh
08_oo`<000Koo`004?oo00<00?ooool05Ooo00<00?ooool0O?oo0`0OB?oo1OP0T_oo00<00?ooool0
1?oo000@ool00`00ooooo`0Eool00`00ooooo`1oool401m0ool4n02Gool00`00ooooo`04ool0013o
o`03003ooooo01Goo`03003ooooo08?oo`<07cWoo`Ch09_oo`03003ooooo00Coo`004?oo00<00?oo
ool05Ooo00<00?ooool0Q_oo0`0O<Ooo1OP0Wooo00<00?ooool01?oo000@ool00`00ooooo`0Eool0
0`00ooooo`29ool201lZool5n02Tool00`00ooooo`04ool000koo`D001Goo`03003ooooo08_oo`<0
7b;oo`Gh0:Woo`03003ooooo00Coo`004?oo00<00?ooool05Ooo00<00?ooool0S_oo0`0O6ooo1?P0
[_oo00<00?ooool01?oo000@ool00`00ooooo`0Eool00`00ooooo`2Aool401lDool3n02bool00`00
ooooo`04ool0013oo`03003ooooo01Goo`03003ooooo09Goo`@07`coo`Ch0;Goo`03003ooooo00Co
o`003ooo0P005ooo00<00?ooool0VOoo1@0O1?oo0oP0^Ooo00<00?ooool01?oo000Xool3002Nool4
01njool30006ool000goo`H001Goo`03003ooooo09Woo`Gh00Coo`<07kWoo`03003ooooo00Coo`00
3_oo00@00?ooool001Koo`03003ooooo09Goo`Ch00coo`@07kGoo`03003ooooo00Coo`003_oo00@0
0?ooool001Koo`03003ooooo097oo`Ch01Coo`<07k;oo`03003ooooo00Coo`003_oo00@00?ooool0
01Koo`03003ooooo08koo`?h01_oo`@07jkoo`03003ooooo00Coo`003Ooo00@00?oo000001Ooo`03
003ooooo08_oo`?h02;oo`D07jWoo`03003ooooo00Coo`00:?oo00<00?ooool0ROoo0_P0:_oo1@0O
Y?oo00<00?ooool01?oo000Xool00`00ooooo`26ool3n00aool501nOool00`00ooooo`04ool002So
o`03003ooooo08?oo`?h03Woo`@07i_oo`03003ooooo00Coo`00:?oo00<00?ooool0Oooo1?P0@?oo
100OUooo00<00?ooool01?oo000Xool00`00ooooo`1lool3n018ool501nBool00`00ooooo`04ool0
02Soo`<007Soo`Ch053oo`D07h_oo`<000Koo`00:?oo00<00?ooool0MOoo0oP0FOoo1@0OR?oo00<0
0?ooool01?oo000?ool200000ooo003oo`0Dool00`00ooooo`1bool3n01Qool501n3ool00`00oooo
o`04ool000koo`04003ooooo000Fool00`00ooooo`1_ool3n01Yool401moool00`00ooooo`04ool0
00koo`04003ooooo000Fool00`00ooooo`1]ool2n01`ool501mjool00`00ooooo`04ool000koo`04
003ooooo000Fool00`00ooooo`1Zool3n01gool601mdool00`00ooooo`04ool000ooo`<001Koo`03
003ooooo06Ooo`?h083oo`H07fkoo`03003ooooo00Coo`004Ooo00<00?ooool05?oo00<00?ooool0
I?oo0oP0ROoo1`0OIooo00<00?ooool01?oo000?ool3000Fool00`00ooooo`1Qool3n02Cool701mP
ool00`00ooooo`04ool000koo`03003ooooo00Woo`8000Coo`8000Koo`03003ooooo05koo`?h09go
o`H07e[oo`03003ooooo00Coo`003_oo0`002?oo00@00?ooool000;oo`04003ooooo0005ool00`00
ooooo`1Kool3n02Vool401mFool00`00ooooo`04ool000koo`04003ooooo0007ool01000ooooo`00
0_oo00@00?ooool000Goo`<005Soo`?h0:goo`D07dkoo`@000Koo`003_oo0`002?oo0`000ooo00@0
0?ooool000Goo`03003ooooo05Koo`;h0;Goo`H07d_oo`03003ooooo00Coo`004Ooo00<00?ooool0
1Ooo00<00?ooool00ooo00@00?ooool000Goo`03003ooooo05Coo`;h0;goo`P07d?oo`03003ooooo
00Coo`003ooo0`001ooo00<00?ooool00ooo00@00?ooool000Goo`03003ooooo05;oo`;h0<Ooo`L0
7ccoo`03003ooooo00Coo`003_oo00@00?ooool000Soo`<000?oo`8000Koo`03003ooooo053oo`;h
0=3oo`L07cGoo`03003ooooo00Coo`003_oo00@00?ooool001Koo`03003ooooo04koo`;h0=Woo`L0
7bkoo`03003ooooo00Coo`003_oo00@00?ooool001Koo`03003ooooo04_oo`?h0>;oo`L07bOoo`03
003ooooo00Coo`003ooo0P0000?oo`00ool05?oo00<00?ooool0BOoo0_P0k?oo1`0O8?oo00<00?oo
ool01?oo000Xool00`00ooooo`16ool3n03eool701lIool00`00ooooo`04ool000koo`@001Koo`03
003ooooo04Coo`;h0?ooo`X07`ooo`03003ooooo00Coo`003ooo00<00?ooool05_oo00<00?ooool0
@Ooo0oP0oooo3?oo1`0O2?oo00<00?ooool01?oo000?ool00`00ooooo`0Fool3000oool2n03ooolL
ool30006ool000ooo`03003ooooo01Koo`03003ooooo03goo`;h0?ooob3oo`03003ooooo00Coo`00
3_oo00<00?oo00000P005Ooo00<00?ooool0>ooo0_P0oooo8_oo00<00?ooool01?oo000Xool00`00
ooooo`0iool2n03ooolTool00`00ooooo`04ool000ooo`800003ool00?oo01Coo`03003ooooo03Oo
o`;h0?ooobKoo`03003ooooo00Coo`003_oo00@00?ooool001Koo`03003ooooo03Goo`;h0?ooobSo
o`03003ooooo00Coo`003ooo0`005_oo00<00?ooool0<ooo0_P0oooo:_oo00<00?ooool01?oo000A
ool00`00ooooo`0Dool00`00ooooo`0aool2n03oool/ool00`00ooooo`04ool000ooo`8001Ooo`03
003ooooo033oo`03n03ooooo0?ooobcoo`03003ooooo00Coo`00:?oo00<00?ooool0;_oo0_P0oooo
;ooo00<00?ooool01?oo000?ool200000ooo003oo`0Dool00`00ooooo`0/ool2n03ooolaool00`00
ooooo`04ool000koo`04003ooooo000Fool3000Zool2n03ooolaool30006ool000koo`04003ooooo
000Fool00`00ooooo`0Yool00oP0ooooo`3ooolcool00`00ooooo`04ool000koo`04003ooooo000F
ool00`00ooooo`0Wool2n03ooolfool00`00ooooo`04ool000ooo`<001Koo`03003ooooo02Goo`;h
0?ooocSoo`03003ooooo00Coo`004Ooo00<00?ooool05?oo00<00?ooool08ooo0_P0oooo>_oo00<0
0?ooool01?oo000?ool4000Eool00`00ooooo`0Rool00oP0ooooo`3oooljool00`00ooooo`04ool0
00koo`04003ooooo000Fool00`00ooooo`0Pool2n03ooolmool00`00ooooo`04ool000ooo`<001Ko
o`03003ooooo01koo`;h0?ooocooo`03003ooooo00Coo`004Ooo00<00?ooool05?oo00<00?ooool0
7Ooo00?h0?ooool0oooo?ooo00<00?ooool01?oo000?ool2000Gool00`00ooooo`0Kool2n03ooom2
ool00`00ooooo`04ool002Soo`03003ooooo01Woo`;h0?ooodCoo`03003ooooo00Coo`004?oo0P00
5_oo0`006?oo00?h0?ooool0oooo@_oo0`001_oo000?ool01000ooooo`005Ooo00<00?ooool05_oo
0_P0ooooAooo00<00?ooool01?oo000?ool00`00ooooo`0Fool00`00ooooo`0Dool2n03ooom9ool0
0`00ooooo`04ool000ooo`03003ooooo01Koo`03003ooooo01?oo`03n03ooooo0?ooodWoo`03003o
oooo00Coo`003_oo10005_oo00<00?ooool04_oo00?h0?ooool0ooooB_oo00<00?ooool01?oo000?
ool00`00ooooo`0Fool00`00ooooo`0@ool2n03ooom=ool00`00ooooo`04ool000koo`D001Goo`03
003ooooo00ooo`03n03ooooo0?ooodgoo`03003ooooo00Coo`004?oo00<00?ooool05Ooo00<00?oo
ool03_oo00?h0?ooool0ooooC_oo00<00?ooool01?oo000@ool00`00ooooo`07ool20004ool20006
ool00`00ooooo`0<ool2n03ooomAool00`00ooooo`04ool0013oo`03003ooooo00Koo`04003ooooo
0002ool01000ooooo`001Ooo00<00?ooool02ooo00?h0?ooool0ooooDOoo00<00?ooool01?oo000?
ool20008ool01000ooooo`000_oo00@00?ooool000Goo`<000[oo`03n03ooooo0?ooodooo`@000Ko
o`006_oo0P000ooo00@00?ooool000Goo`03003ooooo00Soo`;h0?oooeGoo`03003ooooo00Coo`00
3ooo0P002?oo00@00?ooool000;oo`04003ooooo0005ool00`00ooooo`07ool00oP0ooooo`3ooomE
ool00`00ooooo`04ool000koo`04003ooooo0007ool01000ooooo`000_oo00@00?ooool000Goo`03
003ooooo00Koo`03n03ooooo0?oooeKoo`03003ooooo00Coo`003_oo00@00?ooool000Soo`8000Co
o`8000Koo`03003ooooo0?oooeooo`03003ooooo00Coo`003_oo00@00?ooool001Koo`03003ooooo
0?oooeooo`03003ooooo00Coo`003ooo0P005ooo00<00?ooool0ooooGooo00<00?ooool01?oo000X
ool00`00ooooo`3ooomOool00`00ooooo`04ool000goo`<00003ool0000001Goo`03003ooooo0?oo
oeooo`03003ooooo00Coo`003_oo00@00?ooool001Koo`03003ooooo0?oooeooo`03003ooooo00Co
o`003_oo00@00?ooool001Koo`03003ooooo0?oooeooo`03003ooooo00Coo`003_oo00@00?ooool0
01Koo`<00?oooegoo`<000Koo`003Ooo00@00?oo000001Ooo`03003ooooo0?oooeooo`03003ooooo
00Coo`00:?oo00<00?ooool0ooooGooo00<00?ooool01?oo000Xool00`00ooooo`3ooomOool00`00
ooooo`04ool002Soo`03003ooooo0?oooeooo`03003ooooo00Coo`00:?oo00<00?ooool0ooooGooo
00<00?ooool01?oo000Xool00`00ooooo`3ooomOool00`00ooooo`04ool0013oo`8001Koo`03003o
oooo0?oooeooo`03003ooooo00Coo`004?oo00<00?ooool05Ooo00<00?ooool0ooooGooo00<00?oo
ool01?oo000@ool00`00ooooo`0Eool00`00ooooo`3ooomOool00`00ooooo`04ool0013oo`03003o
oooo01Goo`03003ooooo0?oooeooo`03003ooooo00Coo`004?oo00<00?ooool05Ooo0`00ooooGOoo
0`001_oo000@ool00`00ooooo`0Eool00`00ooooo`3ooomOool00`00ooooo`04ool0013oo`03003o
oooo01Goo`03003ooooo0?oooeooo`03003ooooo00Coo`004?oo0P005_oo00<00?ooool0ooooGooo
00<00?ooool01?oo000@ool2000Fool00`00ooooo`3ooomOool00`00ooooo`04ool000koo`05003o
o`00ool0000Eool00`00ooooo`3ooomOool00`00ooooo`04ool000ooo`04003oo`00000Eool00`00
ooooo`3ooomOool00`00ooooo`04ool000goo`800003ool00?oo01Koo`03003ooooo0?oooeooo`03
003ooooo00Coo`003Ooo0`0000?oo`00ool05Ooo00<00?ooool0ooooGooo00<00?ooool01?oo000>
ool2000Hool00`00ooooo`3ooomOool00`00ooooo`04ool000ooo`03003ooooo01Koo`03003ooooo
0?oooeooo`03003ooooo00Coo`003ooo00<00?ooool05_oo0`00ooooGOoo0`001_oo000?ool00`00
ooooo`0Fool00`00ooooo`3ooomOool00`00ooooo`04ool000ooo`03003ooooo01Koo`03003ooooo
0?oooeooo`03003ooooo00Coo`003ooo00<00?ooool05_oo00<00?ooool0ooooGooo00<00?ooool0
1?oo000>ool2000Hool00`00ooooo`3ooomOool00`00ooooo`04ool002Soo`03003ooooo0?oooeoo
o`03003ooooo00Coo`00:?oo00<00?ooool0ooooGooo00<00?ooool01?oo000Xool00`00ooooo`3o
oomOool00`00ooooo`04ool002Soo`03003ooooo0?oooeooo`03003ooooo00Coo`004ooo10000ooo
0P001?oo0P001_oo00<00?ooool01_oo00<00?ooool0@?oo00<00?ooool0@?oo00<00?ooool0@?oo
00<00?ooool0@?oo00<00?ooool0@?oo00<00?ooool01_oo00<00?ooool01?oo000Eool01@00oooo
oooo00000_oo00@00?ooool000;oo`03003ooooo00?oo`03003ooooo00Koo`03003ooooo00[oo`03
003ooooo00[oo`03003ooooo00_oo`03003ooooo00[oo`03003ooooo00_oo`03003ooooo00[oo`03
003ooooo00_oo`03003ooooo00[oo`03003ooooo00[oo`03003ooooo00_oo`03003ooooo00[oo`03
003ooooo00_oo`03003ooooo00[oo`03003ooooo00_oo`03003ooooo00[oo`03003ooooo00[oo`03
003ooooo00_oo`03003ooooo00[oo`03003ooooo00_oo`03003ooooo00[oo`03003ooooo00_oo`03
003ooooo00[oo`03003ooooo00[oo`03003ooooo00_oo`03003ooooo00[oo`03003ooooo00Koo`03
003ooooo00Coo`005Ooo00D00?ooooooo`0000;oo`04003ooooo0002ool00`00ooooo`03oooo001S
0006ool001Goo`05003oooooool00002ool01000ooooo`000_oo00<00?ooool0ooooK?oo000Eool0
1@00oooooooo00000_oo00@00?ooool000;oo`03003ooooo0?ooofcoo`004ooo0`000ooo00@00?oo
ool000;oo`04003ooooo003ooom^ool001Goo`03003ooooo00;oo`8000Coo`800?ooofooo`00\
\>"],
  ImageRangeCache->{{{81.1875, 400.188}, {452.312, 255.562}} -> {-2.24652, \
135.853, 0.0149113, 0.459563}}],

Cell[BoxData[
    TagBox[\(\[SkeletonIndicator]  Graphics  \[SkeletonIndicator]\),
      False,
      Editable->False]], "Output"],

Cell[BoxData[
    \({0.812941641048718`}\)], "Output"],

Cell[BoxData[
    \({0}\)], "Output"],

Cell[BoxData[
    \({0.7631110072714309`}\)], "Output"],

Cell[BoxData[
    \({0.36608500202602756`}\)], "Output"]
}, Open  ]],

Cell[CellGroupData[{

Cell[BoxData[
    \(\(\( (*\ 
      Export["\<ins_rel_rates_stat.eps\>", FigFrac, "\<EPS\>", 
        ConversionOptions \[Rule] \ {"\<IncludeSpecialFonts\>" \[Rule] \ 
              True}]\ *) \)\(\[IndentingNewLine]\)\(\[IndentingNewLine]\)\( \
(*\ Output\ for\ \(\(manuscript\)\(:\)\)\ *) \)\(\[IndentingNewLine]\)\(\
\[IndentingNewLine]\)\(\(FigsRatesAndFrac = 
        GraphicsArray[{FigRates, FigFrac}, ImageSize \[Rule] 1000, 
          DisplayFunction \[Rule] \ 
            Identity];\)\(\[IndentingNewLine]\)\( (*\ \(Show[
          FigsRatesAndFrac, 
          DisplayFunction \[Rule] $DisplayFunction];\)\ *) \)\(\
\[IndentingNewLine]\)
    \(Export["\<ins_rates_and_frac.eps\>", FigsRatesAndFrac, "\<EPS\>", 
      ConversionOptions \[Rule] \ {"\<IncludeSpecialFonts\>" \[Rule] \ 
            True}]\)\(\ \)\)\)\)], "Input"],

Cell[BoxData[
    \("ins_rates_and_frac.eps"\)], "Output"]
}, Open  ]],

Cell[CellGroupData[{

Cell[BoxData[
    \(\(\(\[IndentingNewLine]\)\( (*\ 
      Insulin\ clearance\ *) \)\(\[IndentingNewLine]\)\(\[IndentingNewLine]\)\
\(ClearanceLiver = \(RateLiverFinished*Vplasma*10^3*60/Ins //. 
          Circulation\)\  /. bw \[Rule] 200; \ \  (*\ 
      ml/min\ *) \[IndentingNewLine]ClearanceKidney = \(RateKidney*
            Vplasma*10^3*60/Ins //. Circulation\)\  /. 
        bw \[Rule] 200;\[IndentingNewLine]\[IndentingNewLine]
    \(ClearanceTotal = 
        ClearanceLiver + ClearanceKidney;\)\[IndentingNewLine]\n
    FigClearance = 
      Plot[{ClearanceLiver, ClearanceKidney, ClearanceTotal}, {Ins, 0, 5}, 
        PlotStyle \[Rule] {RGBColor[1, 0, 0], RGBColor[0, 0, 1], 
            RGBColor[0, 0, 0]}, 
        FrameLabel \[Rule] {"\<Insulin [nM]\>", "\<Insulin clearance [ml/min]\
\>"}, Frame \[Rule] True, AxesOrigin \[Rule] {0, 0}, 
        PlotRange \[Rule] {All, {0, 11}}, 
        ImageSize \[Rule] \ 400]\[IndentingNewLine]\n
    \)\)\)], "Input"],

Cell[GraphicsData["PostScript", "\<\
%!
%%Creator: Mathematica
%%AspectRatio: .61803 
%%ImageSize: 400 247.214 
MathPictureStart
/Mabs {
Mgmatrix idtransform
Mtmatrix dtransform
} bind def
/Mabsadd { Mabs
3 -1 roll add
3 1 roll add
exch } bind def
%% Graphics
%%IncludeResource: font Courier
%%IncludeFont: Courier
/Courier findfont 10  scalefont  setfont
% Scaling calculations
0.0238095 0.190476 1.38778e-17 0.0561849 [
[.02381 -0.0125 -3 -9 ]
[.02381 -0.0125 3 0 ]
[.21429 -0.0125 -3 -9 ]
[.21429 -0.0125 3 0 ]
[.40476 -0.0125 -3 -9 ]
[.40476 -0.0125 3 0 ]
[.59524 -0.0125 -3 -9 ]
[.59524 -0.0125 3 0 ]
[.78571 -0.0125 -3 -9 ]
[.78571 -0.0125 3 0 ]
[.97619 -0.0125 -3 -9 ]
[.97619 -0.0125 3 0 ]
[ 0 0 -0.125 0 ]
[.5 -0.0125 -38 -19.4375 ]
[.5 -0.0125 38 -9 ]
[-0.0125 .11237 -6 -4.5 ]
[-0.0125 .11237 0 4.5 ]
[-0.0125 .22474 -6 -4.5 ]
[-0.0125 .22474 0 4.5 ]
[-0.0125 .33711 -6 -4.5 ]
[-0.0125 .33711 0 4.5 ]
[-0.0125 .44948 -6 -4.5 ]
[-0.0125 .44948 0 4.5 ]
[-0.0125 .56185 -12 -4.5 ]
[-0.0125 .56185 0 4.5 ]
[ 0 0 -0.125 0 ]
[-0.01875 .30902 -22.4375 -80 ]
[-0.01875 .30902 -12 80 ]
[ 0 .61803 .125 0 ]
[ 1 0 .125 0 ]
[ 0 0 0 0 ]
[ 1 .61803 0 0 ]
] MathScale
% Start of Graphics
1 setlinecap
1 setlinejoin
newpath
0 g
.25 Mabswid
[ ] 0 setdash
.02381 0 m
.02381 .00625 L
s
[(0)] .02381 -0.0125 0 1 Mshowa
.21429 0 m
.21429 .00625 L
s
[(1)] .21429 -0.0125 0 1 Mshowa
.40476 0 m
.40476 .00625 L
s
[(2)] .40476 -0.0125 0 1 Mshowa
.59524 0 m
.59524 .00625 L
s
[(3)] .59524 -0.0125 0 1 Mshowa
.78571 0 m
.78571 .00625 L
s
[(4)] .78571 -0.0125 0 1 Mshowa
.97619 0 m
.97619 .00625 L
s
[(5)] .97619 -0.0125 0 1 Mshowa
.125 Mabswid
.0619 0 m
.0619 .00375 L
s
.1 0 m
.1 .00375 L
s
.1381 0 m
.1381 .00375 L
s
.17619 0 m
.17619 .00375 L
s
.25238 0 m
.25238 .00375 L
s
.29048 0 m
.29048 .00375 L
s
.32857 0 m
.32857 .00375 L
s
.36667 0 m
.36667 .00375 L
s
.44286 0 m
.44286 .00375 L
s
.48095 0 m
.48095 .00375 L
s
.51905 0 m
.51905 .00375 L
s
.55714 0 m
.55714 .00375 L
s
.63333 0 m
.63333 .00375 L
s
.67143 0 m
.67143 .00375 L
s
.70952 0 m
.70952 .00375 L
s
.74762 0 m
.74762 .00375 L
s
.82381 0 m
.82381 .00375 L
s
.8619 0 m
.8619 .00375 L
s
.9 0 m
.9 .00375 L
s
.9381 0 m
.9381 .00375 L
s
.25 Mabswid
0 0 m
1 0 L
s
gsave
.5 -0.0125 -99 -23.4375 Mabsadd m
1 1 Mabs scale
currentpoint translate
0 18.4375 translate 1 -1 scale
/g { setgray} bind def
/k { setcmykcolor} bind def
/p { gsave} bind def
/r { setrgbcolor} bind def
/w { setlinewidth} bind def
/C { curveto} bind def
/F { fill} bind def
/L { lineto} bind def
/rL { rlineto} bind def
/P { grestore} bind def
/s { stroke} bind def
/S { show} bind def
/N {currentpoint 3 -1 roll show moveto} bind def
/Msf { findfont exch scalefont [1 0 0 -1 0 0 ] makefont setfont} bind def
/m { moveto} bind def
/Mr { rmoveto} bind def
/Mx {currentpoint exch pop moveto} bind def
/My {currentpoint pop exch moveto} bind def
/X {0 rmoveto} bind def
/Y {0 exch rmoveto} bind def
63.000 11.562 moveto
%%IncludeResource: font Courier
%%IncludeFont: Courier
/Courier findfont 10.000 scalefont
[1 0 0 -1 0 0 ] makefont setfont
0.000 0.000 0.000 setrgbcolor
0.000 0.000 rmoveto
63.000 11.562 moveto
%%IncludeResource: font Courier
%%IncludeFont: Courier
/Courier findfont 10.000 scalefont
[1 0 0 -1 0 0 ] makefont setfont
0.000 0.000 0.000 setrgbcolor
(Insulin) show
%%IncludeResource: font Mathematica2Mono
%%IncludeFont: Mathematica2Mono
/Mathematica2Mono findfont 10.000 scalefont
[1 0 0 -1 0 0 ] makefont setfont
0.000 0.000 0.000 setrgbcolor
111.000 11.562 moveto
(@) show
117.000 11.562 moveto
%%IncludeResource: font Courier
%%IncludeFont: Courier
/Courier findfont 10.000 scalefont
[1 0 0 -1 0 0 ] makefont setfont
0.000 0.000 0.000 setrgbcolor
(nM) show
%%IncludeResource: font Mathematica2Mono
%%IncludeFont: Mathematica2Mono
/Mathematica2Mono findfont 10.000 scalefont
[1 0 0 -1 0 0 ] makefont setfont
0.000 0.000 0.000 setrgbcolor
129.000 11.562 moveto
(D) show
135.000 11.562 moveto
%%IncludeResource: font Courier
%%IncludeFont: Courier
/Courier findfont 10.000 scalefont
[1 0 0 -1 0 0 ] makefont setfont
0.000 0.000 0.000 setrgbcolor
0.000 0.000 rmoveto
1.000 setlinewidth
grestore
0 .11237 m
.00625 .11237 L
s
[(2)] -0.0125 .11237 1 0 Mshowa
0 .22474 m
.00625 .22474 L
s
[(4)] -0.0125 .22474 1 0 Mshowa
0 .33711 m
.00625 .33711 L
s
[(6)] -0.0125 .33711 1 0 Mshowa
0 .44948 m
.00625 .44948 L
s
[(8)] -0.0125 .44948 1 0 Mshowa
0 .56185 m
.00625 .56185 L
s
[(10)] -0.0125 .56185 1 0 Mshowa
.125 Mabswid
0 .02809 m
.00375 .02809 L
s
0 .05618 m
.00375 .05618 L
s
0 .08428 m
.00375 .08428 L
s
0 .14046 m
.00375 .14046 L
s
0 .16855 m
.00375 .16855 L
s
0 .19665 m
.00375 .19665 L
s
0 .25283 m
.00375 .25283 L
s
0 .28092 m
.00375 .28092 L
s
0 .30902 m
.00375 .30902 L
s
0 .3652 m
.00375 .3652 L
s
0 .39329 m
.00375 .39329 L
s
0 .42139 m
.00375 .42139 L
s
0 .47757 m
.00375 .47757 L
s
0 .50566 m
.00375 .50566 L
s
0 .53376 m
.00375 .53376 L
s
0 .58994 m
.00375 .58994 L
s
.25 Mabswid
0 0 m
0 .61803 L
s
gsave
-0.01875 .30902 -158.219 -9.21875 Mabsadd m
1 1 Mabs scale
currentpoint translate
141 9.21875 translate
90 rotate
-141 -9.21875 translate
0 18.4375 translate 1 -1 scale
/g { setgray} bind def
/k { setcmykcolor} bind def
/p { gsave} bind def
/r { setrgbcolor} bind def
/w { setlinewidth} bind def
/C { curveto} bind def
/F { fill} bind def
/L { lineto} bind def
/rL { rlineto} bind def
/P { grestore} bind def
/s { stroke} bind def
/S { show} bind def
/N {currentpoint 3 -1 roll show moveto} bind def
/Msf { findfont exch scalefont [1 0 0 -1 0 0 ] makefont setfont} bind def
/m { moveto} bind def
/Mr { rmoveto} bind def
/Mx {currentpoint exch pop moveto} bind def
/My {currentpoint pop exch moveto} bind def
/X {0 rmoveto} bind def
/Y {0 exch rmoveto} bind def
63.000 11.562 moveto
%%IncludeResource: font Courier
%%IncludeFont: Courier
/Courier findfont 10.000 scalefont
[1 0 0 -1 0 0 ] makefont setfont
0.000 0.000 0.000 setrgbcolor
0.000 0.000 rmoveto
63.000 11.562 moveto
%%IncludeResource: font Courier
%%IncludeFont: Courier
/Courier findfont 10.000 scalefont
[1 0 0 -1 0 0 ] makefont setfont
0.000 0.000 0.000 setrgbcolor
(Insulin) show
111.000 11.562 moveto
(clearance) show
%%IncludeResource: font Mathematica2Mono
%%IncludeFont: Mathematica2Mono
/Mathematica2Mono findfont 10.000 scalefont
[1 0 0 -1 0 0 ] makefont setfont
0.000 0.000 0.000 setrgbcolor
171.000 11.562 moveto
(@) show
177.000 11.562 moveto
%%IncludeResource: font Courier
%%IncludeFont: Courier
/Courier findfont 10.000 scalefont
[1 0 0 -1 0 0 ] makefont setfont
0.000 0.000 0.000 setrgbcolor
(ml) show
%%IncludeResource: font Mathematica2Mono
%%IncludeFont: Mathematica2Mono
/Mathematica2Mono findfont 10.000 scalefont
[1 0 0 -1 0 0 ] makefont setfont
0.000 0.000 0.000 setrgbcolor
189.000 11.562 moveto
(\\220) show
195.000 11.562 moveto
%%IncludeResource: font Courier
%%IncludeFont: Courier
/Courier findfont 10.000 scalefont
[1 0 0 -1 0 0 ] makefont setfont
0.000 0.000 0.000 setrgbcolor
(min) show
%%IncludeResource: font Mathematica2Mono
%%IncludeFont: Mathematica2Mono
/Mathematica2Mono findfont 10.000 scalefont
[1 0 0 -1 0 0 ] makefont setfont
0.000 0.000 0.000 setrgbcolor
213.000 11.562 moveto
(D) show
219.000 11.562 moveto
%%IncludeResource: font Courier
%%IncludeFont: Courier
/Courier findfont 10.000 scalefont
[1 0 0 -1 0 0 ] makefont setfont
0.000 0.000 0.000 setrgbcolor
0.000 0.000 rmoveto
1.000 setlinewidth
grestore
.02381 .61178 m
.02381 .61803 L
s
.21429 .61178 m
.21429 .61803 L
s
.40476 .61178 m
.40476 .61803 L
s
.59524 .61178 m
.59524 .61803 L
s
.78571 .61178 m
.78571 .61803 L
s
.97619 .61178 m
.97619 .61803 L
s
.125 Mabswid
.0619 .61428 m
.0619 .61803 L
s
.1 .61428 m
.1 .61803 L
s
.1381 .61428 m
.1381 .61803 L
s
.17619 .61428 m
.17619 .61803 L
s
.25238 .61428 m
.25238 .61803 L
s
.29048 .61428 m
.29048 .61803 L
s
.32857 .61428 m
.32857 .61803 L
s
.36667 .61428 m
.36667 .61803 L
s
.44286 .61428 m
.44286 .61803 L
s
.48095 .61428 m
.48095 .61803 L
s
.51905 .61428 m
.51905 .61803 L
s
.55714 .61428 m
.55714 .61803 L
s
.63333 .61428 m
.63333 .61803 L
s
.67143 .61428 m
.67143 .61803 L
s
.70952 .61428 m
.70952 .61803 L
s
.74762 .61428 m
.74762 .61803 L
s
.82381 .61428 m
.82381 .61803 L
s
.8619 .61428 m
.8619 .61803 L
s
.9 .61428 m
.9 .61803 L
s
.9381 .61428 m
.9381 .61803 L
s
.25 Mabswid
0 .61803 m
1 .61803 L
s
.99375 0 m
1 0 L
s
.99375 .11237 m
1 .11237 L
s
.99375 .22474 m
1 .22474 L
s
.99375 .33711 m
1 .33711 L
s
.99375 .44948 m
1 .44948 L
s
.99375 .56185 m
1 .56185 L
s
.125 Mabswid
.99625 .02809 m
1 .02809 L
s
.99625 .05618 m
1 .05618 L
s
.99625 .08428 m
1 .08428 L
s
.99625 .14046 m
1 .14046 L
s
.99625 .16855 m
1 .16855 L
s
.99625 .19665 m
1 .19665 L
s
.99625 .25283 m
1 .25283 L
s
.99625 .28092 m
1 .28092 L
s
.99625 .30902 m
1 .30902 L
s
.99625 .3652 m
1 .3652 L
s
.99625 .39329 m
1 .39329 L
s
.99625 .42139 m
1 .42139 L
s
.99625 .47757 m
1 .47757 L
s
.99625 .50566 m
1 .50566 L
s
.99625 .53376 m
1 .53376 L
s
.99625 .58994 m
1 .58994 L
s
.25 Mabswid
1 0 m
1 .61803 L
s
0 0 m
1 0 L
1 .61803 L
0 .61803 L
closepath
clip
newpath
1 0 0 r
.5 Mabswid
.02381 .48729 m
.04262 .42281 L
.06244 .3713 L
.08255 .33066 L
.10458 .29544 L
.14509 .24738 L
.18408 .21417 L
.22553 .18766 L
.26546 .16784 L
.30387 .15248 L
.34474 .13906 L
.38409 .12828 L
.42192 .11946 L
.46221 .11136 L
.50098 .10459 L
.54221 .09829 L
.58192 .09293 L
.62011 .08834 L
.66075 .08395 L
.69988 .08015 L
.74147 .07649 L
.78153 .07329 L
.82008 .07047 L
.86109 .06772 L
.90057 .06528 L
.93855 .0631 L
.97619 .0611 L
s
0 0 1 r
.02381 .11213 m
.06244 .11213 L
.10458 .11213 L
.14415 .11213 L
.18221 .11213 L
.22272 .11213 L
.26171 .11213 L
.30316 .11213 L
.34309 .11213 L
.3815 .11213 L
.42237 .11213 L
.46172 .11213 L
.49955 .11213 L
.53984 .11213 L
.57861 .11213 L
.61984 .11213 L
.65954 .11213 L
.69774 .11213 L
.73838 .11213 L
.77751 .11213 L
.81909 .11213 L
.85916 .11213 L
.89771 .11213 L
.93871 .11213 L
.97619 .11213 L
s
0 0 0 r
.02381 .59941 m
.04262 .53494 L
.06244 .48342 L
.08255 .44278 L
.10458 .40757 L
.14509 .3595 L
.18408 .3263 L
.22553 .29979 L
.26546 .27996 L
.30387 .26461 L
.34474 .25119 L
.38409 .24041 L
.42192 .23158 L
.46221 .22348 L
.50098 .21672 L
.54221 .21041 L
.58192 .20506 L
.62011 .20046 L
.66075 .19608 L
.69988 .19227 L
.74147 .18862 L
.78153 .18542 L
.82008 .1826 L
.86109 .17984 L
.90057 .1774 L
.93855 .17523 L
.97619 .17322 L
s
% End of Graphics
MathPictureEnd
\
\>"], "Graphics",
  ImageSize->{400, 247.188},
  ImageCache->GraphicsData["Bitmap", "\<\
CF5dJ6E]HGAYHf4PAg9QL6QYHg<PAVmbKF5d0`40006@0000ma000`40n007h00OooooTOoo003ooonA
ool00>Goo`8000koo`8009Woo`00iOoo00<00?ooool03_oo00<00?ooool0Uooo002bool500001Ooo
00000000ool00P0000Coo`00000000Coo`800003ool00?oo00D00003ool0000000H00003ool00000
00Woo`03003ooooo00<00003ool0000000800003ool0000000?oo`03003ooooo09Ooo`00]?oo00<0
0?ooool00_oo00@00?ooool000Goo`04003ooooo0002ool00`00ooooo`02ool00`00ooooo`03ool0
1@00oooooooo00000_oo00<00?ooool02?oo00D00?ooooooo`0000;oo`03003oo`0000?oo`05003o
ooooool0002Iool00;Coo`03003ooooo00;oo`04003ooooo0003ool20003ool01000ooooo`001?oo
00<00?ooool00ooo00D00?ooooooo`0000;oo`03003ooooo00Soo`05003oooooool00002ool01`00
ool00?oo003oo`0000?oo`03003ooooo09Ooo`00]?oo00<00?ooool00_oo00@00?ooool000;oo`03
003ooooo00?oo`04003ooooo0004ool00`00ooooo`03ool01@00oooooooo00000_oo00<00?ooool0
2?oo00D00?ooooooo`0000;oo`07003oo`00ool00?oo00000ooo00<00?ooool0Uooo002dool01P00
oooooooo003oo`8000Coo`<00004ool00000ool20004ool00`00ooooo`02ool20002ool01000ool0
00002ooo00D00?ooool00?oo008000;oo`800003ool0000000?oo`03003ooooo09Ooo`00/_oo1@00
5_oo00<00?ooool05Ooo0P001ooo00D00?ooooooo`0000;oo`8009Woo`00c?oo0P001Ooo00<00?oo
ool0^_oo003ooonAool00?oooi7oo`00:Ooo0P00@_oo1000@?oo1000@_oo0P00@ooo00<00?ooool0
@?oo0`003_oo000Xool01000ooooo`00@ooo00<00?ooool0?ooo00<00?ooool0@_oo00@00?ooool0
04;oo`03003ooooo04?oo`03003ooooo00_oo`00:?oo00@00?ooool004?oo`03003ooooo043oo`03
003ooooo04Coo`03003ooooo03goo`D004Coo`03003ooooo00_oo`00:?oo00@00?ooool004?oo`03
003ooooo047oo`03003ooooo047oo`80043oo`04003ooooo0012ool3000>ool002Soo`04003ooooo
0013ool00`00ooooo`12ool00`00ooooo`12ool00`00ooooo`0nool00`00ool00012ool00`00oooo
o`0>ool002Soo`04003ooooo0011ool30011ool01000ooooo`00@Ooo00@00?ooool0047oo`8004;o
o`03003ooooo00koo`00:Ooo0P00A?oo00<00?ooool0@?oo0P00@ooo0P00@ooo00<00?ooool0@?oo
10003Ooo003ooonAool00?oooi7oo`00ooooTOoo003ooonAool002;oool006T000Koo`008_oo00<0
0?ooool01Ooo00<00?ooool02ooo00<00?ooool02ooo00<00?ooool02_oo00<00?ooool02ooo00<0
0?ooool02ooo00<00?ooool02_oo00<00?ooool02ooo00<00?ooool02ooo00<00?ooool02ooo00<0
0?ooool02_oo00<00?ooool02ooo00<00?ooool02ooo00<00?ooool02_oo00<00?ooool02ooo00<0
0?ooool02ooo00<00?ooool02_oo00<00?ooool02ooo00<00?ooool02ooo00<00?ooool02ooo00<0
0?ooool02_oo00<00?ooool02ooo00<00?ooool02ooo00<00?ooool02_oo00<00?ooool02ooo00<0
0?ooool02ooo00<00?ooool01Ooo00<00?ooool01?oo000Rool00`00ooooo`05ool00`00ooooo`0;
ool00`00ooooo`0;ool00`00ooooo`0:ool00`00ooooo`0;ool00`00ooooo`0;ool00`00ooooo`0:
ool00`00ooooo`0;ool00`00ooooo`0;ool00`00ooooo`0;ool00`00ooooo`0:ool00`00ooooo`0;
ool00`00ooooo`0;ool00`00ooooo`0:ool00`00ooooo`0;ool00`00ooooo`0;ool00`00ooooo`0:
ool00`00ooooo`0;ool00`00ooooo`0;ool00`00ooooo`0;ool00`00ooooo`0:ool00`00ooooo`0;
ool00`00ooooo`0;ool00`00ooooo`0:ool00`00ooooo`0;ool00`00ooooo`0;ool00`00ooooo`05
ool00`00ooooo`04ool002;oo`03003ooooo0?ooofGoo`03003ooooo00Coo`008_oo00<00?ooool0
ooooIOoo00<00?ooool01?oo000Rool00`00ooooo`3ooomUool00`00ooooo`04ool002;oo`03003o
oooo0?ooofGoo`03003ooooo00Coo`008_oo00<00?ooool0ooooIOoo00<00?ooool01?oo000Rool0
0`00ooooo`3ooomUool00`00ooooo`04ool002;oo`03003ooooo0?ooofGoo`03003ooooo00Coo`00
8_oo0P00ooooIOoo0P001_oo000Rool00`00ooooo`3ooomUool00`00ooooo`04ool002;oo`03003o
oooo0?ooofGoo`03003ooooo00Coo`008_oo00<00?ooool0ooooIOoo00<00?ooool01?oo000Rool0
0`00ooooo`3ooomUool00`00ooooo`04ool002;oo`03003ooooo0?ooofGoo`03003ooooo00Coo`00
8_oo00<00?ooool0ooooIOoo00<00?ooool01?oo000Rool00`00ooooo`3ooomUool00`00ooooo`04
ool002;oo`03003ooooo0?ooofGoo`03003ooooo00Coo`008_oo00<00?ooool0ooooIOoo00<00?oo
ool01?oo000Rool2003ooomUool20006ool002;oo`03003ooooo0?ooofGoo`03003ooooo00Coo`00
8_oo00<00?ooool0ooooE_oo2?P01ooo00<00?ooool01?oo000Rool00`00ooooo`3ooom9ool=n00?
ool00`00ooooo`04ool002;oo`03003ooooo0?oooc_oo`kh01coo`03003ooooo00Coo`008_oo00<0
0?ooool0oooo;?oo3oP0:_oo00<00?ooool01?oo000Rool00`00ooooo`3ooolNool>n00iool00`00
ooooo`04ool002;oo`03003ooooo0?oooa3oo`kh04Ooo`03003ooooo00Coo`008_oo00<00?ooool0
oooo0Ooo3oP0EOoo00<00?ooool01?oo000Rool00`00ooooo`3aool?n01Tool00`00ooooo`04ool0
02;oo`03003ooooo0>Ooo`[h07?oo`03003ooooo00Coo`008_oo0P00hOoo1oP0O?oo0P001_oo000R
ool00`00ooooo`3Iool7n024ool00`00ooooo`04ool002;oo`03003ooooo0=;oo`Oh08_oo`03003o
oooo00Coo`003?oo1@004Ooo00<00?ooool0booo1oP0T_oo00<00?ooool01?oo000>ool00`00oooo
o`0Aool00`00ooooo`34ool7n02Iool00`00ooooo`04ool000koo`03003ooooo017oo`03003ooooo
0;goo`Oh0:3oo`03003ooooo00Coo`003_oo00<00?ooool04Ooo00<00?ooool0]Ooo2?P0Yooo00<0
0?ooool01?oo000>ool00`00ooooo`0Aool00`00ooooo`2^ool7n02_ool00`00ooooo`04ool000co
o`D000Ooo`@000Koo`03003ooooo0:Ooo`Oh0;Koo`03003ooooo00Coo`003?oo0`0000?oo`000000
1_oo00<00?ooool01ooo00<00?ooool0XOoo1_P0_Ooo00<00?ooool01?oo000=ool01000ooooo`00
2?oo00<00?ooool01_oo0`001Oooo`0OF@0O1Ooo0`001_oo000=ool01000ooooo`002Ooo00<00?oo
ool01Ooo00<00?ooool0Uooo1OP0b?oo00<00?ooool01?oo000=ool01000ooooo`002_oo00<00?oo
ool01?oo00<00?ooool0T_oo1OP0cOoo00<00?ooool01?oo000<ool01000ool000002?oo00@00?oo
ool000Koo`03003ooooo08koo`Ch0=;oo`03003ooooo00Coo`006Ooo0P001ooo00<00?ooool0R_oo
1?P0e_oo00<00?ooool01?oo000=ool3000Bool00`00ooooo`26ool4n03Jool00`00ooooo`04ool0
013oo`03003ooooo00ooo`03003ooooo08;oo`Ch0=koo`03003ooooo00Coo`003_oo0P004_oo00<0
0?ooool0Oooo0oP0h_oo00<00?ooool01?oo000=ool00`00ooooo`0Bool00`00ooooo`1kool4n03U
ool00`00ooooo`04ool000koo`<0017oo`03003ooooo07Soo`?h0>Woo`03003ooooo00Coo`008_oo
0P00M_oo0oP0jooo0P001_oo000>ool200000ooo003oo`0?ool00`00ooooo`1bool3n03_ool00`00
ooooo`04ool000goo`04003ooooo000Aool00`00ooooo`1_ool3n03bool00`00ooooo`04ool000go
o`04003ooooo000Aool00`00ooooo`1/ool3n03eool00`00ooooo`04ool000goo`04003ooooo000A
ool00`00ooooo`1Yool3n03hool00`00ooooo`04ool000coo`800003ool00000017oo`03003ooooo
06Ooo`;h0?_oo`03003ooooo00Coo`008_oo00<00?ooool0IOoo0_P0oOoo00<00?ooool01?oo000=
ool5000@ool00`00ooooo`1Rool3n03oool00`00ooooo`04ool000ooo`03003ooooo013oo`03003o
oooo063oo`;h0?ooo`?oo`03003ooooo00Coo`003ooo00<00?ooool04?oo00<00?ooool0G_oo0_P0
oooo1Ooo00<00?ooool01?oo000?ool00`00ooooo`0@ool2001Lool3n03oool6ool20006ool000oo
o`03003ooooo013oo`03003ooooo05Woo`;h0?ooo`[oo`03003ooooo00Coo`003ooo00<00?ooool0
4?oo00<00?ooool0Eooo0_P0kooo5@001ooo00<00?ooool01?oo000=ool5000@ool00`00ooooo`1E
ool2n03Sool>000Lool00`00ooooo`04ool000ooo`03003ooooo013oo`03003ooooo05?oo`;h0=Ko
o`l002[oo`03003ooooo00Coo`003ooo00<00?ooool04?oo00<00?ooool0DOoo0_P0b_oo3P00>Ooo
00<00?ooool01?oo000?ool00`00ooooo`0@ool00`00ooooo`1?ool2n02nool>0017ool00`00oooo
o`04ool000koo`8001;oo`03003ooooo04koo`03n03ooooo0:ooo`l005Goo`03003ooooo00Coo`00
8_oo00<00?ooool0C?oo0_P0Yooo2`00I?oo00<00?ooool01?oo000<ool6000@ool00`00ooooo`1:
ool2n02Rool7001_ool00`00ooooo`04ool000goo`04003ooooo000Aool2001:ool00oP0ooooo`2G
ool;001eool20006ool000goo`04003ooooo000Aool00`00ooooo`17ool2n02@ool:0021ool00`00
ooooo`04ool000goo`04003ooooo000Aool00`00ooooo`15ool2n02;ool7002;ool00`00ooooo`04
ool000coo`04003oo`00000Bool00`00ooooo`14ool00oP0ooooo`24ool7002Bool00`00ooooo`04
ool002;oo`03003ooooo04;oo`;h083oo`L009Woo`03003ooooo00Coo`008_oo00<00?ooool0@?oo
0_P0Nooo1`00X?oo00<00?ooool01?oo000Rool00`00ooooo`0oool00oP0ooooo`1cool8002Wool0
0`00ooooo`04ool002;oo`03003ooooo03koo`03n03ooooo06koo`H00:ooo`03003ooooo00Coo`00
6_oo00<00?ooool01Ooo00<00?ooool0?Ooo00?h0?ooool0J_oo1@00]Ooo00<00?ooool01?oo000J
ool00`00ooooo`05ool00`00ooooo`0kool2n01Yool4002jool00`00ooooo`04ool001Ooo`D000Ko
o`<003[oo`03n03ooooo06Coo`D00;coo`<000Koo`003_oo0P001ooo00@00?ooool000Ooo`03003o
oooo03Woo`03n03ooooo063oo`D00<?oo`03003ooooo00Coo`003Ooo00@00?ooool000Ooo`03003o
o`0000Ooo`03003ooooo03Soo`03n03ooooo05coo`D00<Soo`03003ooooo00Coo`003Ooo00<00?oo
ool02Ooo0P001ooo00<00?ooool0=ooo00?h0?ooool0F?oo1@00cOoo00<00?ooool01?oo000=ool0
1000ooooo`002Ooo00<00?ooool01Ooo00<00?ooool0=_oo00?h0?ooool0EOoo1000d_oo00<00?oo
ool01?oo000>ool2000Bool00`00ooooo`0dool2n01Dool4003Fool00`00ooooo`04ool002;oo`03
003ooooo03?oo`03n03ooooo053oo`@00=[oo`03003ooooo00Coo`003Ooo1@004?oo00<00?ooool0
<_oo00?h0?ooool0COoo1000g_oo00<00?ooool01?oo000?ool00`00ooooo`0@ool00`00ooooo`0a
ool00oP0ooooo`1;ool3003Rool00`00ooooo`04ool000ooo`03003ooooo013oo`03003ooooo033o
o`03n03ooooo04Soo`@00>Goo`03003ooooo00Coo`003ooo00<00?ooool04?oo0P00<?oo00?h0?oo
ool0A_oo0`00j?oo0P001_oo000?ool00`00ooooo`0@ool00`00ooooo`0^ool00oP0ooooo`13ool4
003/ool00`00ooooo`04ool000ooo`03003ooooo013oo`03003ooooo02goo`03n03ooooo043oo`@0
0?3oo`03003ooooo00Coo`003_oo0`004Ooo00<00?ooool0;Ooo00?h0?ooool0??oo1000m?oo00<0
0?ooool01?oo000=ool00`00ooooo`0Bool00`00ooooo`0/ool00oP0ooooo`0jool3003hool00`00
ooooo`04ool000goo`<001;oo`03003ooooo02_oo`03n03ooooo03Woo`800?_oo`03003ooooo00Co
o`003Ooo00@00?ooool0017oo`03003ooooo02[oo`03n03ooooo03Soo`800?goo`03003ooooo00Co
o`003_oo0P004_oo00<00?ooool0:Ooo00?h0?ooool0=_oo0`00oooo00<00?ooool01?oo000Rool0
0`00ooooo`0Xool00oP0ooooo`0eool2003oool3ool00`00ooooo`04ool000koo`800003ool00?oo
00ooo`03003ooooo02Ooo`03n03ooooo03Coo`800?ooo`Goo`03003ooooo00Coo`003Ooo00@00?oo
ool0017oo`8002Ooo`03n03ooooo03;oo`<00?ooo`Koo`8000Koo`003_oo0`004Ooo00<00?ooool0
9_oo00?h0?ooool0<?oo0P00oooo2_oo00<00?ooool01?oo000@ool00`00ooooo`0?ool00`00oooo
o`0Uool00oP0ooooo`0_ool2003oool<ool00`00ooooo`04ool000koo`8001;oo`03003ooooo02Co
o`03n03ooooo02koo`800?ooo`koo`03003ooooo00Coo`008_oo00<00?ooool08ooo00?h0?ooool0
;Ooo0P00oooo4?oo00<00?ooool01?oo000=ool4000Aool00`00ooooo`0Rool00oP0ooooo`0/ool2
003ooolBool00`00ooooo`04ool000koo`03003ooooo017oo`03003ooooo027oo`03n03ooooo02_o
o`800?oooaCoo`03003ooooo00Coo`003_oo00<00?ooool04Ooo00<00?ooool08Ooo00?h0?ooool0
:_oo00<00?ooool0oooo5?oo00<00?ooool01?oo000>ool00`00ooooo`0Aool00`00ooooo`0Pool0
0oP0ooooo`0Yool2003ooolGool00`00ooooo`04ool000goo`03003oo`000080013oo`03003ooooo
023oo`03n03ooooo02Soo`03003ooooo0?oooaOoo`03003ooooo00Coo`008_oo0P008?oo00?h0?oo
ool09ooo0P00oooo6Ooo0P001_oo000>ool200000ooo003oo`0?ool00`00ooooo`0Nool00oP0oooo
o`0Wool00`00ooooo`3ooolJool00`00ooooo`04ool000goo`04003ooooo000Aool00`00ooooo`0N
ool00oP0ooooo`0Uool2003ooolMool00`00ooooo`04ool000koo`<0017oo`03003ooooo01goo`03
n03ooooo02Goo`03003ooooo0?oooagoo`03003ooooo00Coo`004?oo00<00?ooool03ooo00<00?oo
ool07?oo00?h0?ooool09?oo0P00oooo8?oo00<00?ooool01?oo000>ool2000Bool00`00ooooo`0L
ool00oP0ooooo`0Sool00`00ooooo`3ooolPool00`00ooooo`04ool002;oo`03003ooooo01_oo`03
n03ooooo02;oo`800?ooob?oo`03003ooooo00Coo`003?oo0`0000?oo`0000004?oo00<00?ooool0
6ooo00?h0?ooool08Ooo00<00?ooool0oooo8ooo00<00?ooool01?oo000=ool01000ooooo`002?oo
0P001ooo00<00?ooool06_oo00?h0?ooool08Ooo00<00?ooool0oooo9?oo00<00?ooool01?oo000=
ool01000ooooo`001ooo00@00?ooool000Koo`03003ooooo01[oo`03n03ooooo023oo`03003ooooo
0?ooobGoo`03003ooooo00Coo`003Ooo00@00?ooool000Ooo`04003ooooo0006ool3000Iool00oP0
ooooo`0Oool2003ooolVool30006ool000coo`04003oo`000008ool30007ool00`00ooooo`0Iool0
0oP0ooooo`0Nool00`00ooooo`3ooolXool00`00ooooo`04ool001Soo`03003ooooo00Ooo`03003o
oooo01Soo`03n03ooooo01koo`03003ooooo0?ooobWoo`03003ooooo00Coo`003_oo0P002?oo00<0
0?ooool01ooo00<00?ooool06?oo00?h0?ooool07Ooo00<00?ooool0oooo:_oo00<00?ooool01?oo
000=ool01000ooooo`002?oo0`001_oo00<00?ooool05ooo00?h0?ooool07Ooo00<00?ooool0oooo
:ooo00<00?ooool01?oo000=ool00`00ooooo`0Bool00`00ooooo`0Gool00oP0ooooo`0Lool00`00
ooooo`3oool/ool00`00ooooo`04ool000goo`04003ooooo000Aool00`00ooooo`0Fool00oP0oooo
o`0Kool2003oool_ool00`00ooooo`04ool000koo`8001;oo`03003ooooo01Koo`03n03ooooo01[o
o`03003ooooo0?ooobooo`03003ooooo00Coo`008_oo00<00?ooool05Ooo00?h0?ooool06_oo00<0
0?ooool0oooo<?oo00<00?ooool01?oo000>ool3000Aool00`00ooooo`0Eool00oP0ooooo`0Iool0
0`00ooooo`3ooolaool00`00ooooo`04ool000goo`03003ooooo01;oo`03003ooooo01Coo`03n03o
oooo01Woo`03003ooooo0?oooc;oo`03003ooooo00Coo`003Ooo0`004_oo0P005Ooo00?h0?ooool0
6?oo00<00?ooool0oooo<_oo0P001_oo000=ool01000ooooo`004Ooo00<00?ooool04ooo00?h0?oo
ool06?oo00<00?ooool0oooo=?oo00<00?ooool01?oo000>ool2000Bool00`00ooooo`0Cool00oP0
ooooo`0Gool00`00ooooo`3oooleool00`00ooooo`04ool002;oo`03003ooooo01?oo`03n03ooooo
01Ooo`03003ooooo0?ooocGoo`03003ooooo00Coo`008_oo00<00?ooool04_oo00?h0?ooool05ooo
00<00?ooool0oooo=_oo00<00?ooool01?oo000Rool00`00ooooo`0Bool00oP0ooooo`0Fool00`00
ooooo`3ooolgool00`00ooooo`04ool002;oo`03003ooooo017oo`03n03ooooo01Koo`03003ooooo
0?ooocSoo`03003ooooo00Coo`008_oo00<00?ooool04Ooo00?h0?ooool05Ooo00<00?ooool0oooo
>Ooo00<00?ooool01?oo000?ool2000Aool00`00ooooo`0Aool00oP0ooooo`0Dool00`00ooooo`3o
ooljool00`00ooooo`04ool000ooo`03003ooooo013oo`03003ooooo013oo`03n03ooooo01Coo`03
003ooooo0?oooc_oo`03003ooooo00Coo`003ooo00<00?ooool04?oo0P004Ooo00?h0?ooool04ooo
00<00?ooool0oooo>ooo0P001_oo000?ool00`00ooooo`0@ool00`00ooooo`0@ool00oP0ooooo`0C
ool00`00ooooo`3ooollool00`00ooooo`04ool000ooo`03003ooooo013oo`03003ooooo00ooo`03
n03ooooo01?oo`03003ooooo0?ooocgoo`03003ooooo00Coo`003ooo00<00?ooool04?oo00<00?oo
ool03ooo00?h0?ooool04_oo00<00?ooool0oooo?_oo00<00?ooool01?oo000?ool00`00ooooo`0@
ool00`00ooooo`0>ool00oP0ooooo`0Bool00`00ooooo`3oooloool00`00ooooo`04ool000ooo`80
017oo`03003ooooo00koo`03n03ooooo017oo`03003ooooo0?oood3oo`03003ooooo00Coo`003?oo
00@00?oo003oo`80013oo`03003ooooo00koo`03n03ooooo013oo`03003ooooo0?oood7oo`03003o
oooo00Coo`003?oo00D00?oo003oo`00017oo`03003ooooo00goo`03n03ooooo017oo`03003ooooo
0?oood7oo`03003ooooo00Coo`003?oo00D00?oo003oo`00017oo`03003ooooo00goo`03n03ooooo
013oo`03003ooooo0?oood;oo`03003ooooo00Coo`003?oo00D00?oo003oo`00017oo`03003ooooo
00coo`03n03ooooo013oo`03003ooooo0?oood?oo`03003ooooo00Coo`003?oo0P0000?oo`00ool0
4Ooo0P003Ooo00?h0?ooool04?oo00<00?ooool0oooo@_oo0P001_oo000Rool00`00ooooo`0<ool0
0oP0ooooo`0?ool00`00ooooo`3ooom4ool00`00ooooo`04ool000goo`D0013oo`03003ooooo00_o
o`03n03ooooo00ooo`03003ooooo0?ooodGoo`03003ooooo00Coo`003ooo00<00?ooool04?oo00<0
0?ooool02ooo00?h0?ooool03ooo00<00?ooool0ooooAOoo00<00?ooool01?oo000?ool00`00oooo
o`0@ool00`00ooooo`0;ool00oP0ooooo`0>ool00`00ooooo`3ooom6ool00`00ooooo`04ool000oo
o`03003ooooo013oo`03003ooooo00[oo`03n03ooooo00koo`03003ooooo0?ooodOoo`03003ooooo
00Coo`003ooo00<00?ooool04?oo00<00?ooool02_oo00?h0?ooool03_oo00<00?ooool0ooooAooo
00<00?ooool01?oo000=ool00`00ool0000Bool00`00ooooo`0:ool00oP0ooooo`0=ool00`00oooo
o`3ooom8ool00`00ooooo`04ool000koo`8000Woo`8000Ooo`03003ooooo00[oo`03n03ooooo00go
o`03003ooooo0?ooodSoo`03003ooooo00Coo`003_oo00<00?ooool01ooo00@00?ooool000Koo`03
003ooooo00Woo`03n03ooooo00goo`03003ooooo0?ooodWoo`03003ooooo00Coo`003_oo00<00?oo
ool01ooo00@00?ooool000Koo`<000Woo`03n03ooooo00goo`03003ooooo0?ooodOoo`<000Koo`00
3ooo00<00?ooool01ooo0P001ooo00<00?ooool02Ooo00?h0?ooool03?oo00<00?ooool0ooooB_oo
00<00?ooool01?oo000?ool00`00ooooo`06ool01000ooooo`001_oo00<00?ooool02?oo00?h0?oo
ool03Ooo00<00?ooool0ooooB_oo00<00?ooool01?oo000@ool00`00ooooo`05ool01000ooooo`00
1_oo00<00?ooool02?oo00?h0?ooool03?oo00<00?ooool0ooooBooo00<00?ooool01?oo000<ool0
1000ool00?oo0P001ooo0P001ooo00<00?ooool02?oo00?h0?ooool03?oo00<00?ooool0ooooBooo
00<00?ooool01?oo000<ool01@00ool00?oo00004Ooo00<00?ooool01ooo00?h0?ooool03?oo00<0
0?ooool0ooooC?oo00<00?ooool01?oo000<ool01@00ool00?oo00004Ooo00<00?ooool01ooo00?h
0?ooool03?oo00<00?ooool0ooooC?oo00<00?ooool01?oo000<ool01@00ool00?oo00004Ooo00<0
0?ooool01ooo00?h0?ooool02ooo00<00?ooool0ooooCOoo00<00?ooool01?oo000<ool200000ooo
003oo`0Aool00`00ooooo`07ool00oP0ooooo`0;ool00`00ooooo`3ooom=ool00`00ooooo`04ool0
02;oo`03003ooooo00Koo`03n03ooooo00_oo`03003ooooo0?ooodkoo`03003ooooo00Coo`003Ooo
1@004?oo0P001ooo00?h0?ooool02ooo00<00?ooool0ooooCOoo0P001_oo000?ool00`00ooooo`0@
ool00`00ooooo`06ool00oP0ooooo`0:ool00`00ooooo`3ooom?ool00`00ooooo`04ool000ooo`03
003ooooo013oo`03003ooooo00Goo`03n03ooooo00_oo`03003ooooo0?ooodooo`03003ooooo00Co
o`003ooo00<00?ooool04?oo00<00?ooool01Ooo00?h0?ooool02ooo00<00?ooool0ooooCooo00<0
0?ooool01?oo000>ool2000Bool00`00ooooo`0Bool00`00ooooo`3ooom@ool00`00ooooo`04ool0
02;oo`03003ooooo01;oo`03003ooooo0?oooe3oo`03003ooooo00Coo`003?oo1P004?oo00<00?oo
ool04_oo00<00?ooool0ooooD?oo00<00?ooool01?oo000=ool01000ooooo`004Ooo00<00?ooool0
4Ooo00<00?ooool0ooooDOoo00<00?ooool01?oo000=ool01000ooooo`004Ooo00<00?ooool04Ooo
00<00?ooool0ooooDOoo00<00?ooool01?oo000=ool01000ooooo`004Ooo00<00?ooool04?oo00<0
0?ooool0ooooD_oo00<00?ooool01?oo000<ool4000Bool2000Aool00`00ooooo`3ooomAool20006
ool000koo`03003ooooo017oo`03003ooooo013oo`03003ooooo0?oooe;oo`03003ooooo00Coo`00
3_oo00<00?ooool04Ooo00<00?ooool03ooo00<00?ooool0ooooDooo00<00?ooool01?oo000>ool0
0`00ooooo`0Aool00`00ooooo`0?ool00`00ooooo`3ooomCool00`00ooooo`04ool000koo`03003o
oooo017oo`03003ooooo00ooo`03003ooooo0?oooe?oo`03003ooooo00Coo`003_oo00<00?ooool0
4Ooo00<00?ooool03_oo00<00?ooool0ooooE?oo00<00?ooool01?oo000>ool00`00ooooo`0Aool0
0`00ooooo`0>ool00`00ooooo`3ooomDool00`00ooooo`04ool000goo`8001?oo`03003ooooo00go
o`03003ooooo0?oooeGoo`03003ooooo00Coo`008_oo00<00?ooool03Ooo00<00?ooool0ooooEOoo
00<00?ooool01?oo000Rool00`00ooooo`0=ool00`00ooooo`3ooomEool00`00ooooo`04ool002;o
o`8000goo`03003ooooo0?oooeGoo`8000Koo`008_oo00<00?ooool03?oo00<00?ooool0ooooE_oo
00<00?ooool01?oo000Rool00`00ooooo`0<ool00`00ooooo`3ooomFool00`00ooooo`04ool002;o
o`03003ooooo00_oo`03003ooooo0?oooeOoo`03003ooooo00Coo`008_oo00<00?ooool02ooo00<0
0?ooool0ooooEooo00<00?ooool01?oo000Rool00`00ooooo`0;ool00`00ooooo`3ooomGool00`00
ooooo`04ool002;oo`03003ooooo00[oo`03003ooooo0?oooeSoo`03003ooooo00Coo`008_oo00<0
0?ooool02_oo00<00?ooool0ooooF?oo00<00?ooool01?oo000Bool40003ool20007ool00`00oooo
o`0:ool00`00ooooo`3ooomHool00`00ooooo`04ool001Coo`05003oooooool00002ool00`00oooo
o`04ool00`00ooooo`0:ool00`00ooooo`3ooomHool00`00ooooo`04ool001Coo`05003oooooool0
0002ool00`00ooooo`04ool30009ool00`00ooooo`3ooomGool30006ool001Coo`05003oooooool0
0002ool00`00ooooo`04ool00`00ooooo`09ool00`00ooooo`3ooomIool00`00ooooo`04ool001Co
o`05003oooooool00002ool00`00ooooo`04ool00`00ooooo`09ool00`00ooooo`3ooomIool00`00
ooooo`04ool001;oo`<000?oo`04003ooooo0006ool00`00ooooo`08ool00`00ooooo`3ooomJool0
0`00ooooo`04ool001Coo`03003ooooo00;oo`8000Ooo`03003ooooo00Soo`03003ooooo0?oooe[o
o`03003ooooo00Coo`008_oo00<00?ooool02?oo00<00?ooool0ooooF_oo00<00?ooool01?oo000R
ool00`00ooooo`07ool00`00ooooo`3ooomKool00`00ooooo`04ool002;oo`03003ooooo00Ooo`03
003ooooo0?oooe_oo`03003ooooo00Coo`008_oo00<00?ooool01ooo00<00?ooool0ooooFooo00<0
0?ooool01?oo000Rool00`00ooooo`07ool00`00ooooo`3ooomKool00`00ooooo`04ool002;oo`80
00Ooo`03003ooooo0?oooe_oo`8000Koo`008_oo00<00?ooool01_oo00<00?ooool0ooooG?oo00<0
0?ooool01?oo000Rool00`00ooooo`06ool00`00ooooo`3ooomLool00`00ooooo`04ool002;oo`03
003ooooo00Goo`03003ooooo0?oooegoo`03003ooooo00Coo`008_oo00<00?ooool01Ooo00<00?oo
ool0ooooGOoo00<00?ooool01?oo000Rool00`00ooooo`3ooomUool00`00ooooo`04ool002;oo`03
003ooooo0?ooofGoo`03003ooooo00Coo`008_oo00<00?ooool0ooooIOoo00<00?ooool01?oo000R
ool00`00ooooo`05ool00`00ooooo`12ool00`00ooooo`11ool00`00ooooo`12ool00`00ooooo`11
ool00`00ooooo`12ool00`00ooooo`05ool00`00ooooo`04ool002;oo`03003ooooo00Goo`03003o
oooo00_oo`03003ooooo00_oo`03003ooooo00[oo`03003ooooo00_oo`03003ooooo00_oo`03003o
oooo00[oo`03003ooooo00_oo`03003ooooo00_oo`03003ooooo00_oo`03003ooooo00[oo`03003o
oooo00_oo`03003ooooo00_oo`03003ooooo00[oo`03003ooooo00_oo`03003ooooo00_oo`03003o
oooo00[oo`03003ooooo00_oo`03003ooooo00_oo`03003ooooo00_oo`03003ooooo00[oo`03003o
oooo00_oo`03003ooooo00_oo`03003ooooo00[oo`03003ooooo00_oo`03003ooooo00_oo`03003o
oooo00Goo`03003ooooo00Coo`008_ooo`00J@001_oo0000\
\>"],
  ImageRangeCache->{{{81.1875, 400.188}, {424.625, 227.875}} -> {-2.10935, \
12.9277, 0.0146151, 0.0495476}}],

Cell[BoxData[
    TagBox[\(\[SkeletonIndicator]  Graphics  \[SkeletonIndicator]\),
      False,
      Editable->False]], "Output"]
}, Open  ]],

Cell[CellGroupData[{

Cell[BoxData[
    \(\(\(\[IndentingNewLine]\)\(\(Export["\<ins_clearance_stat.eps\>", 
      FigClearance, "\<EPS\>", 
      ConversionOptions \[Rule] \ {"\<IncludeSpecialFonts\>" \[Rule] \ 
            True}]\)\(\[IndentingNewLine]\)
    \)\)\)], "Input"],

Cell[BoxData[
    \("ins_clearance_stat.eps"\)], "Output"]
}, Open  ]],

Cell[CellGroupData[{

Cell[BoxData[
    \(\(\( (*\ 
      Clearance\ ranges\ for\ rats\ *) \)\(\[IndentingNewLine]\)\(\
\[IndentingNewLine]\)\(MinInsClearance = 
      Limit[ClearanceLiver, Ins \[Rule] 0] + 
        ClearanceKidney\[IndentingNewLine]
    MaxInsClearance = \(\(Limit[ClearanceLiver, Ins \[Rule] Infinity] + 
        ClearanceKidney\)\(\[IndentingNewLine]\)
      \)\)\)\)], "Input"],

Cell[BoxData[
    \({10.668607300424323`}\)], "Output"],

Cell[BoxData[
    \({1.9956521739130428`}\)], "Output"]
}, Open  ]],

Cell[CellGroupData[{

Cell[BoxData[
    \(\(\( (*\ 
      Insulin\ binding\ at\ cell\ surface\ *) \)\(\[IndentingNewLine]\)\(\
\[IndentingNewLine]\)\(<< 
      Graphics`MultipleListPlot`\[IndentingNewLine]\[IndentingNewLine]
    \(ReceptorInsBound = \(\(\(\((\((IR + 2*I2R + IRp + 2*I2Rp)\)*Vhep + 
                      Insub)\)/bw /. InsUbstat\) /. ReceptorBalance\) /. 
            ErgLiver\) //. 
          Circulation;\)\[IndentingNewLine]\[IndentingNewLine]\
\[IndentingNewLine] (*\ 
      In\ silico\ reproduction\ of\ experimental\ \(data : \
\[IndentingNewLine]0.01\ nM\ labeled\ insulin\), \ 
      varying\ concentration\ of\ unlabeled\ \(\(insulin\)\(.\)\)\ *) \n\
\[IndentingNewLine]
    \(ReceptorInsBoundLog = \((0.01/\((Ins)\))\)\ ReceptorInsBound /. 
          Ins \[Rule] \((0.01 + 
                10^ex)\);\)\[IndentingNewLine]\[IndentingNewLine]\
\[IndentingNewLine] (*\ 
      Data\ points\ are\ cell\ associated\ labeled\ insulin\ [
          cpm/\[Micro]g\ DNA]; 
      Background\ \((bgr)\) 
        was\ substracted\ *) \[IndentingNewLine]\[IndentingNewLine]
    \(Klein2002ins = {{\(-2\), 101.04761904761904`}, {\(-1.5`\), 
            102.47619047619047`}, {\(-1\), 100.57142857142857`}, {\(-0.5`\), 
            79.6190476190476`}, {0, 47.23809523809524`}, {0.5`, 
            28.666666666666664`}, {1, 14.857142857142856`}, {1.5`, 
            5.333333333333334`}, {2, 0.9523809523809532`}, {4, 
            0.`}};\)\[IndentingNewLine]
    \(Klein2002insEB = {{{\(-2\), 101.04761904761904`}, 
            ErrorBar[{\(-3.8095238095238098`\), 
                3.8095238095238098`}]}, {{\(-1.5`\), 102.47619047619047`}, 
            ErrorBar[{\(-3.8095238095238098`\), 
                3.8095238095238098`}]}, {{\(-1\), 100.57142857142857`}, 
            ErrorBar[{\(-3.8095238095238098`\), 
                3.8095238095238098`}]}, {{\(-0.5`\), 79.6190476190476`}, 
            ErrorBar[{\(-2.857142857142857`\), 2.857142857142857`}]}, {{0, 
              47.23809523809524`}, 
            ErrorBar[{\(-2.857142857142857`\), 2.857142857142857`}]}, {{0.5`, 
              28.666666666666664`}, 
            ErrorBar[{\(-1.9047619047619049`\), 1.9047619047619049`}]}, {{1, 
              14.857142857142856`}, 
            ErrorBar[{\(-2.857142857142857`\), 2.857142857142857`}]}, {{1.5`, 
              5.333333333333334`}, 
            ErrorBar[{\(-1.9047619047619049`\), 1.9047619047619049`}]}, {{2, 
              0.9523809523809532`}, 
            ErrorBar[{\(-1.9047619047619049`\), 1.9047619047619049`}]}, {{4, 
              0.`}, ErrorBar[{\(-0.9523809523809524`\), 
                0.9523809523809524`}]}};\)\[IndentingNewLine]\
\[IndentingNewLine]\[IndentingNewLine]\  (*\ 
      Projection\ of\ model\ output\ on\ experimental\ data\ \
*) \[IndentingNewLine]\[IndentingNewLine]
    \(ReceptorInsBoundLogFit\  = \ 
        Fit[Klein2002ins, ReceptorInsBoundLog, ex];\)\[IndentingNewLine]
    FigInsModel = 
      Plot[ReceptorInsBoundLogFit, {ex, \(-3\), 4}, 
        PlotStyle \[Rule] {RGBColor[0, 0, 0]}, 
        FrameLabel \[Rule] \ {"\<log Insulin [nM]\>", "\<Cell associated \
labeled insulin\>"}, \ Frame \[Rule] \ True, 
        DisplayFunction \[Rule] \ Identity, 
        PlotRange \[Rule] \ {All, 
            All}]\[IndentingNewLine]\[IndentingNewLine]\[IndentingNewLine]
    FigInsData = 
      MultipleListPlot[Klein2002insEB, 
        SymbolStyle \[Rule] {RGBColor[1, 0, 0]}, 
        SymbolShape \[Rule] {PlotSymbol[Box]}, AxesOrigin \[Rule] {0, 0}, 
        FrameLabel \[Rule] \ {"\<\>", "\<\>", "\<\>", "\<Cell-associated \
labeled insulin\>"}, Frame \[Rule] True, DisplayFunction \[Rule] \ Identity]\n
    
    InsData = 
      Show[FigInsModel, FigInsData, 
        FrameLabel \[Rule] {"\<log insulin [nM]\>", "\<Associated labeled \
insulin [cpm/\[Micro]g DNA]\>"}, DisplayFunction \[Rule] $DisplayFunction, 
        ImageSize \[Rule] \ 400]\)\)\)], "Input"],

Cell[BoxData[
    TagBox[\(\[SkeletonIndicator]  Graphics  \[SkeletonIndicator]\),
      False,
      Editable->False]], "Output"],

Cell[BoxData[
    TagBox[\(\[SkeletonIndicator]  Graphics  \[SkeletonIndicator]\),
      False,
      Editable->False]], "Output"],

Cell[GraphicsData["PostScript", "\<\
%!
%%Creator: Mathematica
%%AspectRatio: .61803 
%%ImageSize: 400 247.214 
MathPictureStart
/Mabs {
Mgmatrix idtransform
Mtmatrix dtransform
} bind def
/Mabsadd { Mabs
3 -1 roll add
3 1 roll add
exch } bind def
%% Graphics
%%IncludeResource: font Courier
%%IncludeFont: Courier
/Courier findfont 10  scalefont  setfont
% Scaling calculations
0.431973 0.136054 0.0197645 0.00530192 [
[.02381 -0.0125 -6 -9 ]
[.02381 -0.0125 6 0 ]
[.15986 -0.0125 -6 -9 ]
[.15986 -0.0125 6 0 ]
[.29592 -0.0125 -6 -9 ]
[.29592 -0.0125 6 0 ]
[.43197 -0.0125 -3 -9 ]
[.43197 -0.0125 3 0 ]
[.56803 -0.0125 -3 -9 ]
[.56803 -0.0125 3 0 ]
[.70408 -0.0125 -3 -9 ]
[.70408 -0.0125 3 0 ]
[.84014 -0.0125 -3 -9 ]
[.84014 -0.0125 3 0 ]
[.97619 -0.0125 -3 -9 ]
[.97619 -0.0125 3 0 ]
[ 0 0 -0.125 0 ]
[.5 -0.0125 -50 -19.4375 ]
[.5 -0.0125 50 -9 ]
[-0.0125 .01976 -6 -4.5 ]
[-0.0125 .01976 0 4.5 ]
[-0.0125 .1258 -12 -4.5 ]
[-0.0125 .1258 0 4.5 ]
[-0.0125 .23184 -12 -4.5 ]
[-0.0125 .23184 0 4.5 ]
[-0.0125 .33788 -12 -4.5 ]
[-0.0125 .33788 0 4.5 ]
[-0.0125 .44392 -12 -4.5 ]
[-0.0125 .44392 0 4.5 ]
[-0.0125 .54996 -18 -4.5 ]
[-0.0125 .54996 0 4.5 ]
[ 0 0 -0.125 0 ]
[-0.01875 .30902 -28.4375 -119 ]
[-0.01875 .30902 -18 119 ]
[ 0 .61803 .125 0 ]
[ 1 0 .125 0 ]
[ 0 0 0 0 ]
[ 1 .61803 0 0 ]
] MathScale
% Start of Graphics
1 setlinecap
1 setlinejoin
newpath
0 g
.25 Mabswid
[ ] 0 setdash
.02381 0 m
.02381 .00625 L
s
[(-3)] .02381 -0.0125 0 1 Mshowa
.15986 0 m
.15986 .00625 L
s
[(-2)] .15986 -0.0125 0 1 Mshowa
.29592 0 m
.29592 .00625 L
s
[(-1)] .29592 -0.0125 0 1 Mshowa
.43197 0 m
.43197 .00625 L
s
[(0)] .43197 -0.0125 0 1 Mshowa
.56803 0 m
.56803 .00625 L
s
[(1)] .56803 -0.0125 0 1 Mshowa
.70408 0 m
.70408 .00625 L
s
[(2)] .70408 -0.0125 0 1 Mshowa
.84014 0 m
.84014 .00625 L
s
[(3)] .84014 -0.0125 0 1 Mshowa
.97619 0 m
.97619 .00625 L
s
[(4)] .97619 -0.0125 0 1 Mshowa
.125 Mabswid
.05102 0 m
.05102 .00375 L
s
.07823 0 m
.07823 .00375 L
s
.10544 0 m
.10544 .00375 L
s
.13265 0 m
.13265 .00375 L
s
.18707 0 m
.18707 .00375 L
s
.21429 0 m
.21429 .00375 L
s
.2415 0 m
.2415 .00375 L
s
.26871 0 m
.26871 .00375 L
s
.32313 0 m
.32313 .00375 L
s
.35034 0 m
.35034 .00375 L
s
.37755 0 m
.37755 .00375 L
s
.40476 0 m
.40476 .00375 L
s
.45918 0 m
.45918 .00375 L
s
.48639 0 m
.48639 .00375 L
s
.51361 0 m
.51361 .00375 L
s
.54082 0 m
.54082 .00375 L
s
.59524 0 m
.59524 .00375 L
s
.62245 0 m
.62245 .00375 L
s
.64966 0 m
.64966 .00375 L
s
.67687 0 m
.67687 .00375 L
s
.73129 0 m
.73129 .00375 L
s
.7585 0 m
.7585 .00375 L
s
.78571 0 m
.78571 .00375 L
s
.81293 0 m
.81293 .00375 L
s
.86735 0 m
.86735 .00375 L
s
.89456 0 m
.89456 .00375 L
s
.92177 0 m
.92177 .00375 L
s
.94898 0 m
.94898 .00375 L
s
.25 Mabswid
0 0 m
1 0 L
s
gsave
.5 -0.0125 -111 -23.4375 Mabsadd m
1 1 Mabs scale
currentpoint translate
0 18.4375 translate 1 -1 scale
/g { setgray} bind def
/k { setcmykcolor} bind def
/p { gsave} bind def
/r { setrgbcolor} bind def
/w { setlinewidth} bind def
/C { curveto} bind def
/F { fill} bind def
/L { lineto} bind def
/rL { rlineto} bind def
/P { grestore} bind def
/s { stroke} bind def
/S { show} bind def
/N {currentpoint 3 -1 roll show moveto} bind def
/Msf { findfont exch scalefont [1 0 0 -1 0 0 ] makefont setfont} bind def
/m { moveto} bind def
/Mr { rmoveto} bind def
/Mx {currentpoint exch pop moveto} bind def
/My {currentpoint pop exch moveto} bind def
/X {0 rmoveto} bind def
/Y {0 exch rmoveto} bind def
63.000 11.562 moveto
%%IncludeResource: font Courier
%%IncludeFont: Courier
/Courier findfont 10.000 scalefont
[1 0 0 -1 0 0 ] makefont setfont
0.000 0.000 0.000 setrgbcolor
0.000 0.000 rmoveto
63.000 11.562 moveto
%%IncludeResource: font Courier
%%IncludeFont: Courier
/Courier findfont 10.000 scalefont
[1 0 0 -1 0 0 ] makefont setfont
0.000 0.000 0.000 setrgbcolor
(log) show
87.000 11.562 moveto
(insulin) show
%%IncludeResource: font Mathematica2Mono
%%IncludeFont: Mathematica2Mono
/Mathematica2Mono findfont 10.000 scalefont
[1 0 0 -1 0 0 ] makefont setfont
0.000 0.000 0.000 setrgbcolor
135.000 11.562 moveto
(@) show
141.000 11.562 moveto
%%IncludeResource: font Courier
%%IncludeFont: Courier
/Courier findfont 10.000 scalefont
[1 0 0 -1 0 0 ] makefont setfont
0.000 0.000 0.000 setrgbcolor
(nM) show
%%IncludeResource: font Mathematica2Mono
%%IncludeFont: Mathematica2Mono
/Mathematica2Mono findfont 10.000 scalefont
[1 0 0 -1 0 0 ] makefont setfont
0.000 0.000 0.000 setrgbcolor
153.000 11.562 moveto
(D) show
159.000 11.562 moveto
%%IncludeResource: font Courier
%%IncludeFont: Courier
/Courier findfont 10.000 scalefont
[1 0 0 -1 0 0 ] makefont setfont
0.000 0.000 0.000 setrgbcolor
0.000 0.000 rmoveto
1.000 setlinewidth
grestore
0 .01976 m
.00625 .01976 L
s
[(0)] -0.0125 .01976 1 0 Mshowa
0 .1258 m
.00625 .1258 L
s
[(20)] -0.0125 .1258 1 0 Mshowa
0 .23184 m
.00625 .23184 L
s
[(40)] -0.0125 .23184 1 0 Mshowa
0 .33788 m
.00625 .33788 L
s
[(60)] -0.0125 .33788 1 0 Mshowa
0 .44392 m
.00625 .44392 L
s
[(80)] -0.0125 .44392 1 0 Mshowa
0 .54996 m
.00625 .54996 L
s
[(100)] -0.0125 .54996 1 0 Mshowa
.125 Mabswid
0 .04627 m
.00375 .04627 L
s
0 .07278 m
.00375 .07278 L
s
0 .09929 m
.00375 .09929 L
s
0 .15231 m
.00375 .15231 L
s
0 .17882 m
.00375 .17882 L
s
0 .20533 m
.00375 .20533 L
s
0 .25835 m
.00375 .25835 L
s
0 .28486 m
.00375 .28486 L
s
0 .31137 m
.00375 .31137 L
s
0 .36439 m
.00375 .36439 L
s
0 .3909 m
.00375 .3909 L
s
0 .41741 m
.00375 .41741 L
s
0 .47043 m
.00375 .47043 L
s
0 .49694 m
.00375 .49694 L
s
0 .52345 m
.00375 .52345 L
s
0 .57647 m
.00375 .57647 L
s
0 .60298 m
.00375 .60298 L
s
.25 Mabswid
0 0 m
0 .61803 L
s
gsave
-0.01875 .30902 -203.219 -9.21875 Mabsadd m
1 1 Mabs scale
currentpoint translate
180 9.21875 translate
90 rotate
-180 -9.21875 translate
0 18.4375 translate 1 -1 scale
/g { setgray} bind def
/k { setcmykcolor} bind def
/p { gsave} bind def
/r { setrgbcolor} bind def
/w { setlinewidth} bind def
/C { curveto} bind def
/F { fill} bind def
/L { lineto} bind def
/rL { rlineto} bind def
/P { grestore} bind def
/s { stroke} bind def
/S { show} bind def
/N {currentpoint 3 -1 roll show moveto} bind def
/Msf { findfont exch scalefont [1 0 0 -1 0 0 ] makefont setfont} bind def
/m { moveto} bind def
/Mr { rmoveto} bind def
/Mx {currentpoint exch pop moveto} bind def
/My {currentpoint pop exch moveto} bind def
/X {0 rmoveto} bind def
/Y {0 exch rmoveto} bind def
/MISOfy
{
    /newfontname exch def
    /oldfontname exch def

    oldfontname findfont
    dup length dict begin
        {1 index /FID ne {def} {pop pop} ifelse} forall
        /Encoding ISOLatin1Encoding def
        currentdict
    end

    newfontname exch definefont pop
} def
63.000 11.562 moveto
%%IncludeResource: font Courier
%%IncludeFont: Courier
%%BeginResource: font Courier-MISO
%%BeginFont: Courier-MISO
/Courier /Courier-MISO MISOfy
%%EndFont
%%EndResource
%%IncludeResource: font Courier-MISO
%%IncludeFont: Courier-MISO
/Courier-MISO findfont 10.000 scalefont
[1 0 0 -1 0 0 ] makefont setfont
0.000 0.000 0.000 setrgbcolor
0.000 0.000 rmoveto
63.000 11.562 moveto
%%IncludeResource: font Courier-MISO
%%IncludeFont: Courier-MISO
/Courier-MISO findfont 10.000 scalefont
[1 0 0 -1 0 0 ] makefont setfont
0.000 0.000 0.000 setrgbcolor
(Associated) show
129.000 11.562 moveto
(labeled) show
177.000 11.562 moveto
(insulin) show
%%IncludeResource: font Mathematica2Mono
%%IncludeFont: Mathematica2Mono
/Mathematica2Mono findfont 10.000 scalefont
[1 0 0 -1 0 0 ] makefont setfont
0.000 0.000 0.000 setrgbcolor
225.000 11.562 moveto
(@) show
231.000 11.562 moveto
%%IncludeResource: font Courier-MISO
%%IncludeFont: Courier-MISO
/Courier-MISO findfont 10.000 scalefont
[1 0 0 -1 0 0 ] makefont setfont
0.000 0.000 0.000 setrgbcolor
(cpm) show
%%IncludeResource: font Mathematica2Mono
%%IncludeFont: Mathematica2Mono
/Mathematica2Mono findfont 10.000 scalefont
[1 0 0 -1 0 0 ] makefont setfont
0.000 0.000 0.000 setrgbcolor
249.000 11.562 moveto
(\\220) show
255.000 11.562 moveto
%%IncludeResource: font Courier-MISO
%%IncludeFont: Courier-MISO
/Courier-MISO findfont 10.000 scalefont
[1 0 0 -1 0 0 ] makefont setfont
0.000 0.000 0.000 setrgbcolor
(\\265) show
(g) show
273.000 11.562 moveto
(DNA) show
%%IncludeResource: font Mathematica2Mono
%%IncludeFont: Mathematica2Mono
/Mathematica2Mono findfont 10.000 scalefont
[1 0 0 -1 0 0 ] makefont setfont
0.000 0.000 0.000 setrgbcolor
291.000 11.562 moveto
(D) show
297.000 11.562 moveto
%%IncludeResource: font Courier-MISO
%%IncludeFont: Courier-MISO
/Courier-MISO findfont 10.000 scalefont
[1 0 0 -1 0 0 ] makefont setfont
0.000 0.000 0.000 setrgbcolor
0.000 0.000 rmoveto
1.000 setlinewidth
grestore
.02381 .61178 m
.02381 .61803 L
s
.15986 .61178 m
.15986 .61803 L
s
.29592 .61178 m
.29592 .61803 L
s
.43197 .61178 m
.43197 .61803 L
s
.56803 .61178 m
.56803 .61803 L
s
.70408 .61178 m
.70408 .61803 L
s
.84014 .61178 m
.84014 .61803 L
s
.97619 .61178 m
.97619 .61803 L
s
.125 Mabswid
.05102 .61428 m
.05102 .61803 L
s
.07823 .61428 m
.07823 .61803 L
s
.10544 .61428 m
.10544 .61803 L
s
.13265 .61428 m
.13265 .61803 L
s
.18707 .61428 m
.18707 .61803 L
s
.21429 .61428 m
.21429 .61803 L
s
.2415 .61428 m
.2415 .61803 L
s
.26871 .61428 m
.26871 .61803 L
s
.32313 .61428 m
.32313 .61803 L
s
.35034 .61428 m
.35034 .61803 L
s
.37755 .61428 m
.37755 .61803 L
s
.40476 .61428 m
.40476 .61803 L
s
.45918 .61428 m
.45918 .61803 L
s
.48639 .61428 m
.48639 .61803 L
s
.51361 .61428 m
.51361 .61803 L
s
.54082 .61428 m
.54082 .61803 L
s
.59524 .61428 m
.59524 .61803 L
s
.62245 .61428 m
.62245 .61803 L
s
.64966 .61428 m
.64966 .61803 L
s
.67687 .61428 m
.67687 .61803 L
s
.73129 .61428 m
.73129 .61803 L
s
.7585 .61428 m
.7585 .61803 L
s
.78571 .61428 m
.78571 .61803 L
s
.81293 .61428 m
.81293 .61803 L
s
.86735 .61428 m
.86735 .61803 L
s
.89456 .61428 m
.89456 .61803 L
s
.92177 .61428 m
.92177 .61803 L
s
.94898 .61428 m
.94898 .61803 L
s
.25 Mabswid
0 .61803 m
1 .61803 L
s
.99375 .01976 m
1 .01976 L
s
.99375 .1258 m
1 .1258 L
s
.99375 .23184 m
1 .23184 L
s
.99375 .33788 m
1 .33788 L
s
.99375 .44392 m
1 .44392 L
s
.99375 .54996 m
1 .54996 L
s
.125 Mabswid
.99625 .04627 m
1 .04627 L
s
.99625 .07278 m
1 .07278 L
s
.99625 .09929 m
1 .09929 L
s
.99625 .15231 m
1 .15231 L
s
.99625 .17882 m
1 .17882 L
s
.99625 .20533 m
1 .20533 L
s
.99625 .25835 m
1 .25835 L
s
.99625 .28486 m
1 .28486 L
s
.99625 .31137 m
1 .31137 L
s
.99625 .36439 m
1 .36439 L
s
.99625 .3909 m
1 .3909 L
s
.99625 .41741 m
1 .41741 L
s
.99625 .47043 m
1 .47043 L
s
.99625 .49694 m
1 .49694 L
s
.99625 .52345 m
1 .52345 L
s
.99625 .57647 m
1 .57647 L
s
.99625 .60298 m
1 .60298 L
s
.25 Mabswid
1 0 m
1 .61803 L
s
.43197 0 m
.43197 .61803 L
s
0 0 m
1 0 L
1 .61803 L
0 .61803 L
closepath
clip
newpath
0 0 0 r
.5 Mabswid
.02381 .60332 m
.04262 .60299 L
.06244 .60251 L
.08255 .60183 L
.09396 .60133 L
.10458 .60076 L
.125 .59936 L
.14357 .59759 L
.16272 .5951 L
.1835 .59135 L
.20334 .58639 L
.22437 .57911 L
.2439 .56987 L
.2622 .55841 L
.28245 .54176 L
.30098 .52209 L
.34068 .46298 L
.37888 .38432 L
.41952 .28785 L
.45865 .20126 L
.47863 .16442 L
.50023 .13144 L
.51934 .10807 L
.5403 .08796 L
.56024 .07333 L
.5813 .06164 L
.60081 .05347 L
.62173 .04683 L
.64297 .04176 L
.66309 .03812 L
.683 .03536 L
.70142 .03339 L
.72008 .03185 L
.74069 .03056 L
.76003 .02965 L
.78089 .02894 L
.80093 .02843 L
.82203 .02805 L
.84177 .0278 L
.86014 .02762 L
.88059 .02748 L
.89918 .02739 L
.91837 .02732 L
.93916 .02727 L
.95715 .02723 L
.97619 .02721 L
s
0 g
.001 w
.15986 .57571 m
.15986 .53531 L
s
.15986 .57571 1.5 0 Mabsadd m
.15986 .57571 -1.5 0 Mabsadd L s
.15986 .53531 1.5 0 Mabsadd m
.15986 .53531 -1.5 0 Mabsadd L s
.22789 .58328 m
.22789 .54289 L
s
.22789 .58328 1.5 0 Mabsadd m
.22789 .58328 -1.5 0 Mabsadd L s
.22789 .54289 1.5 0 Mabsadd m
.22789 .54289 -1.5 0 Mabsadd L s
.29592 .57318 m
.29592 .53279 L
s
.29592 .57318 1.5 0 Mabsadd m
.29592 .57318 -1.5 0 Mabsadd L s
.29592 .53279 1.5 0 Mabsadd m
.29592 .53279 -1.5 0 Mabsadd L s
.36395 .45705 m
.36395 .42675 L
s
.36395 .45705 1.5 0 Mabsadd m
.36395 .45705 -1.5 0 Mabsadd L s
.36395 .42675 1.5 0 Mabsadd m
.36395 .42675 -1.5 0 Mabsadd L s
.43197 .28537 m
.43197 .25507 L
s
.43197 .28537 1.5 0 Mabsadd m
.43197 .28537 -1.5 0 Mabsadd L s
.43197 .25507 1.5 0 Mabsadd m
.43197 .25507 -1.5 0 Mabsadd L s
.5 .18185 m
.5 .16165 L
s
.5 .18185 1.5 0 Mabsadd m
.5 .18185 -1.5 0 Mabsadd L s
.5 .16165 1.5 0 Mabsadd m
.5 .16165 -1.5 0 Mabsadd L s
.56803 .11368 m
.56803 .08339 L
s
.56803 .11368 1.5 0 Mabsadd m
.56803 .11368 -1.5 0 Mabsadd L s
.56803 .08339 1.5 0 Mabsadd m
.56803 .08339 -1.5 0 Mabsadd L s
.63605 .05814 m
.63605 .03794 L
s
.63605 .05814 1.5 0 Mabsadd m
.63605 .05814 -1.5 0 Mabsadd L s
.63605 .03794 1.5 0 Mabsadd m
.63605 .03794 -1.5 0 Mabsadd L s
.70408 .03491 m
.70408 .01472 L
s
.70408 .03491 1.5 0 Mabsadd m
.70408 .03491 -1.5 0 Mabsadd L s
.70408 .01472 1.5 0 Mabsadd m
.70408 .01472 -1.5 0 Mabsadd L s
.97619 .02481 m
.97619 .01472 L
s
.97619 .02481 1.5 0 Mabsadd m
.97619 .02481 -1.5 0 Mabsadd L s
.97619 .01472 1.5 0 Mabsadd m
.97619 .01472 -1.5 0 Mabsadd L s
1 0 0 r
.0001 w
.15986 .55551 -2.5 2.5 Mabsadd m
.15986 .55551 2.5 2.5 Mabsadd L
.15986 .55551 2.5 -2.5 Mabsadd L
.15986 .55551 -2.5 -2.5 Mabsadd L
.15986 .55551 -2.5 2.5 Mabsadd L closepath F
.22789 .56308 -2.5 2.5 Mabsadd m
.22789 .56308 2.5 2.5 Mabsadd L
.22789 .56308 2.5 -2.5 Mabsadd L
.22789 .56308 -2.5 -2.5 Mabsadd L
.22789 .56308 -2.5 2.5 Mabsadd L closepath F
.29592 .55299 -2.5 2.5 Mabsadd m
.29592 .55299 2.5 2.5 Mabsadd L
.29592 .55299 2.5 -2.5 Mabsadd L
.29592 .55299 -2.5 -2.5 Mabsadd L
.29592 .55299 -2.5 2.5 Mabsadd L closepath F
.36395 .4419 -2.5 2.5 Mabsadd m
.36395 .4419 2.5 2.5 Mabsadd L
.36395 .4419 2.5 -2.5 Mabsadd L
.36395 .4419 -2.5 -2.5 Mabsadd L
.36395 .4419 -2.5 2.5 Mabsadd L closepath F
.43197 .27022 -2.5 2.5 Mabsadd m
.43197 .27022 2.5 2.5 Mabsadd L
.43197 .27022 2.5 -2.5 Mabsadd L
.43197 .27022 -2.5 -2.5 Mabsadd L
.43197 .27022 -2.5 2.5 Mabsadd L closepath F
.5 .17175 -2.5 2.5 Mabsadd m
.5 .17175 2.5 2.5 Mabsadd L
.5 .17175 2.5 -2.5 Mabsadd L
.5 .17175 -2.5 -2.5 Mabsadd L
.5 .17175 -2.5 2.5 Mabsadd L closepath F
.56803 .09854 -2.5 2.5 Mabsadd m
.56803 .09854 2.5 2.5 Mabsadd L
.56803 .09854 2.5 -2.5 Mabsadd L
.56803 .09854 -2.5 -2.5 Mabsadd L
.56803 .09854 -2.5 2.5 Mabsadd L closepath F
.63605 .04804 -2.5 2.5 Mabsadd m
.63605 .04804 2.5 2.5 Mabsadd L
.63605 .04804 2.5 -2.5 Mabsadd L
.63605 .04804 -2.5 -2.5 Mabsadd L
.63605 .04804 -2.5 2.5 Mabsadd L closepath F
.70408 .02481 -2.5 2.5 Mabsadd m
.70408 .02481 2.5 2.5 Mabsadd L
.70408 .02481 2.5 -2.5 Mabsadd L
.70408 .02481 -2.5 -2.5 Mabsadd L
.70408 .02481 -2.5 2.5 Mabsadd L closepath F
.97619 .01976 -2.5 2.5 Mabsadd m
.97619 .01976 2.5 2.5 Mabsadd L
.97619 .01976 2.5 -2.5 Mabsadd L
.97619 .01976 -2.5 -2.5 Mabsadd L
.97619 .01976 -2.5 2.5 Mabsadd L closepath F
% End of Graphics
MathPictureEnd
\
\>"], "Graphics",
  ImageSize->{400, 247.188},
  ImageCache->GraphicsData["Bitmap", "\<\
CF5dJ6E]HGAYHf4PAg9QL6QYHg<PAVmbKF5d0`40006@0000ma000`40n007h00OooooTOoo003ooonA
ool00;Goo`<003_oo`8000koo`8008_oo`00^?oo00<00?ooool0>?oo00<00?ooool03_oo00<00?oo
ool0ROoo002Yool50002ool20004ool30008ool800001?oo00000?oo0`001?oo0P0000?oo`00ool0
1@0000?oo`0000001P0000?oo`0000002Ooo00<00?ooool00`0000?oo`0000000P0000?oo`000000
0ooo00<00?ooool0ROoo002[ool01@00oooooooo00000_oo00@00?ooool000;oo`03003ooooo00So
o`05003oooooool00002ool00`00ooooo`03ool01000ooooo`000_oo00<00?ooool00_oo00<00?oo
ool00ooo00D00?ooooooo`0000;oo`03003ooooo00Soo`05003oooooool00002ool00`00ool00003
ool01@00oooooooo0000Rooo002[ool01@00oooooooo00000_oo00@00?ooool000;oo`03003ooooo
00Soo`05003oooooool00002ool01000oooooooo0P000ooo00@00?ooool000Coo`03003ooooo00?o
o`05003oooooool00002ool00`00ooooo`08ool01@00oooooooo00000_oo00L00?oo003oo`00ool0
0003ool00`00ooooo`29ool00:_oo`05003oooooool00002ool01000ooooo`000_oo00<00?ooool0
2?oo00D00?ooooooo`0000;oo`04003ooooo0005ool01000ooooo`001?oo00<00?ooool00ooo00D0
0?ooooooo`0000;oo`03003ooooo00Soo`05003oooooool00002ool01`00ool00?oo003oo`0000?o
o`03003ooooo08Woo`00Zooo00<00?ooool00_oo0P001?oo0P0000?oo`00ool01ooo0P000_oo00@0
0?oo000000Coo`<00004ool00000ool20004ool00`00ooooo`02ool20002ool01000ool000002ooo
00D00?ooool00?oo008000;oo`800003ool0000000?oo`03003ooooo08Woo`00Zooo00<00?ooool0
;Ooo00<00?ooool05Ooo0P001ooo00D00?ooooooo`0000;oo`8008_oo`00Z_oo0P005ooo00<00?oo
ool05?oo0P001Ooo00<00?ooool0[?oo003ooonAool001Koo`8000;oo`800?ooogGoo`005ooo00@0
0?ooool0023oo`8002[oo`@002[oo`@002Soo`8002[oo`@002[oo`@002[oo`8002goo`03003ooooo
01Goo`005ooo10007ooo00@00?ooool002Woo`03003ooooo02goo`03003ooooo02Koo`04003ooooo
000[ool00`00ooooo`0Yool00`00ooooo`0Zool01000ooooo`00;?oo00<00?ooool05Ooo000Gool0
1000ooooo`008_oo00<00?ooool0:?oo00<00?ooool0;?oo00<00?ooool09_oo00@00?ooool002_o
o`03003ooooo02[oo`03003ooooo02coo`03003ooooo02Ooo`D001Koo`006?oo00<00?oo00006Ooo
10000ooo0P009?oo10001?oo00<00?ooool08ooo10001?oo00<00?ooool09_oo00@00?ooool002_o
o`03003ooooo02_oo`03003ooooo02Woo`8002[oo`04003ooooo000Gool001Ooo`<002?oo`03003o
oooo02[oo`03003ooooo02[oo`03003ooooo02Koo`04003ooooo000[ool00`00ooooo`0/ool00`00
ooooo`0Zool00`00ooooo`0Xool00`00ool0000Gool001Ooo`<0023oo`04003ooooo000Yool01000
ooooo`00:_oo0`00:?oo00@00?ooool002Woo`<002_oo`04003ooooo000Yool01000ooooo`00:ooo
0P005ooo000Jool00`00ooooo`0Nool2000[ool2000]ool00`00ooooo`0Wool2000/ool00`00oooo
o`0Zool2000[ool2000]ool00`00ooooo`0Eool001Soo`800?ooogOoo`005ooo00<00?ooool0oooo
Mooo000Hool3003ooomfool00?oooi7oo`005ooo0`005oooo`00D@003ooo000Jool00`00ooooo`0D
ool00`00ooooo`05ool00`00ooooo`06ool00`00ooooo`06ool00`00ooooo`06ool00`00ooooo`06
ool00`00ooooo`06ool00`00ooooo`06ool00`00ooooo`07ool00`00ooooo`06ool00`00ooooo`06
ool00`00ooooo`06ool00`00ooooo`06ool00`00ooooo`06ool00`00ooooo`06ool00`00ooooo`06
ool00`00ooooo`07ool00`00ooooo`06ool00`00ooooo`06ool00`00ooooo`06ool00`00ooooo`06
ool00`00ooooo`06ool00`00ooooo`06ool00`00ooooo`06ool00`00ooooo`06ool00`00ooooo`07
ool00`00ooooo`06ool00`00ooooo`06ool00`00ooooo`06ool00`00ooooo`06ool00`00ooooo`06
ool00`00ooooo`06ool00`00ooooo`06ool00`00ooooo`07ool00`00ooooo`06ool00`00ooooo`06
ool00`00ooooo`06ool00`00ooooo`05ool00`00ooooo`0=ool001Soo`8001Ooo`03003ooooo00Go
o`03003ooooo02[oo`03003ooooo02_oo`03003ooooo02_oo`03003ooooo02[oo`03003ooooo02_o
o`03003ooooo02[oo`03003ooooo02_oo`03003ooooo00Goo`03003ooooo00goo`005ooo00<00?oo
ool05ooo00<00?ooool0S_oo00<00?ooool0^ooo00<00?ooool03Ooo000Hool3000Fool00`00oooo
o`2>ool00`00ooooo`2kool00`00ooooo`0=ool002Woo`8000Koo`03003ooooo08koo`03003ooooo
05Koo`@005Koo`Gh00Koo`03003ooooo00goo`006?oo0P003_oo00@00?ooool000Goo`03003ooooo
08koo`03003ooooo05Soo`03003ooooo05Goo`Gh00Koo`03003ooooo00goo`005ooo00@00?ooool0
00goo`04003ooooo0005ool3002>ool00`00ooooo`1Eool5n01Fool5n004ool3000?ool001Ooo`04
003ooooo000=ool01000ooooo`001Ooo00<00?ooool0S_oo00<00?ooool0EOoo1OP0E_oo1OP01_oo
00<00?ooool03Ooo000Gool01000ooooo`003Ooo00@00?ooool000Goo`03003ooooo08koo`03003o
oooo05Goo`Gh01_ooc/000Gh00Koo`03003ooooo00goo`006?oo0P003_oo00@00?ooool000Goo`03
003ooooo08koo`03003ooooo05Goo`Gh00Oooa@004Koo`03003ooooo00goo`00:Ooo0P001_oo00<0
0?ooool0S_oo00<00?ooool0E?oo00<00?P0n0000oP01`00F_oo00<00?ooool03Ooo000Hool2000G
ool00`00ooooo`2>ool00`00ooooo`1>ool60002ool4001Qool00`00ooooo`0=ool001Ooo`04003o
oooo000Fool00`00ooooo`2>ool00`00ooooo`0oool40004ool7001]ool00`00ooooo`0=ool001Oo
o`03003ooooo01Ooo`03003ooooo08koo`03003ooooo047oo`H007Coo`03003ooooo00goo`005ooo
00@00?ooool001Koo`8008ooo`03003ooooo03koo`Gh07Ooo`8000ooo`006?oo0P005ooo00<00?oo
ool0S_oo00<00?ooool0>ooo0`001OP0N?oo00<00?ooool03Ooo000aool00`00ooooo`2>ool00`00
ooooo`0gool40003ool5n01hool00`00ooooo`0=ool001Ooo`D001Goo`03003ooooo08koo`03003o
oooo03Coo`<000Ooo`Gh07Soo`03003ooooo00goo`006Ooo00<00?ooool05Ooo00<00?ooool0S_oo
00<00?ooool0<_oo0P002_oo1OP0N?oo00<00?ooool03Ooo000Iool00`00ooooo`0Eool00`00oooo
o`2>ool00`00ooooo`0`ool20029ool00`00ooooo`0=ool001Woo`03003ooooo01Goo`03003ooooo
08koo`03003ooooo02koo`8008_oo`03003ooooo00goo`006?oo0P005ooo00<00?ooool0S_oo00<0
0?ooool0;?oo0P00SOoo00<00?ooool03Ooo000aool00`00ooooo`2>ool00`00ooooo`0Zool2002?
ool00`00ooooo`0=ool001Soo`800003ool00?oo01Coo`8008ooo`03003ooooo02Soo`80093oo`80
00ooo`005ooo00@00?ooool001Koo`03003ooooo08koo`03003ooooo02Ooo`03003ooooo097oo`03
003ooooo00goo`006?oo0`005_oo00<00?ooool0S_oo00<00?ooool09Ooo0P00U?oo00<00?ooool0
3Ooo000Jool00`00ooooo`0Dool00`00ooooo`2>ool00`00ooooo`0Tool00`00ooooo`2Dool00`00
ooooo`0=ool001Soo`8001Ooo`03003ooooo08koo`03003ooooo02;oo`8000Goo`@008koo`03003o
oooo00goo`00<Ooo00<00?ooool0S_oo00<00?ooool08Ooo00<00?ooool01_oo00<00?ooool0S_oo
00<00?ooool03Ooo000Iool2000Fool00`00ooooo`2>ool00`00ooooo`0Pool00`00ooooo`07ool0
0`00ooooo`2>ool00`00ooooo`0=ool001Soo`04003ooooo000Eool00`00ooooo`2>ool00`00oooo
o`0Oool00`00ooooo`06ool5n02>ool00`00ooooo`0=ool001Soo`03003ooooo01Koo`03003ooooo
08koo`03003ooooo01koo`03003ooooo00Ooo`Gh08koo`03003ooooo00goo`006?oo00<00?ooool0
5_oo0P00Sooo00<00?ooool07Ooo00<00?ooool02?oo1OP0SOoo0P003ooo000Gool4000Fool00`00
ooooo`2>ool00`00ooooo`0Lool00`00ooooo`09ool5n02>ool00`00ooooo`0=ool001Soo`03003o
oooo01Koo`03003ooooo08koo`03003ooooo01_oo`03003ooooo00[oo`Gh08koo`03003ooooo00go
o`006?oo0`005_oo00<00?ooool0S_oo00<00?ooool06_oo00<00?ooool03Ooo00<00?ooool0S_oo
00<00?ooool03Ooo000Gool00`00ooooo`0Gool00`00ooooo`2>ool00`00ooooo`0Iool00`00oooo
o`0>ool00`00ooooo`2>ool00`00ooooo`0=ool001Ooo`<001Ooo`03003ooooo08koo`03003ooooo
01Soo`03003ooooo00koo`@008koo`03003ooooo00goo`005ooo00@00?ooool001Koo`03003ooooo
08koo`03003ooooo01Ooo`03003ooooo0:7oo`03003ooooo00goo`006?oo0P002?oo10000ooo0P00
1_oo00<00?ooool0S_oo00<00?ooool05ooo00<00?ooool0XOoo00<00?ooool03Ooo000Rool00`00
ooooo`03ool01000ooooo`001Ooo00<00?ooool0S_oo00<00?ooool05_oo00<00?ooool0X_oo00<0
0?ooool03Ooo000Hool200000ooo003oo`06ool00`00ooooo`02ool01000ooooo`001Ooo0`00S_oo
00<00?ooool05Ooo00<00?ooool0XOoo0`003ooo000Gool01000ooooo`002Ooo00D00?ooooooo`00
00;oo`03003ooooo00?oo`03003ooooo08koo`03003ooooo01Coo`03003ooooo0:Coo`03003ooooo
00goo`005ooo00@00?ooool000[oo`04003ooooo0002ool00`00ooooo`03ool00`00ooooo`2>ool0
0`00ooooo`0Cool00`00ooooo`2Uool00`00ooooo`0=ool001Ooo`04003ooooo0007ool01000oooo
o`000_oo00@00?ooool000Goo`03003ooooo08koo`03003ooooo01;oo`03003ooooo0:Koo`03003o
oooo00goo`006?oo0`002?oo0P001?oo0P001_oo00<00?ooool0S_oo00<00?ooool04_oo00<00?oo
ool0Y_oo00<00?ooool03Ooo000Jool00`00ooooo`0Dool00`00ooooo`2>ool00`00ooooo`0Aool0
0`00ooooo`2Wool00`00ooooo`0=ool001Woo`8001Koo`03003ooooo08koo`03003ooooo013oo`03
003ooooo0:Soo`03003ooooo00goo`00<Ooo00<00?ooool0S_oo00<00?ooool04?oo00<00?ooool0
Z?oo00<00?ooool03Ooo000aool00`00ooooo`2>ool00`00ooooo`0?ool00`00ooooo`2Yool00`00
ooooo`0=ool0037oo`8008ooo`03003ooooo00ooo`03003ooooo0:Soo`8000ooo`00<Ooo00<00?oo
ool0S_oo00<00?ooool03_oo00<00?ooool0Z_oo00<00?ooool03Ooo000aool00`00ooooo`2>ool0
0`00ooooo`0=ool00`00ooooo`2[ool00`00ooooo`0=ool001Ooo`D001Goo`03003ooooo08koo`03
003ooooo00goo`03003ooooo00;oo`@00:Goo`03003ooooo00goo`006Ooo00<00?ooool05Ooo00<0
0?ooool0S_oo00<00?ooool03?oo00<00?ooool01?oo00<00?ooool0YOoo00<00?ooool03Ooo000I
ool00`00ooooo`0Eool00`00ooooo`2>ool00`00ooooo`0;ool00`00ooooo`03ool5n02Uool00`00
ooooo`0=ool001Woo`03003ooooo01Goo`03003ooooo08koo`03003ooooo00_oo`03003ooooo00?o
o`Gh0:Goo`03003ooooo00goo`006Ooo00<00?ooool05Ooo00<00?ooool0S_oo00<00?ooool02_oo
00<00?ooool01?oo1OP0YOoo00<00?ooool03Ooo000Iool00`00ooooo`0Eool00`00ooooo`2>ool0
0`00ooooo`0:ool00`00ooooo`04ool5n02Uool00`00ooooo`0=ool001Soo`800003ool00?oo01Co
o`8008ooo`03003ooooo00Woo`03003ooooo00Goo`Gh0:Coo`8000ooo`005ooo00@00?ooool001Ko
o`03003ooooo08koo`03003ooooo00Woo`03003ooooo00Koo`@00:Goo`03003ooooo00goo`006?oo
0`005_oo00<00?ooool0S_oo00<00?ooool02?oo00<00?ooool0/?oo00<00?ooool03Ooo000Jool0
0`00ooooo`0Dool00`00ooooo`2>ool00`00ooooo`07ool00`00ooooo`2aool00`00ooooo`0=ool0
01Soo`8001Ooo`03003ooooo08koo`03003ooooo00Ooo`03003ooooo0;7oo`03003ooooo00goo`00
<Ooo00<00?ooool0S_oo00<00?ooool01_oo00<00?ooool0/_oo00<00?ooool03Ooo000Fool4000G
ool00`00ooooo`2>ool00`00ooooo`06ool00`00ooooo`2bool00`00ooooo`0=ool001Ooo`04003o
oooo000Fool00`00ooooo`2>ool00`00ooooo`05ool00`00ooooo`2cool00`00ooooo`0=ool001Oo
o`04003ooooo000Fool00`00ooooo`2>ool00`00ooooo`05ool00`00ooooo`2cool00`00ooooo`0=
ool001Ooo`04003ooooo000Fool2002?ool00`00ooooo`04ool00`00ooooo`2cool2000?ool001Oo
o`<001Ooo`03003ooooo08koo`03003ooooo00Coo`03003ooooo0;Coo`03003ooooo00goo`005ooo
00<00?ooool05ooo00<00?ooool0S_oo00<00?ooool00ooo00<00?ooool0]Ooo00<00?ooool03Ooo
000Fool5000Fool00`00ooooo`2>ool00`00ooooo`03ool00`00ooooo`2eool00`00ooooo`0=ool0
01Ooo`03003ooooo01Ooo`03003ooooo08koo`03003ooooo00;oo`03003ooooo0;Koo`03003ooooo
00goo`005ooo0`005ooo00<00?ooool0S_oo00<00?ooool00_oo00<00?ooool0]_oo00<00?ooool0
3Ooo000Gool01000ooooo`005_oo00<00?ooool0S_oo00D00?ooooooo`000;Woo`03003ooooo00go
o`006?oo0P002_oo00<00?ooool00_oo0P001_oo00<00?ooool0S_oo00D00?ooooooo`000;Woo`03
003ooooo00goo`009?oo00D00?ooooooo`0000;oo`03003ooooo00?oo`03003ooooo08koo`05003o
ooooool0002iool00`00ooooo`0=ool001Ooo`D000Goo`D000;oo`04003ooooo0005ool3002>ool0
1000ooooo`00^?oo0`003ooo000Iool00`00ooooo`05ool01000ooooo`000ooo00@00?ooool000Go
o`03003ooooo08koo`04003ooooo002jool00`00ooooo`0=ool001Woo`03003ooooo00Koo`03003o
o`0000?oo`04003ooooo0005ool00`00ooooo`2>ool00`00ool0002kool00`00ooooo`0=ool001Wo
o`03003ooooo00Ooo`8000?oo`04003ooooo0005ool00`00ooooo`2>ool00`00ool0002kool00`00
ooooo`0=ool001Woo`03003ooooo00Soo`03003ooooo00;oo`8000Koo`03003ooooo08koo`800;co
o`03003ooooo00goo`006Ooo00<00?ooool05Ooo00<00?ooool0S_oo0P00_?oo00<00?ooool03Ooo
000Hool3000Fool00`00ooooo`2>ool00`00ooooo`2kool00`00ooooo`0=ool001Ooo`03003ooooo
01Ooo`03003ooooo08coo`@00;coo`03003ooooo00goo`005ooo0`005ooo00<00?ooool0SOoo0P00
_Ooo00<00?ooool03Ooo000Gool01000ooooo`005_oo0P00S_oo0P00_?oo0P003ooo000Hool2000G
ool00`00ooooo`2=ool2002mool00`00ooooo`0=ool0037oo`03003ooooo08_oo`Gh0;coo`03003o
oooo00goo`006?oo0P0000?oo`00ool05?oo00<00?ooool0Rooo1OP0_?oo00<00?ooool03Ooo000G
ool01000ooooo`005_oo00<00?ooool0Rooo1OP0_?oo00<00?ooool03Ooo000Gool01000ooooo`00
5_oo00<00?ooool0Rooo1OP0_?oo00<00?ooool03Ooo000Gool01000ooooo`005_oo00<00?ooool0
R_oo00<00?P0n0000oP0_?oo00<00?ooool03Ooo000Hool3000Fool00`00ooooo`2:ool01@00oooo
oooo0000_Ooo00<00?ooool03Ooo000Jool00`00ooooo`0Dool2002:ool00`00ooooo`02ool00`00
ooooo`2jool2000?ool001Woo`8001Koo`03003ooooo08Woo`03003ooooo00@00;coo`03003ooooo
00goo`00<Ooo00<00?ooool0ROoo00<00?ooool00_oo00<00?ooool0^ooo00<00?ooool03Ooo000a
ool00`00ooooo`28ool00`00ooooo`03ool00`00ooooo`2kool00`00ooooo`0=ool0037oo`03003o
oooo08Soo`03003ooooo00?oo`03003ooooo0;_oo`03003ooooo00goo`00<Ooo00<00?ooool0Qooo
00<00?ooool01?oo00<00?ooool0^ooo00<00?ooool03Ooo000aool00`00ooooo`27ool00`00oooo
o`04ool00`00ooooo`2kool00`00ooooo`0=ool001Ooo`D001Goo`03003ooooo08Ooo`03003ooooo
00Coo`03003ooooo0;_oo`03003ooooo00goo`006Ooo00<00?ooool05Ooo00<00?ooool0Q_oo00<0
0?ooool01Ooo00<00?ooool0^ooo00<00?ooool03Ooo000Iool00`00ooooo`0Eool20027ool00`00
ooooo`05ool00`00ooooo`2jool2000?ool001Woo`03003ooooo01Goo`03003ooooo08Goo`03003o
oooo00Koo`03003ooooo0;_oo`03003ooooo00goo`006?oo0P005ooo00<00?ooool0QOoo00<00?oo
ool01_oo00<00?ooool0^ooo00<00?ooool03Ooo000aool00`00ooooo`25ool00`00ooooo`06ool0
0`00ooooo`2kool00`00ooooo`0=ool001Koo`H001Goo`03003ooooo08Coo`03003ooooo00Ooo`03
003ooooo0;_oo`03003ooooo00goo`005ooo00@00?ooool001Koo`03003ooooo08Coo`03003ooooo
00Ooo`03003ooooo0;_oo`03003ooooo00goo`005ooo00@00?ooool001Koo`03003ooooo08?oo`03
003ooooo00Soo`03003ooooo0;_oo`03003ooooo00goo`005ooo00@00?ooool000Soo`8000Coo`80
00Koo`03003ooooo08?oo`03003ooooo00Soo`03003ooooo0;_oo`03003ooooo00goo`005_oo00@0
0?oo000000Soo`04003ooooo0002ool01000ooooo`001Ooo00<00?ooool0Pooo00<00?ooool02?oo
00<00?ooool0^ooo00<00?ooool03Ooo000Rool01000ooooo`000_oo00@00?ooool000Goo`<008;o
o`03003ooooo00Woo`03003ooooo0;Woo`<000ooo`005ooo0`002?oo0`000ooo00@00?ooool000Go
o`03003ooooo08;oo`03003ooooo00Woo`03003ooooo0;_oo`03003ooooo00goo`006_oo00<00?oo
ool01Ooo00<00?ooool00ooo00@00?ooool000Goo`03003ooooo08;oo`03003ooooo00Woo`03003o
oooo0;_oo`03003ooooo00goo`006?oo0P002?oo00<00?ooool00ooo00@00?ooool000Goo`03003o
oooo087oo`03003ooooo00[oo`03003ooooo0;_oo`03003ooooo00goo`005ooo00<00?ooool02Ooo
0`000ooo0P001_oo00<00?ooool0POoo00<00?ooool02_oo00<00?ooool0^ooo00<00?ooool03Ooo
000Hool3000Fool00`00ooooo`20ool00`00ooooo`0;ool00`00ooooo`2kool00`00ooooo`0=ool0
037oo`03003ooooo083oo`03003ooooo00_oo`03003ooooo0;_oo`03003ooooo00goo`006?oo0P00
00?oo`00ool05?oo00<00?ooool0P?oo00<00?ooool02ooo00<00?ooool0^ooo00<00?ooool03Ooo
000Gool01000ooooo`005_oo00<00?ooool0Oooo00<00?ooool03?oo00<00?ooool0^ooo00<00?oo
ool03Ooo000Gool01000ooooo`005_oo0P00P?oo00<00?ooool03?oo00<00?ooool0^_oo0P003ooo
000Gool01000ooooo`005_oo00<00?ooool0O_oo00<00?ooool03Ooo00<00?ooool0^ooo00<00?oo
ool03Ooo000Fool200000ooo0000000Fool00`00ooooo`1nool00`00ooooo`0=ool00`00ooooo`2k
ool00`00ooooo`0=ool0037oo`03003ooooo07koo`03003ooooo00goo`03003ooooo0;_oo`03003o
oooo00goo`005ooo1@005Ooo00<00?ooool0OOoo00<00?ooool03_oo00<00?ooool0^ooo00<00?oo
ool03Ooo000Iool00`00ooooo`0Eool00`00ooooo`1mool00`00ooooo`0>ool00`00ooooo`2kool0
0`00ooooo`0=ool001Woo`03003ooooo01Goo`03003ooooo07coo`03003ooooo00ooo`03003ooooo
0;_oo`03003ooooo00goo`006Ooo00<00?ooool05Ooo00<00?ooool0O?oo00<00?ooool03ooo00<0
0?ooool0^ooo00<00?ooool03Ooo000Iool00`00ooooo`0Eool00`00ooooo`1lool00`00ooooo`0?
ool00`00ooooo`2kool00`00ooooo`0=ool001Woo`03003ooooo01Goo`8007coo`03003ooooo013o
o`03003ooooo0;[oo`8000ooo`005ooo1@005Ooo00<00?ooool0Nooo00<00?ooool04?oo00<00?oo
ool0^ooo00<00?ooool03Ooo000Iool00`00ooooo`0Eool00`00ooooo`1jool00`00ooooo`0Aool0
0`00ooooo`2kool00`00ooooo`0=ool001Woo`03003ooooo01Goo`03003ooooo07[oo`03003ooooo
017oo`03003ooooo0;_oo`03003ooooo00goo`006Ooo00<00?ooool05Ooo00<00?ooool0NOoo00<0
0?ooool04_oo00<00?ooool0^ooo00<00?ooool03Ooo000Hool2000Gool00`00ooooo`1iool00`00
ooooo`0Bool00`00ooooo`2kool00`00ooooo`0=ool0037oo`03003ooooo07Soo`03003ooooo01?o
o`03003ooooo0;_oo`03003ooooo00goo`005_oo1P005Ooo00<00?ooool0N?oo00<00?ooool04ooo
00<00?ooool0^ooo00<00?ooool03Ooo000Gool01000ooooo`005_oo00<00?ooool0Mooo00<00?oo
ool05?oo00<00?ooool0^ooo00<00?ooool03Ooo000Gool01000ooooo`005_oo0P00N?oo00<00?oo
ool05?oo00<00?ooool0^_oo0P003ooo000Gool01000ooooo`005_oo00<00?ooool0M_oo00<00?oo
ool05Ooo00<00?ooool0^ooo00<00?ooool03Ooo000Fool01000ool000005ooo00<00?ooool0M_oo
00<00?ooool05Ooo00<00?ooool0^ooo00<00?ooool03Ooo000aool00`00ooooo`1eool4000Eool0
0`00ooooo`2kool00`00ooooo`0=ool0037oo`03003ooooo07Goo`03003oo`0001Koo`03003ooooo
0;_oo`03003ooooo00goo`00<Ooo00<00?ooool0M?oo00@00?ooool001Koo`03003ooooo0;_oo`03
003ooooo00goo`00<Ooo00<00?ooool0M?oo00@00?ooool001Koo`03003ooooo0;_oo`03003ooooo
00goo`008ooo0P001?oo0P001_oo00<00?ooool0Looo00<00?P0n0000oP05Ooo00<00?ooool0^ooo
00<00?ooool03Ooo000Iool20007ool01000ooooo`000_oo00@00?ooool000Goo`03003ooooo07?o
o`03003h0?P000?h01Goo`03003ooooo0;_oo`03003ooooo00goo`006Ooo00<00?ooool01_oo00@0
0?ooool000;oo`04003ooooo0005ool3001bool00`00oooh0004n00Eool00`00ooooo`2iool3000?
ool001Woo`03003ooooo00Ooo`8000?oo`04003ooooo0005ool00`00ooooo`1bool00`00oooh0004
n00Eool00`00ooooo`2kool00`00ooooo`0=ool001Woo`03003ooooo00Koo`04003ooooo0002ool0
1000ooooo`001Ooo00<00?ooool0LOoo00<00?ooool01OP05Ooo00<00?ooool0^ooo00<00?ooool0
3Ooo000Iool00`00ooooo`06ool01000ooooo`000_oo00@00?ooool000Goo`03003ooooo077oo`03
003ooooo00?oo`03003ooooo01Coo`03003ooooo0;_oo`03003ooooo00goo`006Ooo00<00?ooool0
1ooo0P001?oo0P001_oo00<00?ooool0L?oo00<00?ooool00_oo10005Ooo00<00?ooool0^ooo00<0
0?ooool03Ooo000Iool00`00ooooo`0Eool00`00ooooo`1`ool00`00ooooo`0Kool00`00ooooo`2k
ool00`00ooooo`0=ool001Woo`8001Koo`03003ooooo06ooo`03003ooooo01coo`03003ooooo0;_o
o`03003ooooo00goo`006?oo0P005ooo00<00?ooool0K_oo00<00?ooool07Ooo00<00?ooool0^ooo
00<00?ooool03Ooo000Gool01000ooooo`005_oo00<00?ooool0K_oo00<00?ooool07Ooo00<00?oo
ool0^ooo00<00?ooool03Ooo000Gool00`00ooooo`0Gool2001^ool00`00ooooo`0Nool00`00oooo
o`2jool2000?ool001Ooo`04003ooooo000Fool00`00ooooo`1/ool00`00ooooo`0Oool00`00oooo
o`2kool00`00ooooo`0=ool001Koo`@001Ooo`03003ooooo06coo`03003ooooo01ooo`03003ooooo
0;_oo`03003ooooo00goo`005ooo00<00?ooool05ooo00<00?ooool0Jooo00<00?ooool08?oo00<0
0?ooool0^ooo00<00?ooool03Ooo000Gool3000Gool00`00ooooo`1Zool00`00ooooo`0Qool00`00
ooooo`2kool00`00ooooo`0=ool001Ooo`04003ooooo000Fool00`00ooooo`1Zool00`00ooooo`0Q
ool00`00ooooo`2kool00`00ooooo`0=ool001Ooo`04003ooooo000Fool00`00ooooo`1Yool00`00
ooooo`0Rool00`00ooooo`2kool00`00ooooo`0=ool001Ooo`04003ooooo000Fool00`00ooooo`1Y
ool00`00ooooo`0Rool00`00ooooo`2kool00`00ooooo`0=ool001Koo`04003oo`00000Gool2001Y
ool00`00ooooo`0Sool00`00ooooo`2jool2000?ool0037oo`03003ooooo06Ooo`03003ooooo02Co
o`03003ooooo0;_oo`03003ooooo00goo`005_oo00@00?oo003oo`8001Goo`03003ooooo06Ooo`03
003ooooo02Coo`03003ooooo0;_oo`03003ooooo00goo`005_oo00D00?oo003oo`0001Koo`03003o
oooo06Koo`03003ooooo02Goo`03003ooooo0;_oo`03003ooooo00goo`005_oo00D00?oo003oo`00
01Koo`03003ooooo06Goo`03003ooooo02Koo`03003ooooo0;_oo`03003ooooo00goo`005_oo00D0
0?oo003oo`0001Koo`03003ooooo06Goo`03003ooooo02Koo`03003ooooo0;_oo`03003ooooo00go
o`005_oo0P0000?oo`00ool05_oo00<00?ooool0I?oo00<00?ooool09ooo00<00?ooool0^ooo00<0
0?ooool03Ooo000Gool00`00ooooo`0Gool00`00ooooo`1Sool00`00ooooo`0Xool00`00ooooo`2k
ool00`00ooooo`0=ool001Soo`03003ooooo01Koo`03003ooooo06?oo`03003ooooo02Soo`03003o
oooo0;_oo`03003ooooo00goo`006?oo00<00?ooool05_oo0P00Hooo00<00?ooool0:Ooo00<00?oo
ool0^_oo0P003ooo000Hool00`00ooooo`0Fool00`00ooooo`1Qool00`00ooooo`0Zool00`00oooo
o`2kool00`00ooooo`0=ool001Woo`03003ooooo01Goo`03003ooooo063oo`03003ooooo02_oo`03
003ooooo0;_oo`03003ooooo00goo`005ooo00<00?oo00005ooo00<00?ooool0G_oo1000;?oo00<0
0?ooool0^ooo00<00?ooool03Ooo000Gool01000ooooo`005_oo00<00?ooool0<Ooo1000:?oo00@0
0?ooool002goo`03003ooooo0;_oo`03003ooooo00goo`005ooo0`0000?oo`00ool05?oo00<00?oo
ool0<_oo00<00?ooool09ooo00D00?ooooooo`0002goo`03003ooooo0;_oo`03003ooooo00goo`00
5ooo00@00?ooool001Koo`03003ooooo03;oo`03003ooooo02Koo`03003ooooo00;oo`03003ooooo
02_oo`03003ooooo0;_oo`03003ooooo00goo`005ooo00D00?ooool00?oo00@000?oo`8000Coo`80
00Koo`03003ooooo03;oo`03003ooooo01?oo`@000koo`03003ooooo00?oo`03003ooooo02_oo`03
003ooooo0;_oo`03003ooooo00goo`005ooo00@00?ooool000?oo`05003oooooool00002ool01000
ooooo`000_oo00<00?ooool00ooo00<00?ooool0<_oo00<00?ooool05?oo00<00?ooool03Ooo00<0
0?ooool01?oo00<00?ooool0:ooo00<00?ooool0^ooo00<00?ooool03Ooo000Fool50003ool01@00
oooooooo00000_oo00@00?ooool000;oo`03003ooooo00?oo`<003;oo`03003ooooo01Coo`03003o
oooo00coo`03003ooooo00;oo`Gh02coo`03003ooooo0;Woo`<000ooo`006_oo00D00?ooooooo`00
00?oo`04003ooooo0002ool01000ooooo`001Ooo00<00?ooool0<?oo1OP05?oo00<00?ooool02ooo
00<00?ooool00ooo1OP0;?oo00<00?ooool0^ooo00<00?ooool03Ooo000Hool30003ool01@00oooo
oooo00000_oo00@00?ooool000;oo`03003ooooo00?oo`03003ooooo033oo`Gh01Coo`03003ooooo
00[oo`03003ooooo00Coo`Gh02coo`03003ooooo0;_oo`03003ooooo00goo`005ooo00D00?ooool0
0?oo00<000?oo`04003ooooo0002ool01000ooooo`001Ooo00<00?ooool0<?oo1OP04_oo1OP02Ooo
00<00?ooool01Ooo1OP0;?oo00<00?ooool0^ooo00<00?ooool03Ooo000Gool01000ooooo`000ooo
00<00?ooool00_oo0P001?oo0P001_oo00<00?ooool0<?oo1OP04_oo1OP01ooo0P002?oo1OP0;?oo
00<00?ooool0^ooo00<00?ooool03Ooo000Gool01000ooooo`005_oo00<00?ooool0<?oo1OP04_oo
1OP01Ooo0P003Ooo00<00?ooool0:ooo00<00?ooool0^ooo00<00?ooool03Ooo000Hool200000ooo
003oo`0Dool00`00ooooo`0bool00`00ooooo`0Bool5n003ool2000?ool00`00ooooo`0[ool00`00
ooooo`2kool00`00ooooo`0=ool0037oo`03003ooooo03;oo`03003ooooo01;oo`Gh0003ool00000
017oo`03003ooooo02_oo`03003ooooo0;_oo`03003ooooo00goo`00<Ooo00<00?ooool0<_oo00<0
0?ooool05?oo00@00?oo0000017oo`@002coo`03003ooooo0;_oo`03003ooooo00goo`00<Ooo0P00
<_oo10005?oo0P00@ooo00<00?ooool0^_oo0P003ooo000aool00`00ooooo`17ool30014ool00`00
ooooo`2kool00`00ooooo`0=ool0037oo`03003ooooo04?oo`@00003ool00000008004;oo`03003o
oooo0;_oo`03003ooooo00goo`00<Ooo00<00?ooool0@?oo0`00Booo00<00?ooool0^ooo00<00?oo
ool03Ooo000aool00`00ooooo`0lool4001>ool00`00ooooo`2kool00`00ooooo`0=ool001Koo`@0
01Ooo`03003ooooo03Ooo`D005;oo`03003ooooo0;_oo`03003ooooo00goo`005ooo00@00?ooool0
01Koo`03003ooooo033oo`L005Ooo`03003ooooo0;_oo`03003ooooo00goo`005ooo00@00?ooool0
01Koo`03003ooooo02[oo`H005koo`03003ooooo0;_oo`03003ooooo00goo`005ooo00@00?ooool0
01Koo`03003ooooo01[ooa0006Coo`03003ooooo0;_oo`03003ooooo00goo`005ooo00@00?ooool0
01Koo`8000KooaD007Coo`03003ooooo0;[oo`8000ooo`005_oo10005ooo00<00?ooool0S_oo00<0
0?ooool0^ooo00<00?ooool03Ooo000Fool20002ool00`00ooooo`0Dool00`00ooooo`2>ool00`00
ooooo`2kool00`00ooooo`0=ool001Ooo`04003ooooo000Fool00`00ooooo`05ool00`00ooooo`0Z
ool00`00ooooo`0[ool00`00ooooo`0[ool00`00ooooo`0Zool00`00ooooo`0[ool00`00ooooo`0Z
ool00`00ooooo`0[ool00`00ooooo`05ool00`00ooooo`0=ool001Ooo`04003oo`00000Fool00`00
ooooo`05ool00`00ooooo`06ool00`00ooooo`06ool00`00ooooo`06ool00`00ooooo`06ool00`00
ooooo`06ool00`00ooooo`06ool00`00ooooo`07ool00`00ooooo`06ool00`00ooooo`06ool00`00
ooooo`06ool00`00ooooo`06ool00`00ooooo`06ool00`00ooooo`06ool00`00ooooo`06ool00`00
ooooo`07ool00`00ooooo`06ool00`00ooooo`06ool00`00ooooo`06ool00`00ooooo`06ool00`00
ooooo`06ool00`00ooooo`06ool00`00ooooo`06ool00`00ooooo`06ool00`00ooooo`07ool00`00
ooooo`06ool00`00ooooo`06ool00`00ooooo`06ool00`00ooooo`06ool00`00ooooo`06ool00`00
ooooo`06ool00`00ooooo`06ool00`00ooooo`07ool00`00ooooo`06ool00`00ooooo`06ool00`00
ooooo`06ool00`00ooooo`05ool00`00ooooo`0=ool001Ooo`800003ool00?oo01Goool0054000oo
o`005ooo00@00?ooool00?ooogKoo`005_oo0P0000?oo`000000ooooM_oo000Fool20002ool2003o
oomeool001Ooo`04003ooooo003ooomfool001Ooo`@00?ooogKoo`005ooo00@00?ooool00?ooogKo
o`005ooo0P0000?oo`00ool0ooooMOoo000Gool3003ooomgool001Soo`03003ooooo0?ooogKoo`00
6?oo00<00?ooool0ooooM_oo000Hool00`00ooooo`3ooomfool001Soo`03003ooooo0?ooogKoo`00
6?oo00<00?ooool0ooooM_oo000Gool2003ooomhool00?oooi7oo`00\
\>"],
  ImageRangeCache->{{{81.1875, 400.188}, {271.938, 75.1875}} -> {-6.49398, \
35.9676, 0.0219833, 0.564119}}],

Cell[BoxData[
    TagBox[\(\[SkeletonIndicator]  Graphics  \[SkeletonIndicator]\),
      False,
      Editable->False]], "Output"]
}, Open  ]],

Cell[CellGroupData[{

Cell[BoxData[
    \(\(\( (*\ 
      Phosphorylated\ receptors\ *) \)\(\[IndentingNewLine]\)\(\
\[IndentingNewLine]\)\(\(ReceptorPhosphorylated = \(\((Rp + IRp + I2Rp + 
                  Rpen + IRpen + I2Rpen)\)/Rtotal /. ReceptorBalance\) /. 
          ErgLiver;\)\n
    \(ReceptorPhosphorylatedLog = 
        ReceptorPhosphorylated /. 
          Ins \[Rule] 
            10^ex;\)\[IndentingNewLine] (*Activity\ data\ scaled\ on\ \
fractional\ receptor\ phosphorylation*) \[IndentingNewLine] (*y - 
        data\ [cm]\ extracted\ from\ printout\ of\ plot\ \
*) \[IndentingNewLine]\[IndentingNewLine]\[IndentingNewLine]
    \(Klein2002phos = {{\(-2\), 0.035398230088495575`}, {\(-1\), 
            0.08495575221238938`}, {0, 0.39292035398230085`}, {1, 
            0.6300884955752213`}, {2, 
            0.6725663716814159`}};\)\[IndentingNewLine]\[IndentingNewLine]
    \(Klein2002phosEB = {{\(-2\), 0.035398230088495575`*facphos}, {\(-1\), 
            0.08495575221238938`*facphos}, {{0, 
              0.39292035398230085`*facphos}, 
            ErrorBar[{\(-0.035398230088495575`\)*facphos, 
                0.035398230088495575`*facphos}]}, {{1, 
              0.6300884955752213`*facphos}, 
            ErrorBar[{\(-0.07079646017699115`\)*facphos, 
                0.07079646017699115`*facphos}]}, {{2, 
              0.6725663716814159`*facphos}, 
            ErrorBar[{\(-0.08495575221238938`\)*facphos, 
                0.08495575221238938`*
                  facphos}]}};\)\[IndentingNewLine]\[IndentingNewLine] (*\ 
      Projection\ of\ experimental\ data\ on\ model\ output\ \
*) \[IndentingNewLine]\[IndentingNewLine]
    \(ReceptorPhosFit = 
        Fit[Klein2002phos, ReceptorPhosphorylatedLog, 
          ex];\)\[IndentingNewLine]\[IndentingNewLine]\[IndentingNewLine]
    \(FigPhosModel = 
        Plot[ReceptorPhosphorylatedLog, {ex, \(-2\), 2}, 
          PlotStyle \[Rule] {RGBColor[0, 0, 0]}, 
          FrameLabel \[Rule] \ {"\<log Insulin [nM]\>", "\<Fraction\>"}, \ 
          Frame \[Rule] \ True, DisplayFunction \[Rule] \ Identity, 
          PlotRange \[Rule] \ {All, {0, 
                0.8}}];\)\[IndentingNewLine]\[IndentingNewLine]
    \(ScalingPhos = 
        ReceptorPhosphorylatedLog/
          ReceptorPhosFit;\)\[IndentingNewLine]\[IndentingNewLine]\
\[IndentingNewLine]
    FigAktData = 
      MultipleListPlot[
        Evaluate[Klein2002phosEB /. facphos -> ScalingPhos[\([1]\)]], 
        SymbolStyle \[Rule] {RGBColor[1, 0, 0]}, 
        DisplayFunction \[Rule] \ Identity, 
        SymbolShape \[Rule] {PlotSymbol[
              Box]}, \[IndentingNewLine]AxesOrigin \[Rule] {0, 0}, 
        FrameLabel \[Rule] \ {"\<\>", "\<\>", "\<\>", "\<fmol/(fmol*min)\>"}, 
        Frame \[Rule] True]\[IndentingNewLine]\n
    PhosData = 
      Show[FigPhosModel, FigAktData, 
        FrameLabel \[Rule] {"\<log insulin [nM]\>", "\<Fraction of \
phosphorylated receptors\>"}, PlotRange \[Rule] \ {All, All}, 
        DisplayFunction \[Rule] $DisplayFunction, 
        ImageSize \[Rule] \ 400]\[IndentingNewLine]
    \)\)\)], "Input"],

Cell[BoxData[
    TagBox[\(\[SkeletonIndicator]  Graphics  \[SkeletonIndicator]\),
      False,
      Editable->False]], "Output"],

Cell[GraphicsData["PostScript", "\<\
%!
%%Creator: Mathematica
%%AspectRatio: .61803 
%%ImageSize: 400 247.214 
MathPictureStart
/Mabs {
Mgmatrix idtransform
Mtmatrix dtransform
} bind def
/Mabsadd { Mabs
3 -1 roll add
3 1 roll add
exch } bind def
%% Graphics
%%IncludeResource: font Courier
%%IncludeFont: Courier
/Courier findfont 10  scalefont  setfont
% Scaling calculations
0.5 0.238095 0.00616847 0.749224 [
[.02381 -0.0125 -6 -9 ]
[.02381 -0.0125 6 0 ]
[.2619 -0.0125 -6 -9 ]
[.2619 -0.0125 6 0 ]
[.5 -0.0125 -3 -9 ]
[.5 -0.0125 3 0 ]
[.7381 -0.0125 -3 -9 ]
[.7381 -0.0125 3 0 ]
[.97619 -0.0125 -3 -9 ]
[.97619 -0.0125 3 0 ]
[ 0 0 -0.125 0 ]
[.5 -0.0125 -50 -19.4375 ]
[.5 -0.0125 50 -9 ]
[-0.0125 .00617 -6 -4.5 ]
[-0.0125 .00617 0 4.5 ]
[-0.0125 .15601 -18 -4.5 ]
[-0.0125 .15601 0 4.5 ]
[-0.0125 .30586 -18 -4.5 ]
[-0.0125 .30586 0 4.5 ]
[-0.0125 .4557 -18 -4.5 ]
[-0.0125 .4557 0 4.5 ]
[-0.0125 .60555 -18 -4.5 ]
[-0.0125 .60555 0 4.5 ]
[ 0 0 -0.125 0 ]
[-0.01875 .30902 -28.125 -110 ]
[-0.01875 .30902 -18 110 ]
[ 0 .61803 .125 0 ]
[ 1 0 .125 0 ]
[ 0 0 0 0 ]
[ 1 .61803 0 0 ]
] MathScale
% Start of Graphics
1 setlinecap
1 setlinejoin
newpath
0 g
.25 Mabswid
[ ] 0 setdash
.02381 0 m
.02381 .00625 L
s
[(-2)] .02381 -0.0125 0 1 Mshowa
.2619 0 m
.2619 .00625 L
s
[(-1)] .2619 -0.0125 0 1 Mshowa
.5 0 m
.5 .00625 L
s
[(0)] .5 -0.0125 0 1 Mshowa
.7381 0 m
.7381 .00625 L
s
[(1)] .7381 -0.0125 0 1 Mshowa
.97619 0 m
.97619 .00625 L
s
[(2)] .97619 -0.0125 0 1 Mshowa
.125 Mabswid
.07143 0 m
.07143 .00375 L
s
.11905 0 m
.11905 .00375 L
s
.16667 0 m
.16667 .00375 L
s
.21429 0 m
.21429 .00375 L
s
.30952 0 m
.30952 .00375 L
s
.35714 0 m
.35714 .00375 L
s
.40476 0 m
.40476 .00375 L
s
.45238 0 m
.45238 .00375 L
s
.54762 0 m
.54762 .00375 L
s
.59524 0 m
.59524 .00375 L
s
.64286 0 m
.64286 .00375 L
s
.69048 0 m
.69048 .00375 L
s
.78571 0 m
.78571 .00375 L
s
.83333 0 m
.83333 .00375 L
s
.88095 0 m
.88095 .00375 L
s
.92857 0 m
.92857 .00375 L
s
.25 Mabswid
0 0 m
1 0 L
s
gsave
.5 -0.0125 -111 -23.4375 Mabsadd m
1 1 Mabs scale
currentpoint translate
0 18.4375 translate 1 -1 scale
/g { setgray} bind def
/k { setcmykcolor} bind def
/p { gsave} bind def
/r { setrgbcolor} bind def
/w { setlinewidth} bind def
/C { curveto} bind def
/F { fill} bind def
/L { lineto} bind def
/rL { rlineto} bind def
/P { grestore} bind def
/s { stroke} bind def
/S { show} bind def
/N {currentpoint 3 -1 roll show moveto} bind def
/Msf { findfont exch scalefont [1 0 0 -1 0 0 ] makefont setfont} bind def
/m { moveto} bind def
/Mr { rmoveto} bind def
/Mx {currentpoint exch pop moveto} bind def
/My {currentpoint pop exch moveto} bind def
/X {0 rmoveto} bind def
/Y {0 exch rmoveto} bind def
63.000 11.562 moveto
%%IncludeResource: font Courier
%%IncludeFont: Courier
/Courier findfont 10.000 scalefont
[1 0 0 -1 0 0 ] makefont setfont
0.000 0.000 0.000 setrgbcolor
0.000 0.000 rmoveto
63.000 11.562 moveto
%%IncludeResource: font Courier
%%IncludeFont: Courier
/Courier findfont 10.000 scalefont
[1 0 0 -1 0 0 ] makefont setfont
0.000 0.000 0.000 setrgbcolor
(log) show
87.000 11.562 moveto
(insulin) show
%%IncludeResource: font Mathematica2Mono
%%IncludeFont: Mathematica2Mono
/Mathematica2Mono findfont 10.000 scalefont
[1 0 0 -1 0 0 ] makefont setfont
0.000 0.000 0.000 setrgbcolor
135.000 11.562 moveto
(@) show
141.000 11.562 moveto
%%IncludeResource: font Courier
%%IncludeFont: Courier
/Courier findfont 10.000 scalefont
[1 0 0 -1 0 0 ] makefont setfont
0.000 0.000 0.000 setrgbcolor
(nM) show
%%IncludeResource: font Mathematica2Mono
%%IncludeFont: Mathematica2Mono
/Mathematica2Mono findfont 10.000 scalefont
[1 0 0 -1 0 0 ] makefont setfont
0.000 0.000 0.000 setrgbcolor
153.000 11.562 moveto
(D) show
159.000 11.562 moveto
%%IncludeResource: font Courier
%%IncludeFont: Courier
/Courier findfont 10.000 scalefont
[1 0 0 -1 0 0 ] makefont setfont
0.000 0.000 0.000 setrgbcolor
0.000 0.000 rmoveto
1.000 setlinewidth
grestore
0 .00617 m
.00625 .00617 L
s
[(0)] -0.0125 .00617 1 0 Mshowa
0 .15601 m
.00625 .15601 L
s
[(0.2)] -0.0125 .15601 1 0 Mshowa
0 .30586 m
.00625 .30586 L
s
[(0.4)] -0.0125 .30586 1 0 Mshowa
0 .4557 m
.00625 .4557 L
s
[(0.6)] -0.0125 .4557 1 0 Mshowa
0 .60555 m
.00625 .60555 L
s
[(0.8)] -0.0125 .60555 1 0 Mshowa
.125 Mabswid
0 .04363 m
.00375 .04363 L
s
0 .08109 m
.00375 .08109 L
s
0 .11855 m
.00375 .11855 L
s
0 .19347 m
.00375 .19347 L
s
0 .23094 m
.00375 .23094 L
s
0 .2684 m
.00375 .2684 L
s
0 .34332 m
.00375 .34332 L
s
0 .38078 m
.00375 .38078 L
s
0 .41824 m
.00375 .41824 L
s
0 .49316 m
.00375 .49316 L
s
0 .53062 m
.00375 .53062 L
s
0 .56809 m
.00375 .56809 L
s
.25 Mabswid
0 0 m
0 .61803 L
s
gsave
-0.01875 .30902 -194.062 -9.0625 Mabsadd m
1 1 Mabs scale
currentpoint translate
171 9.0625 translate
90 rotate
-171 -9.0625 translate
0 18.125 translate 1 -1 scale
/g { setgray} bind def
/k { setcmykcolor} bind def
/p { gsave} bind def
/r { setrgbcolor} bind def
/w { setlinewidth} bind def
/C { curveto} bind def
/F { fill} bind def
/L { lineto} bind def
/rL { rlineto} bind def
/P { grestore} bind def
/s { stroke} bind def
/S { show} bind def
/N {currentpoint 3 -1 roll show moveto} bind def
/Msf { findfont exch scalefont [1 0 0 -1 0 0 ] makefont setfont} bind def
/m { moveto} bind def
/Mr { rmoveto} bind def
/Mx {currentpoint exch pop moveto} bind def
/My {currentpoint pop exch moveto} bind def
/X {0 rmoveto} bind def
/Y {0 exch rmoveto} bind def
63.000 11.562 moveto
%%IncludeResource: font Courier
%%IncludeFont: Courier
/Courier findfont 10.000 scalefont
[1 0 0 -1 0 0 ] makefont setfont
0.000 0.000 0.000 setrgbcolor
0.000 0.000 rmoveto
63.000 11.562 moveto
%%IncludeResource: font Courier
%%IncludeFont: Courier
/Courier findfont 10.000 scalefont
[1 0 0 -1 0 0 ] makefont setfont
0.000 0.000 0.000 setrgbcolor
(Fraction) show
117.000 11.562 moveto
(of) show
135.000 11.562 moveto
(phosphorylated) show
225.000 11.562 moveto
(receptors) show
279.000 11.562 moveto
%%IncludeResource: font Courier
%%IncludeFont: Courier
/Courier findfont 10.000 scalefont
[1 0 0 -1 0 0 ] makefont setfont
0.000 0.000 0.000 setrgbcolor
0.000 0.000 rmoveto
1.000 setlinewidth
grestore
.02381 .61178 m
.02381 .61803 L
s
.2619 .61178 m
.2619 .61803 L
s
.5 .61178 m
.5 .61803 L
s
.7381 .61178 m
.7381 .61803 L
s
.97619 .61178 m
.97619 .61803 L
s
.125 Mabswid
.07143 .61428 m
.07143 .61803 L
s
.11905 .61428 m
.11905 .61803 L
s
.16667 .61428 m
.16667 .61803 L
s
.21429 .61428 m
.21429 .61803 L
s
.30952 .61428 m
.30952 .61803 L
s
.35714 .61428 m
.35714 .61803 L
s
.40476 .61428 m
.40476 .61803 L
s
.45238 .61428 m
.45238 .61803 L
s
.54762 .61428 m
.54762 .61803 L
s
.59524 .61428 m
.59524 .61803 L
s
.64286 .61428 m
.64286 .61803 L
s
.69048 .61428 m
.69048 .61803 L
s
.78571 .61428 m
.78571 .61803 L
s
.83333 .61428 m
.83333 .61803 L
s
.88095 .61428 m
.88095 .61803 L
s
.92857 .61428 m
.92857 .61803 L
s
.25 Mabswid
0 .61803 m
1 .61803 L
s
.99375 .00617 m
1 .00617 L
s
.99375 .15601 m
1 .15601 L
s
.99375 .30586 m
1 .30586 L
s
.99375 .4557 m
1 .4557 L
s
.99375 .60555 m
1 .60555 L
s
.125 Mabswid
.99625 .04363 m
1 .04363 L
s
.99625 .08109 m
1 .08109 L
s
.99625 .11855 m
1 .11855 L
s
.99625 .19347 m
1 .19347 L
s
.99625 .23094 m
1 .23094 L
s
.99625 .2684 m
1 .2684 L
s
.99625 .34332 m
1 .34332 L
s
.99625 .38078 m
1 .38078 L
s
.99625 .41824 m
1 .41824 L
s
.99625 .49316 m
1 .49316 L
s
.99625 .53062 m
1 .53062 L
s
.99625 .56809 m
1 .56809 L
s
.25 Mabswid
1 0 m
1 .61803 L
s
.5 0 m
.5 .61803 L
s
0 0 m
1 0 L
1 .61803 L
0 .61803 L
closepath
clip
newpath
0 0 0 r
.5 Mabswid
.02381 .01472 m
.04262 .01639 L
.06244 .0185 L
.08426 .02131 L
.10458 .02449 L
.14264 .03226 L
.18163 .04339 L
.22307 .05993 L
.263 .08175 L
.30142 .10931 L
.34228 .1464 L
.38164 .1894 L
.41947 .23597 L
.45976 .28819 L
.49853 .33736 L
.53975 .38464 L
.57946 .4228 L
.61766 .45176 L
.6583 .47469 L
.69743 .4903 L
.71884 .4967 L
.73901 .50161 L
.77756 .50864 L
.7975 .51133 L
.81857 .51366 L
.85654 .51682 L
.87605 .51806 L
.89696 .51916 L
.93832 .52083 L
.97619 .52191 L
s
0 g
.001 w
.5 .34381 m
.5 .288 L
s
.5 .34381 1.5 0 Mabsadd m
.5 .34381 -1.5 0 Mabsadd L s
.5 .288 1.5 0 Mabsadd m
.5 .288 -1.5 0 Mabsadd L s
.7381 .55867 m
.7381 .44706 L
s
.7381 .55867 1.5 0 Mabsadd m
.7381 .55867 -1.5 0 Mabsadd L s
.7381 .44706 1.5 0 Mabsadd m
.7381 .44706 -1.5 0 Mabsadd L s
.97619 .60332 m
.97619 .46938 L
s
.97619 .60332 1.5 0 Mabsadd m
.97619 .60332 -1.5 0 Mabsadd L s
.97619 .46938 1.5 0 Mabsadd m
.97619 .46938 -1.5 0 Mabsadd L s
1 0 0 r
.0001 w
.02381 .03407 -2.5 2.5 Mabsadd m
.02381 .03407 2.5 2.5 Mabsadd L
.02381 .03407 2.5 -2.5 Mabsadd L
.02381 .03407 -2.5 -2.5 Mabsadd L
.02381 .03407 -2.5 2.5 Mabsadd L closepath F
.2619 .07314 -2.5 2.5 Mabsadd m
.2619 .07314 2.5 2.5 Mabsadd L
.2619 .07314 2.5 -2.5 Mabsadd L
.2619 .07314 -2.5 -2.5 Mabsadd L
.2619 .07314 -2.5 2.5 Mabsadd L closepath F
.5 .31591 -2.5 2.5 Mabsadd m
.5 .31591 2.5 2.5 Mabsadd L
.5 .31591 2.5 -2.5 Mabsadd L
.5 .31591 -2.5 -2.5 Mabsadd L
.5 .31591 -2.5 2.5 Mabsadd L closepath F
.7381 .50286 -2.5 2.5 Mabsadd m
.7381 .50286 2.5 2.5 Mabsadd L
.7381 .50286 2.5 -2.5 Mabsadd L
.7381 .50286 -2.5 -2.5 Mabsadd L
.7381 .50286 -2.5 2.5 Mabsadd L closepath F
.97619 .53635 -2.5 2.5 Mabsadd m
.97619 .53635 2.5 2.5 Mabsadd L
.97619 .53635 2.5 -2.5 Mabsadd L
.97619 .53635 -2.5 -2.5 Mabsadd L
.97619 .53635 -2.5 2.5 Mabsadd L closepath F
% End of Graphics
MathPictureEnd
\
\>"], "Graphics",
  ImageSize->{400, 247.188},
  ImageCache->GraphicsData["Bitmap", "\<\
CF5dJ6E]HGAYHf4PAg9QL6QYHg<PAVmbKF5d0`40006@0000ma000`40n007h00OooooTOoo003ooonA
ool00;Goo`<003_oo`8000koo`8008_oo`00^?oo00<00?ooool0>?oo00<00?ooool03_oo00<00?oo
ool0ROoo002Yool50002ool20004ool30008ool800001?oo00000?oo0`001?oo0P0000?oo`00ool0
1@0000?oo`0000001P0000?oo`0000002Ooo00<00?ooool00`0000?oo`0000000P0000?oo`000000
0ooo00<00?ooool0ROoo002[ool01@00oooooooo00000_oo00@00?ooool000;oo`03003ooooo00So
o`05003oooooool00002ool00`00ooooo`03ool01000ooooo`000_oo00<00?ooool00_oo00<00?oo
ool00ooo00D00?ooooooo`0000;oo`03003ooooo00Soo`05003oooooool00002ool00`00ool00003
ool01@00oooooooo0000Rooo002[ool01@00oooooooo00000_oo00@00?ooool000;oo`03003ooooo
00Soo`05003oooooool00002ool01000oooooooo0P000ooo00@00?ooool000Coo`03003ooooo00?o
o`05003oooooool00002ool00`00ooooo`08ool01@00oooooooo00000_oo00L00?oo003oo`00ool0
0003ool00`00ooooo`29ool00:_oo`05003oooooool00002ool01000ooooo`000_oo00<00?ooool0
2?oo00D00?ooooooo`0000;oo`04003ooooo0005ool01000ooooo`001?oo00<00?ooool00ooo00D0
0?ooooooo`0000;oo`03003ooooo00Soo`05003oooooool00002ool01`00ool00?oo003oo`0000?o
o`03003ooooo08Woo`00Zooo00<00?ooool00_oo0P001?oo0P0000?oo`00ool01ooo0P000_oo00@0
0?oo000000Coo`<00004ool00000ool20004ool00`00ooooo`02ool20002ool01000ool000002ooo
00D00?ooool00?oo008000;oo`800003ool0000000?oo`03003ooooo08Woo`00Zooo00<00?ooool0
;Ooo00<00?ooool05Ooo0P001ooo00D00?ooooooo`0000;oo`8008_oo`00Z_oo0P005ooo00<00?oo
ool05?oo0P001Ooo00<00?ooool0[?oo003ooonAool00?oooi7oo`00;_oo1000D_oo1000Cooo0P00
Dooo1000D_oo10002_oo000^ool00`00ooooo`1Eool00`00ooooo`1=ool01000ooooo`00E?oo00<0
0?ooool0DOoo00<00?ooool02ooo000_ool00`00ooooo`1Dool00`00ooooo`1=ool01000ooooo`00
E?oo00<00?ooool0D_oo00<00?ooool02_oo000Xool40004ool00`00ooooo`1;ool40004ool00`00
ooooo`1=ool01000ooooo`00E?oo00<00?ooool0Dooo00<00?ooool02Ooo000aool00`00ooooo`1B
ool00`00ooooo`1=ool01000ooooo`00E?oo00<00?ooool0E?oo00<00?ooool02?oo000^ool01000
ooooo`00D_oo0`00Cooo00@00?ooool005;oo`<005?oo`04003ooooo000:ool002ooo`8005Goo`03
003ooooo04koo`8005Goo`03003ooooo05;oo`8000_oo`00ooooTOoo003ooonAool00?oooi7oo`00
ooooTOoo000Lool20007oooo001Y0003ool001_oo`04003ooooo0006ool00`00ooooo`05ool00`00
ooooo`0>ool00`00ooooo`0>ool00`00ooooo`0?ool00`00ooooo`0>ool00`00ooooo`0>ool00`00
ooooo`0>ool00`00ooooo`0>ool00`00ooooo`0>ool00`00ooooo`0>ool00`00ooooo`0>ool00`00
ooooo`0>ool00`00ooooo`0?ool00`00ooooo`0>ool00`00ooooo`0>ool00`00ooooo`0>ool00`00
ooooo`0>ool00`00ooooo`0>ool00`00ooooo`0>ool00`00ooooo`0>ool00`00ooooo`0?ool00`00
ooooo`05ool00`00ooooo`01ool001_oo`04003ooooo0006ool30005ool00`00ooooo`0>ool00`00
ooooo`0>ool00`00ooooo`0?ool00`00ooooo`0>ool00`00ooooo`0>ool00`00ooooo`0>ool00`00
ooooo`0>ool00`00ooooo`0>ool00`00ooooo`0>ool00`00ooooo`0>ool00`00ooooo`0>ool00`00
ooooo`0?ool00`00ooooo`0>ool00`00ooooo`0>ool00`00ooooo`0>ool00`00ooooo`0>ool00`00
ooooo`0>ool00`00ooooo`0>ool00`00ooooo`0>ool00`00ooooo`0?ool00`00ooooo`03ool30003
ool001_oo`04003ooooo0006ool00`00ooooo`2`ool00`00ooooo`2aool00`00ooooo`01ool000Wo
o`<000ooo`04003ooooo0006ool00`00ooooo`2`ool00`00ooooo`2aool00`00ooooo`01ool000[o
o`03003ooooo00koo`04003ooooo0006ool00`00ooooo`2`ool00`00ooooo`2aool00`00ooooo`01
ool000[oo`03003oo`0000ooo`8000Ooo`03003ooooo00Goo`/00:3oo`03003ooooo0;7oo`03003o
oooo007oo`002_oo0`006?oo00<00?ooool04?oo1`00VOoo00<00?ooool0/Ooo00<00?ooool00Ooo
000:ool01000ooooo`005ooo00<00?ooool05ooo2000TOoo00<00?ooool0/Ooo00<00?ooool00Ooo
0009ool5000Gool00`00ooooo`0Oool6002;ool00`00ooooo`2aool00`00ooooo`01ool000[oo`@0
01Ooo`03003ooooo02Goo`@008Ooo`03003ooooo0;7oo`03003ooooo007oo`002ooo00<00?ooool0
5ooo00<00?ooool00ooo1OP08Ooo1@00P_oo00<00?ooool0/Ooo00<00?ooool00Ooo000;ool00`00
ooooo`0Gool00`00ooooo`03ool5n00Vool4001nool00`00ooooo`2aool00`00ooooo`01ool000_o
o`03003ooooo01Ooo`03003ooooo00?oo`Gh02[oo`@007[oo`03003ooooo0;7oo`03003ooooo007o
o`002_oo00<00?oo00000P005_oo00<00?ooool00ooo1OP0;_oo0`00Mooo00<00?ooool0/Ooo00<0
0?ooool00Ooo000Uool00`00ooooo`03ool5n00aool4001cool00`00ooooo`2aool00`00ooooo`01
ool000_oo`800003ool00?oo01Goo`8003koo`<0073oo`03003ooooo0;3oo`8000?oo`002_oo00@0
0?ooool001Ooo`03003ooooo043oo`8006koo`03003ooooo0;7oo`03003ooooo007oo`002ooo0`00
5ooo00<00?ooool0@_oo0`00Jooo00<00?ooool0/Ooo00<00?ooool00Ooo000=ool00`00ooooo`0E
ool00`00ooooo`15ool2001Yool00`00ooooo`2aool00`00ooooo`01ool000_oo`8001Soo`03003o
oooo04Ooo`<006Koo`03003ooooo0;7oo`03003ooooo007oo`009Ooo00<00?ooool0B_oo0P00I?oo
00<00?ooool0/Ooo00<00?ooool00Ooo000;ool2000Hool00`00ooooo`1<ool2001Rool00`00oooo
o`2aool00`00ooooo`01ool000[oo`04003ooooo000Gool00`00ooooo`1>ool2001Pool00`00oooo
o`2aool00`00ooooo`01ool000[oo`03003ooooo01Soo`03003ooooo053oo`8005koo`03003ooooo
0;7oo`03003ooooo007oo`002_oo00@00?ooool001Ooo`03003ooooo05;oo`8000Coo`Gh05?oo`03
003ooooo0;7oo`03003ooooo007oo`002ooo0P006?oo00<00?ooool0E?oo00@00?ooooooo`Gh05?o
o`03003ooooo0;7oo`03003ooooo007oo`009Ooo00<00?ooool0EOoo0P0000?oooP0n0000oP0Dooo
00<00?ooool0/Ooo00<00?ooool00Ooo000<ool2000Gool00`00ooooo`1Gool00`00n03h0003n01C
ool00`00ooooo`2aool00`00ooooo`01ool000_oo`04003ooooo000Fool2001Iool5n01Cool00`00
ooooo`2`ool20003ool000_oo`03003ooooo01Ooo`03003ooooo05_oo`03003ooooo05;oo`03003o
oooo0;7oo`03003ooooo007oo`002ooo00<00?ooool05ooo00<00?ooool0G?oo0P00D_oo00<00?oo
ool0/Ooo00<00?ooool00Ooo000:ool4000Gool00`00ooooo`1Nool00`00ooooo`1?ool00`00oooo
o`2aool00`00ooooo`01ool000_oo`03003ooooo01Ooo`03003ooooo05ooo`03003ooooo04koo`03
003ooooo0;7oo`03003ooooo007oo`002_oo1@005_oo00<00?ooool0H?oo0P00C_oo00<00?ooool0
/Ooo00<00?ooool00Ooo000<ool00`00ooooo`0Fool00`00ooooo`1Rool00`00ooooo`1;ool00`00
ooooo`2aool00`00ooooo`01ool000coo`03003ooooo01Koo`03003ooooo06?oo`8004_oo`03003o
oooo0;7oo`03003ooooo007oo`003?oo00<00?ooool05_oo00<00?ooool0IOoo00<00?ooool0B?oo
00<00?ooool0/Ooo00<00?ooool00Ooo000;ool2000Hool00`00ooooo`1Vool00`00ooooo`17ool0
0`00ooooo`2aool00`00ooooo`01ool002Goo`03003ooooo06Ooo`8004Ooo`03003ooooo0;7oo`03
003ooooo007oo`002ooo0P006?oo00<00?ooool0JOoo00<00?ooool0A?oo00<00?ooool0/Ooo00<0
0?ooool00Ooo000:ool01000ooooo`005ooo00<00?ooool0J_oo00<00?ooool0@ooo00<00?ooool0
/Ooo00<00?ooool00Ooo000:ool01000ooooo`005ooo00<00?ooool0Jooo00<00?ooool0@_oo00<0
0?ooool0/Ooo00<00?ooool00Ooo000:ool01000ooooo`005ooo0P00KOoo0P00@_oo00<00?ooool0
/?oo0P000ooo000;ool2000Hool00`00ooooo`1^ool00`00ooooo`0oool00`00ooooo`2aool00`00
ooooo`01ool002Goo`03003ooooo06ooo`03003ooooo03koo`03003ooooo0;7oo`03003ooooo007o
o`002Ooo0`0000?oo`0000005_oo00<00?ooool0L?oo00<00?ooool0?Ooo00<00?ooool0/Ooo00<0
0?ooool00Ooo000:ool01000ooooo`005ooo00<00?ooool0LOoo00<00?ooool0??oo00<00?ooool0
/Ooo00<00?ooool00Ooo000:ool01000ooooo`005ooo00<00?ooool0L_oo00<00?ooool0>ooo00<0
0?ooool0/Ooo00<00?ooool00Ooo000:ool01000ooooo`005ooo00<00?ooool0Looo00<00?ooool0
>_oo00<00?ooool0/Ooo00<00?ooool00Ooo0009ool01000ool000006?oo00<00?ooool0M?oo0P00
>_oo00<00?ooool0/Ooo00<00?ooool00Ooo000Uool00`00ooooo`1fool00`00ooooo`0gool00`00
ooooo`2aool00`00ooooo`01ool002Goo`03003ooooo07Ooo`03003ooooo03Koo`03003ooooo0;7o
o`03003ooooo007oo`009Ooo00<00?ooool0N?oo00<00?ooool0=Ooo00<00?ooool0/Ooo00<00?oo
ool00Ooo000@ool20004ool00`00ooooo`02ool40006ool00`00ooooo`1iool00`00ooooo`0dool0
0`00ooooo`2aool00`00ooooo`01ool000ooo`04003ooooo0008ool00`00ooooo`07ool00`00oooo
o`1jool00`00ooooo`0cool00`00ooooo`2aool00`00ooooo`01ool000ooo`04003ooooo0009ool0
0`00ooooo`06ool3001kool00`00ooooo`0bool00`00ooooo`2_ool30003ool000ooo`04003ooooo
000:ool00`00ooooo`05ool00`00ooooo`1lool00`00ooooo`0aool00`00ooooo`2aool00`00oooo
o`01ool000_oo`8000;oo`04003ooooo000;ool00`00ooooo`04ool00`00ooooo`1mool00`00oooo
o`0`ool00`00ooooo`2aool00`00ooooo`01ool000[oo`06003ooooo003oo`000_oo00<00?ooool0
1_oo00@00?ooool000Koo`03003ooooo07koo`03003ooooo02ooo`03003ooooo0;7oo`03003ooooo
007oo`002_oo00@00?ooool000;oo`8000[oo`8000Ooo`03003ooooo07ooo`03003ooooo02koo`03
003ooooo0;7oo`03003ooooo007oo`002_oo00@00?ooool001Ooo`03003ooooo07ooo`03003ooooo
02koo`03003ooooo0;7oo`03003ooooo007oo`002ooo0P006?oo00<00?ooool0P?oo00<00?ooool0
;Ooo00<00?ooool0/Ooo00<00?ooool00Ooo000Uool00`00ooooo`21ool00`00ooooo`0/ool00`00
ooooo`2aool00`00ooooo`01ool000[oo`@001Ooo`03003ooooo08;oo`03003ooooo02_oo`03003o
oooo0;7oo`03003ooooo007oo`002ooo00<00?ooool05ooo00<00?ooool0Pooo00<00?ooool0:_oo
00<00?ooool0/Ooo00<00?ooool00Ooo000;ool00`00ooooo`0Gool00`00ooooo`24ool00`00oooo
o`0Yool00`00ooooo`2aool00`00ooooo`01ool000_oo`03003ooooo01Ooo`03003ooooo08Goo`03
003ooooo02Soo`03003ooooo0;7oo`03003ooooo007oo`002_oo10005ooo00<00?ooool0Q_oo00<0
0?ooool09ooo00<00?ooool0/Ooo00<00?ooool00Ooo000;ool00`00ooooo`0Gool00`00ooooo`27
ool00`00ooooo`0Vool00`00ooooo`2aool00`00ooooo`01ool000coo`8001Ooo`8008Woo`03003o
oooo02Goo`03003ooooo0;3oo`8000?oo`009Ooo00<00?ooool0R?oo00<00?ooool09Ooo00<00?oo
ool0/Ooo00<00?ooool00Ooo000Uool00`00ooooo`29ool00`00ooooo`0Tool00`00ooooo`2aool0
0`00ooooo`01ool002Goo`03003ooooo08[oo`03003ooooo02?oo`03003ooooo0;7oo`03003ooooo
007oo`002Ooo0`006Ooo00<00?ooool0Rooo00<00?ooool08_oo00<00?ooool0/Ooo00<00?ooool0
0Ooo000:ool00`00ooooo`0Hool00`00ooooo`2;ool00`00ooooo`0Rool00`00ooooo`2aool00`00
ooooo`01ool000[oo`<001Soo`03003ooooo08coo`03003ooooo027oo`03003ooooo0;7oo`03003o
oooo007oo`002_oo00@00?ooool001Ooo`03003ooooo08goo`03003ooooo023oo`03003ooooo0;7o
o`03003ooooo007oo`002_oo00@00?ooool001Ooo`03003ooooo08koo`03003ooooo01ooo`03003o
oooo0;7oo`03003ooooo007oo`002_oo00@00?ooool001Ooo`03003ooooo08koo`03003ooooo01oo
o`03003ooooo0;7oo`03003ooooo007oo`002Ooo00@00?oo000001Soo`03003ooooo08ooo`03003o
oooo01koo`03003ooooo0;7oo`03003ooooo007oo`009Ooo00<00?ooool0T?oo00<00?ooool07Ooo
00<00?ooool0/Ooo00<00?ooool00Ooo0009ool300000ooo0000000Fool00`00ooooo`2Aool00`00
ooooo`0Lool00`00ooooo`2aool00`00ooooo`01ool000[oo`04003ooooo000Gool2002Bool00`00
ooooo`0Lool00`00ooooo`2`ool20003ool000[oo`04003ooooo000Gool00`00ooooo`2Bool00`00
ooooo`0Kool00`00ooooo`2aool00`00ooooo`01ool000[oo`04003ooooo000Gool00`00ooooo`2C
ool00`00ooooo`0Jool00`00ooooo`2aool00`00ooooo`01ool000[oo`<001Soo`03003ooooo09Co
o`03003ooooo01Woo`03003ooooo0;7oo`03003ooooo007oo`002_oo00<00?ooool06?oo00<00?oo
ool0UOoo00<00?ooool06?oo00<00?ooool0/Ooo00<00?ooool00Ooo0009ool4000Hool00`00oooo
o`2Eool00`00ooooo`0Hool00`00ooooo`2aool00`00ooooo`01ool000[oo`04003ooooo000Gool0
0`00ooooo`2Fool00`00ooooo`0Gool00`00ooooo`2aool00`00ooooo`01ool000[oo`04003ooooo
000Gool00`00ooooo`2Gool00`00ooooo`0Fool00`00ooooo`2aool00`00ooooo`01ool000[oo`04
003ooooo000Gool00`00ooooo`2Hool00`00ooooo`0Eool00`00ooooo`2aool00`00ooooo`01ool0
00_oo`8001Soo`03003ooooo09Woo`03003ooooo01Coo`03003ooooo0;7oo`03003ooooo007oo`00
9Ooo00<00?ooool0VOoo00<00?ooool05?oo00<00?ooool0/Ooo00<00?ooool00Ooo000:ool3000H
ool00`00ooooo`2Jool00`00ooooo`0Cool00`00ooooo`2aool00`00ooooo`01ool000goo`03003o
oooo01Goo`03003ooooo09_oo`03003ooooo01;oo`03003ooooo0;7oo`03003ooooo007oo`002ooo
0P006?oo00<00?ooool0W?oo00<00?ooool04Ooo00<00?ooool0/Ooo00<00?ooool00Ooo000:ool0
0`00ooooo`0Hool2002Mool00`00ooooo`0Aool00`00ooooo`2`ool20003ool000Woo`D001Ooo`03
003ooooo09goo`03003ooooo013oo`03003ooooo0;7oo`03003ooooo007oo`002_oo00<00?ooool0
6?oo00<00?ooool0W_oo00<00?ooool03ooo00<00?ooool0/Ooo00<00?ooool00Ooo000:ool3000H
ool00`00ooooo`2Oool00`00ooooo`0>ool00`00ooooo`2aool00`00ooooo`01ool000[oo`04003o
oooo000Gool00`00ooooo`2Pool00`00ooooo`0=ool00`00ooooo`2aool00`00ooooo`01ool000[o
o`04003ooooo000Gool00`00ooooo`2Pool00`00ooooo`0=ool00`00ooooo`2aool00`00ooooo`01
ool000[oo`04003ooooo000Gool00`00ooooo`2Qool00`00ooooo`0<ool00`00ooooo`2aool00`00
ooooo`01ool000Woo`04003oo`00000Hool00`00ooooo`2Rool00`00ooooo`0:ool4002aool00`00
ooooo`01ool002Goo`03003ooooo0:?oo`03003ooooo00[oo`03003ooooo0;7oo`03003ooooo007o
o`002Ooo0`0000?oo`0000005_oo00<00?ooool0Y?oo00<00?ooool02Ooo00<00?ooool0/Ooo00<0
0?ooool00Ooo000:ool01000ooooo`005ooo00<00?ooool0Y?oo00<00?ooool02Ooo00<00?ooool0
/Ooo00<00?ooool00Ooo000:ool01000ooooo`000_oo0P001?oo00<00?ooool01?oo00<00?ooool0
1Ooo00<00?ooool0YOoo00<00?ooool02?oo00<00?ooool0/Ooo00<00?ooool00Ooo000:ool01P00
ooooo`00ool000;oo`03003ooooo00Soo`03003ooooo00Goo`03003ooooo0:Koo`03003ooooo00Oo
o`03003ooooo0;7oo`03003ooooo007oo`002_oo0`000_oo00@00?ooool000Ooo`D000Koo`<00:Oo
o`03003ooooo00Koo`03003ooooo0:ooo`<000?oo`002_oo00<00?ooool00_oo00@00?ooool000Oo
o`04003ooooo0007ool00`00ooooo`2Wool00`00ooooo`06ool00`00ooooo`2aool00`00ooooo`01
ool000Woo`@000;oo`04003ooooo0008ool00`00ool00007ool00`00ooooo`2Xool00`00ooooo`03
ool5n02aool00`00ooooo`01ool000[oo`06003ooooo003oo`000_oo00<00?ooool01ooo0P001ooo
00<00?ooool0ZOoo00<00?ooool00_oo1OP0/Ooo00<00?ooool00Ooo000:ool01000ooooo`000_oo
0P002ooo00<00?ooool01Ooo00<00?ooool0Z_oo00@00?ooooooo`Gh0;7oo`03003ooooo007oo`00
2_oo00@00?ooool001Ooo`03003ooooo0:_oo`03003ooooo00Gh0;7oo`03003ooooo007oo`002ooo
0P006?oo00<00?ooool0Zooo00<00?ooool01OP0/Ooo00<00?ooool00Ooo000Uool00`00ooooo`2/
ool01@00oooooooo0000/ooo00<00?ooool00Ooo000:ool4000Gool00`00ooooo`2]ool01000oooo
o`00/ooo00<00?ooool00Ooo000;ool00`00ooooo`0Gool00`00ooooo`2^ool00`00ool0002cool0
0`00ooooo`01ool000_oo`03003ooooo01Ooo`03003ooooo0:koo`03003oo`000;?oo`03003ooooo
007oo`002ooo00<00?ooool05ooo00<00?ooool0[ooo0P00/ooo00<00?ooool00Ooo0009ool20000
1?oo000000005_oo00<00?ooool0/?oo00<00?ooool0/Ooo00<00?ooool00Ooo000;ool00`00oooo
o`0Gool00`00ooooo`2`ool2002bool00`00ooooo`01ool000_oo`8001Soo`800;3oo`@00;3oo`80
00?oo`002_oo00@00?ooool001Ooo`03003ooooo0;3oo`04003ooooo002`ool00`00ooooo`01ool0
00[oo`04003ooooo000Gool00`00ooooo`2`ool01@00oooooooo0000[ooo00<00?ooool00Ooo000:
ool01000ooooo`005ooo00<00?ooool0/?oo00D00?ooooooo`000:ooo`03003ooooo007oo`002Ooo
0P0000?oo`0000005ooo00<00?ooool0/?oo00<00?ooool00_oo00<00?ooool0[?oo00<00?ooool0
0Ooo000Uool00`00ooooo`2`ool00`00ooooo`03ool00`00ooooo`2[ool00`00ooooo`01ool000[o
o`D001Koo`03003ooooo0;3oo`03003ooooo00Coo`03003ooooo0:[oo`03003ooooo007oo`003?oo
00<00?ooool05_oo00<00?ooool0/?oo00<00?ooool01Ooo00<00?ooool0ZOoo00<00?ooool00Ooo
000<ool00`00ooooo`0Fool00`00ooooo`2`ool00`00ooooo`06ool00`00ooooo`2Xool00`00oooo
o`01ool000coo`03003ooooo01Koo`03003ooooo0;3oo`03003ooooo00Ooo`03003ooooo0:Ooo`03
003ooooo007oo`003?oo00<00?ooool05_oo00<00?ooool0/?oo00<00?ooool02?oo00<00?ooool0
Y_oo00<00?ooool00Ooo000<ool00`00ooooo`0Fool00`00ooooo`2`ool00`00ooooo`08ool00`00
ooooo`2Vool00`00ooooo`01ool000_oo`800003ool00?oo01Goo`03003ooooo0;3oo`03003ooooo
00Woo`03003ooooo0:Goo`03003ooooo007oo`002_oo00@00?ooool001Ooo`800;7oo`03003ooooo
00[oo`03003ooooo0:?oo`8000?oo`002ooo0`005ooo00<00?ooool0/?oo00<00?ooool02ooo00<0
0?ooool0Xooo00<00?ooool00Ooo000=ool00`00ooooo`0Eool00`00ooooo`2`ool00`00ooooo`0<
ool00`00ooooo`2Rool00`00ooooo`01ool000_oo`8001Soo`03003ooooo0;3oo`03003ooooo00go
o`03003ooooo0:7oo`03003ooooo007oo`009Ooo00<00?ooool0/?oo00<00?ooool03_oo00<00?oo
ool0X?oo00<00?ooool00Ooo000<ool2000Gool00`00ooooo`2`ool00`00ooooo`0?ool00`00oooo
o`2Oool00`00ooooo`01ool000_oo`04003ooooo000Fool00`00ooooo`2`ool00`00ooooo`0@ool0
0`00ooooo`2Nool00`00ooooo`01ool000_oo`03003ooooo01Ooo`03003ooooo0;3oo`03003ooooo
017oo`03003ooooo09goo`03003ooooo007oo`002ooo00<00?ooool05ooo00<00?ooool0/?oo00<0
0?ooool04_oo00<00?ooool0W?oo00<00?ooool00Ooo000:ool4000Gool00`00ooooo`2`ool00`00
ooooo`0Cool2002Lool00`00ooooo`01ool000_oo`03003ooooo01Ooo`03003ooooo0;3oo`03003o
oooo01Goo`03003ooooo09Woo`03003ooooo007oo`002ooo0`005ooo00<00?ooool0/?oo00<00?oo
ool05_oo00<00?ooool0V?oo00<00?ooool00Ooo000:ool00`00ooooo`0Hool00`00ooooo`2`ool0
0`00ooooo`0Gool00`00ooooo`2Gool00`00ooooo`01ool000[oo`<001Soo`03003ooooo0;3oo`03
003ooooo01Soo`03003ooooo09Koo`03003ooooo007oo`002_oo00@00?ooool001Ooo`800;7oo`03
003ooooo01Woo`03003ooooo09Coo`8000?oo`002ooo0P006?oo00<00?ooool0/?oo00<00?ooool0
6_oo00<00?ooool0U?oo00<00?ooool00Ooo000Uool00`00ooooo`2`ool00`00ooooo`0Kool00`00
ooooo`2Cool00`00ooooo`01ool000_oo`800003ool00?oo01Goo`03003ooooo0;3oo`03003ooooo
01coo`8009?oo`03003ooooo007oo`002_oo00@00?ooool001Ooo`03003ooooo0;3oo`03003ooooo
01koo`03003ooooo093oo`03003ooooo007oo`002_oo00@00?ooool001Ooo`03003ooooo0;3oo`03
003ooooo01ooo`03003ooooo08ooo`03003ooooo007oo`002_oo00@00?ooool001Ooo`03003ooooo
0;3oo`03003ooooo023oo`03003ooooo08koo`03003ooooo007oo`002ooo0`005ooo00<00?ooool0
/?oo00<00?ooool08Ooo0P00S_oo00<00?ooool00Ooo000=ool00`00ooooo`0Eool00`00ooooo`2`
ool00`00ooooo`0Sool00`00ooooo`2;ool00`00ooooo`01ool000coo`8001Ooo`03003ooooo0;3o
o`03003ooooo02Coo`03003ooooo08[oo`03003ooooo007oo`009Ooo00<00?ooool0/?oo00<00?oo
ool09Ooo0P00:_oo1000G?oo00<00?ooool00Ooo000@ool20004ool00`00ooooo`03ool20007ool0
0`00ooooo`2`ool00`00ooooo`0Wool00`00ooooo`0Yool00`00ooooo`1Kool00`00ooooo`01ool0
00ooo`04003ooooo0008ool01000ooooo`001_oo00<00?ooool0/?oo00<00?ooool0:?oo00<00?oo
ool0:?oo00<00?ooool0Fooo00<00?ooool00Ooo000?ool01000ooooo`002?oo00@00?ooool000Ko
o`<00;3oo`03003ooooo02Woo`8002Soo`03003ooooo05Woo`<000?oo`003ooo00@00?ooool000So
o`<000Ooo`03003ooooo0;3oo`03003ooooo02_oo`8002Koo`03003ooooo05_oo`03003ooooo007o
o`002_oo100000Goo`00ooooo`0000Soo`03003ooooo00Ooo`03003ooooo0;3oo`03003ooooo02go
o`8002Coo`03003ooooo05_oo`03003ooooo007oo`002ooo00D00?ooooooo`0000;oo`03003ooooo
00Koo`03003ooooo00Ooo`03003ooooo0;3oo`03003ooooo02ooo`03003ooooo027oo`03003ooooo
05_oo`03003ooooo007oo`002ooo00<00?ooool00_oo0P002_oo0`001_oo00<00?ooool0/?oo00<0
0?ooool0<?oo0P008Ooo00<00?ooool0Fooo00<00?ooool00Ooo000;ool00`00ooooo`0Gool00`00
ooooo`2`ool00`00ooooo`0bool2000Oool00`00ooooo`1Aool40006ool00`00ooooo`01ool000[o
o`03003oo`00008001Koo`03003ooooo0;3oo`03003ooooo03Coo`8001goo`03003ooooo05?oo`03
003ooooo00Goo`03003ooooo007oo`009Ooo00<00?ooool0/?oo00<00?ooool0=_oo0P006ooo00<0
0?ooool0Dooo00<00?ooool01Ooo00<00?ooool00Ooo000;ool3000Gool00`00ooooo`2`ool00`00
ooooo`0hool2000Iool00`00ooooo`1Cool00`00ooooo`05ool00`00ooooo`01ool000[oo`03003o
oooo01Soo`03003ooooo0;3oo`03003ooooo03[oo`8001Ooo`03003ooooo05?oo`03003ooooo00Go
o`03003ooooo007oo`002_oo0`006?oo00<00?ooool0/?oo00<00?ooool0??oo0`005?oo00<00?oo
ool0Dooo00<00?ooool01Ooo00<00?ooool00Ooo000:ool01000ooooo`005ooo00<00?ooool0/?oo
00<00?ooool0?ooo0P004_oo00<00?ooool0Dooo00<00?ooool01Ooo00<00?ooool00Ooo000;ool2
000Hool00`00ooooo`2`ool00`00ooooo`11ool2000@ool00`00ooooo`1Cool00`00ooooo`05ool0
0`00ooooo`01ool002Goo`03003ooooo0;3oo`03003ooooo04?oo`<000goo`03003ooooo05?oo`03
003ooooo00Goo`03003ooooo007oo`002ooo0P006?oo0P00/Ooo00<00?ooool0A_oo10002Ooo00<0
0?ooool0Dooo00<00?ooool01?oo0P000ooo000:ool01000ooooo`005ooo00<00?ooool0/?oo00<0
0?ooool0B_oo10001Ooo00<00?ooool0Dooo00<00?ooool01Ooo00<00?ooool00Ooo000:ool00`00
ooooo`0Hool00`00ooooo`2`ool00`00ooooo`1>ool20005n01Dool00`00ooooo`05ool00`00oooo
o`01ool000[oo`04003ooooo000Gool00`00ooooo`2`ool00`00ooooo`1@ool5n002001Bool00`00
ooooo`05ool00`00ooooo`01ool000_oo`8001Soo`03003ooooo0;3oo`03003ooooo053oo`Gh00;o
o`L004_oo`03003ooooo00Goo`03003ooooo007oo`009Ooo00<00?ooool0/?oo00<00?ooool0D?oo
1OP02Ooo1`00A?oo00<00?ooool01Ooo00<00?ooool00Ooo000;ool3000Gool00`00ooooo`2`ool0
0`00ooooo`1@ool5n00@ool7000mool00`00ooooo`05ool00`00ooooo`01ool000[oo`03003ooooo
01Soo`03003ooooo0;3oo`03003ooooo05?oo`03003ooooo01Koo`/003;oo`03003ooooo00Goo`03
003ooooo007oo`002_oo0`006?oo00<00?ooool0/?oo00<00?ooool0Dooo00<00?ooool08Ooo2`00
9ooo00<00?ooool01Ooo00<00?ooool00Ooo000:ool01000ooooo`005ooo00<00?ooool0/?oo00<0
0?ooool0Dooo00<00?ooool0;?oo4P005Ooo00<00?ooool01Ooo00<00?ooool00Ooo0009ool4000H
ool00`00ooooo`2`ool00`00ooooo`1Cool00`00ooooo`0noolF0007ool00`00ooooo`01ool000[o
o`03003ooooo01Soo`03003ooooo0;3oo`03003ooooo05?oo`03003ooooo05?oo`03003ooooo00Go
o`03003ooooo007oo`002_oo0`006?oo00<00?ooool0/?oo00<00?ooool0Dooo00<00?ooool0Dooo
00<00?ooool01Ooo00<00?ooool00Ooo000:ool01000ooooo`005ooo0P00/Ooo00<00?ooool0Dooo
00<00?ooool0Dooo00<00?ooool01?oo0P000ooo000:ool01000ooooo`005ooo00<00?ooool0/?oo
00<00?ooool0Dooo00<00?ooool0D?oo1OP01_oo00<00?ooool00Ooo000:ool01000ooooo`005ooo
00<00?ooool0/?oo00<00?ooool0Dooo00<00?ooool0D?oo1OP01_oo00<00?ooool00Ooo0009ool0
1000ool000006?oo00<00?ooool0/?oo00<00?ooool0Dooo00<00?ooool0D?oo1OP01_oo00<00?oo
ool00Ooo000Uool00`00ooooo`2`ool00`00ooooo`1Cool00`00ooooo`1@ool5n006ool00`00oooo
o`01ool000coo`8001Ooo`03003ooooo0;3oo`03003ooooo05?oo`03003ooooo053oo`Gh00Koo`03
003ooooo007oo`002ooo00@00?ooool001Koo`03003ooooo0;3oo`03003ooooo05?oo`03003ooooo
05?oo`03003ooooo00Goo`03003ooooo007oo`002ooo00<00?ooool05ooo00<00?ooool0/?oo00<0
0?ooool0Dooo00<00?ooool0Dooo00<00?ooool01Ooo00<00?ooool00Ooo000;ool00`00ooooo`0G
ool00`00ooooo`2`ool00`00ooooo`1Cool00`00ooooo`1Cool00`00ooooo`05ool00`00ooooo`01
ool000[oo`@001Ooo`03003ooooo0;3oo`03003ooooo05?oo`03003ooooo05?oo`03003ooooo00Go
o`03003ooooo007oo`002ooo00<00?ooool05ooo00<00?ooool0/?oo00<00?ooool0DOoo1000E?oo
00<00?ooool01Ooo00<00?ooool00Ooo000;ool2000Hool00`00ooooo`2`ool00`00ooooo`2Yool0
0`00ooooo`05ool00`00ooooo`01ool000[oo`04003ooooo000Gool00`00ooooo`2`ool00`00oooo
o`2Yool00`00ooooo`05ool00`00ooooo`01ool000[oo`04003ooooo000Gool00`00ooooo`2`ool0
0`00ooooo`2Yool00`00ooooo`05ool00`00ooooo`01ool000[oo`04003ooooo000Gool2002aool0
0`00ooooo`2Yool00`00ooooo`04ool20003ool000_oo`8001Soo`03003ooooo0;3oo`03003ooooo
0:Woo`03003ooooo00Goo`03003ooooo007oo`009Ooo00<00?ooool0/?oo00<00?ooool0ZOoo00<0
0?ooool01Ooo00<00?ooool00Ooo000:ool4000Gool00`00ooooo`2`ool00`00ooooo`2Yool00`00
ooooo`05ool00`00ooooo`01ool000_oo`03003ooooo01Ooo`03003ooooo0;3oo`03003ooooo0:Wo
o`03003ooooo00Goo`03003ooooo007oo`002ooo00<00?ooool05ooo00<00?ooool0/?oo00<00?oo
ool0ZOoo00<00?ooool01Ooo00<00?ooool00Ooo000;ool00`00ooooo`0Gool00`00ooooo`2`ool0
0`00ooooo`2Yool00`00ooooo`05ool00`00ooooo`01ool000[oo`03003oo`00008001Koo`03003o
oooo0;3oo`03003ooooo0:Woo`03003ooooo00Goo`03003ooooo007oo`009Ooo00<00?ooool0/?oo
00<00?ooool0ZOoo00<00?ooool01Ooo00<00?ooool00Ooo000:ool3000Hool00`00ooooo`2`ool0
0`00ooooo`2Yool00`00ooooo`05ool00`00ooooo`01ool000goo`03003ooooo01Goo`03003ooooo
0;3oo`03003ooooo0:Woo`03003ooooo00Goo`03003ooooo007oo`002ooo0P000ooo0P001?oo00<0
0?ooool00ooo0P001ooo00<00?ooool0/?oo00<00?ooool0ZOoo00<00?ooool01Ooo00<00?ooool0
0Ooo000:ool00`00ooooo`02ool01000ooooo`002?oo00@00?ooool000Koo`03003ooooo0;3oo`03
003ooooo0:Ooo`@000Koo`03003ooooo007oo`002ooo0`0000Goo`00ooooo`0000Soo`04003ooooo
0006ool3002`ool00`00ooooo`2_ool30003ool000ooo`04003ooooo0009ool20007ool00`00oooo
o`2`ool00`00ooooo`2aool00`00ooooo`01ool000ooo`04003ooooo0008ool01000ooooo`001_oo
00<00?ooool01Ooo00<00?ooool0Dooo00<00?ooool0D_oo00<00?ooool0Dooo00<00?ooool0Dooo
00<00?ooool01Ooo00<00?ooool00Ooo000?ool01000ooooo`002?oo00@00?ooool000Koo`03003o
oooo00Goo`03003ooooo00koo`03003ooooo00koo`03003ooooo00ooo`03003ooooo00koo`03003o
oooo00koo`03003ooooo00koo`03003ooooo00koo`03003ooooo00koo`03003ooooo00koo`03003o
oooo00koo`03003ooooo00koo`03003ooooo00ooo`03003ooooo00koo`03003ooooo00koo`03003o
oooo00koo`03003ooooo00koo`03003ooooo00koo`03003ooooo00koo`03003ooooo00koo`03003o
oooo00ooo`03003ooooo00Goo`03003ooooo007oo`004?oo0P002_oo0P001oooo`00J@000ooo0000
\
\>"],
  ImageRangeCache->{{{81.1875, 400.188}, {690.375, 493.625}} -> {-3.72102, \
2.19567, 0.011693, 0.00371589}}],

Cell[BoxData[
    TagBox[\(\[SkeletonIndicator]  Graphics  \[SkeletonIndicator]\),
      False,
      Editable->False]], "Output"]
}, Open  ]],

Cell[CellGroupData[{

Cell[BoxData[
    \(\(\(\[IndentingNewLine]\)\( (*\ 
      Output\ for\ \(\(manuscript\)\(:\)\)\ *) \)\(\[IndentingNewLine]\)\(\
\[IndentingNewLine]\)\(\(FigsValidation = 
        GraphicsArray[{InsData, PhosData}, 
          ImageSize \[Rule] 1000];\)\[IndentingNewLine] (*\ \(Show[
          FigsValidation, 
          DisplayFunction \[Rule] $DisplayFunction];\)\ \
*) \[IndentingNewLine]
    Export["\<ins_validation.eps\>", FigsValidation, "\<EPS\>", 
      ConversionOptions \[Rule] \ {"\<IncludeSpecialFonts\>" \[Rule] \ 
            True}]\ \[IndentingNewLine]\[IndentingNewLine]
    \)\)\)], "Input"],

Cell[BoxData[
    \("ins_validation.eps"\)], "Output"]
}, Open  ]],

Cell[BoxData[
    \(\(\(\[IndentingNewLine]\)\(\[IndentingNewLine]\)\(\[IndentingNewLine]\)\
\(\(ReceptorIns = \(\(\(\((Rtotal - R - Rp - Ren - Rpen)\)/Rtotal /. 
                InsUbstat\) /. ReceptorBalance\) /. ErgLiver\) //. 
          Circulation;\)\[IndentingNewLine]\[IndentingNewLine]
    \(ReceptorIns2 = \(\(\(\((I2R + I2Ren + I2Rp + I2Rpen)\)/Rtotal /. 
                InsUbstat\) /. ReceptorBalance\) /. ErgLiver\) //. 
          Circulation;\)\[IndentingNewLine]\[IndentingNewLine]
    \(ReceptorInsPM = \(\(\(\((IR + I2R + IRp + I2Rp)\)/Rtotal /. 
                InsUbstat\) /. ReceptorBalance\) /. ErgLiver\) //. 
          Circulation;\)\n\[IndentingNewLine]
    \(ReceptorIns2PM = \(\(\(\((I2R + I2Rp)\)/Rtotal /. InsUbstat\) /. 
              ReceptorBalance\) /. ErgLiver\) //. 
          Circulation;\)\[IndentingNewLine]
    \(ReceptorInsEN = ReceptorIns - ReceptorInsPM;\)\[IndentingNewLine]
    \(ReceptorIns2EN = ReceptorIns2 - ReceptorIns2PM;\)\)\)\)], "Input"],

Cell[CellGroupData[{

Cell[BoxData[
    \(\(\( (*\ 
      Percentage\ of\ receptors\ with\ two\ bound\ insulin\ at\ the\ basal\ \
insulin\ concentration\ and\ at\ 100\ nM\ insulin\ *) \)\(\[IndentingNewLine]\
\)\(\[IndentingNewLine]\)\(ReceptorIns2*100 /. 
      Ins \[Rule] 0.07\[IndentingNewLine]
    ReceptorIns2*100 /. Ins \[Rule] 100\[IndentingNewLine]
    \)\)\)], "Input"],

Cell[BoxData[
    \({0.012202979305230288`}\)], "Output"],

Cell[BoxData[
    \({47.859249799392245`}\)], "Output"]
}, Open  ]],

Cell[CellGroupData[{

Cell[BoxData[
    \(\(\( (*\ 
      Fraction\ of\ receptors\ with\ bound\ insulin\ \((one\ or\ two, \ 
          blue)\) and\ fraction\ of\ receptors\ with\ two\ bound\ insulin\ \
molecules\ \((red)\)\ \
*) \)\(\[IndentingNewLine]\)\(\[IndentingNewLine]\)\(FigInsIns2 = 
      Plot[{ReceptorIns, ReceptorIns2}, {Ins, 0, 5}, 
        PlotStyle \[Rule] {RGBColor[0, 0, 1], RGBColor[1, 0, 0]}, 
        FrameLabel \[Rule] \ {"\<Insulin [nM]\>", "\<Fraction occupied \
receptors\>"},  (*\(RotateLabel \[Rule] False\)\(,\)*) \ 
        Frame \[Rule] \ True, \ PlotRange \[Rule] \ {All, All}, 
        ImageSize \[Rule] \ 400]\[IndentingNewLine]
    FigInsIns22 = 
      Plot[{ReceptorIns, ReceptorIns2}, {Ins, 0, 100}, 
        PlotStyle \[Rule] {RGBColor[0, 0, 1], RGBColor[1, 0, 0]}, 
        FrameLabel \[Rule] \ {"\<Insulin [nM]\>", "\<Fraction occupied \
receptors\>"},  (*\(RotateLabel \[Rule] False\)\(,\)*) \ 
        Frame \[Rule] \ True, \ PlotRange \[Rule] \ {All, All}, 
        ImageSize \[Rule] \ 400]\[IndentingNewLine]
    \)\)\)], "Input"],

Cell[GraphicsData["PostScript", "\<\
%!
%%Creator: Mathematica
%%AspectRatio: .61803 
%%ImageSize: 400 247.214 
MathPictureStart
/Mabs {
Mgmatrix idtransform
Mtmatrix dtransform
} bind def
/Mabsadd { Mabs
3 -1 roll add
3 1 roll add
exch } bind def
%% Graphics
%%IncludeResource: font Courier
%%IncludeFont: Courier
/Courier findfont 10  scalefont  setfont
% Scaling calculations
0.0238095 0.190476 0.0147151 0.830622 [
[.02381 -0.0125 -3 -9 ]
[.02381 -0.0125 3 0 ]
[.21429 -0.0125 -3 -9 ]
[.21429 -0.0125 3 0 ]
[.40476 -0.0125 -3 -9 ]
[.40476 -0.0125 3 0 ]
[.59524 -0.0125 -3 -9 ]
[.59524 -0.0125 3 0 ]
[.78571 -0.0125 -3 -9 ]
[.78571 -0.0125 3 0 ]
[.97619 -0.0125 -3 -9 ]
[.97619 -0.0125 3 0 ]
[ 0 0 -0.125 0 ]
[.5 -0.0125 -38 -19.4375 ]
[.5 -0.0125 38 -9 ]
[-0.0125 .01472 -6 -4.5 ]
[-0.0125 .01472 0 4.5 ]
[-0.0125 .09778 -18 -4.5 ]
[-0.0125 .09778 0 4.5 ]
[-0.0125 .18084 -18 -4.5 ]
[-0.0125 .18084 0 4.5 ]
[-0.0125 .2639 -18 -4.5 ]
[-0.0125 .2639 0 4.5 ]
[-0.0125 .34696 -18 -4.5 ]
[-0.0125 .34696 0 4.5 ]
[-0.0125 .43003 -18 -4.5 ]
[-0.0125 .43003 0 4.5 ]
[-0.0125 .51309 -18 -4.5 ]
[-0.0125 .51309 0 4.5 ]
[-0.0125 .59615 -18 -4.5 ]
[-0.0125 .59615 0 4.5 ]
[ 0 0 -0.125 0 ]
[-0.01875 .30902 -28.125 -83 ]
[-0.01875 .30902 -18 83 ]
[ 0 .61803 .125 0 ]
[ 1 0 .125 0 ]
[ 0 0 0 0 ]
[ 1 .61803 0 0 ]
] MathScale
% Start of Graphics
1 setlinecap
1 setlinejoin
newpath
0 g
.25 Mabswid
[ ] 0 setdash
.02381 0 m
.02381 .00625 L
s
[(0)] .02381 -0.0125 0 1 Mshowa
.21429 0 m
.21429 .00625 L
s
[(1)] .21429 -0.0125 0 1 Mshowa
.40476 0 m
.40476 .00625 L
s
[(2)] .40476 -0.0125 0 1 Mshowa
.59524 0 m
.59524 .00625 L
s
[(3)] .59524 -0.0125 0 1 Mshowa
.78571 0 m
.78571 .00625 L
s
[(4)] .78571 -0.0125 0 1 Mshowa
.97619 0 m
.97619 .00625 L
s
[(5)] .97619 -0.0125 0 1 Mshowa
.125 Mabswid
.0619 0 m
.0619 .00375 L
s
.1 0 m
.1 .00375 L
s
.1381 0 m
.1381 .00375 L
s
.17619 0 m
.17619 .00375 L
s
.25238 0 m
.25238 .00375 L
s
.29048 0 m
.29048 .00375 L
s
.32857 0 m
.32857 .00375 L
s
.36667 0 m
.36667 .00375 L
s
.44286 0 m
.44286 .00375 L
s
.48095 0 m
.48095 .00375 L
s
.51905 0 m
.51905 .00375 L
s
.55714 0 m
.55714 .00375 L
s
.63333 0 m
.63333 .00375 L
s
.67143 0 m
.67143 .00375 L
s
.70952 0 m
.70952 .00375 L
s
.74762 0 m
.74762 .00375 L
s
.82381 0 m
.82381 .00375 L
s
.8619 0 m
.8619 .00375 L
s
.9 0 m
.9 .00375 L
s
.9381 0 m
.9381 .00375 L
s
.25 Mabswid
0 0 m
1 0 L
s
gsave
.5 -0.0125 -99 -23.4375 Mabsadd m
1 1 Mabs scale
currentpoint translate
0 18.4375 translate 1 -1 scale
/g { setgray} bind def
/k { setcmykcolor} bind def
/p { gsave} bind def
/r { setrgbcolor} bind def
/w { setlinewidth} bind def
/C { curveto} bind def
/F { fill} bind def
/L { lineto} bind def
/rL { rlineto} bind def
/P { grestore} bind def
/s { stroke} bind def
/S { show} bind def
/N {currentpoint 3 -1 roll show moveto} bind def
/Msf { findfont exch scalefont [1 0 0 -1 0 0 ] makefont setfont} bind def
/m { moveto} bind def
/Mr { rmoveto} bind def
/Mx {currentpoint exch pop moveto} bind def
/My {currentpoint pop exch moveto} bind def
/X {0 rmoveto} bind def
/Y {0 exch rmoveto} bind def
63.000 11.562 moveto
%%IncludeResource: font Courier
%%IncludeFont: Courier
/Courier findfont 10.000 scalefont
[1 0 0 -1 0 0 ] makefont setfont
0.000 0.000 0.000 setrgbcolor
0.000 0.000 rmoveto
63.000 11.562 moveto
%%IncludeResource: font Courier
%%IncludeFont: Courier
/Courier findfont 10.000 scalefont
[1 0 0 -1 0 0 ] makefont setfont
0.000 0.000 0.000 setrgbcolor
(Insulin) show
%%IncludeResource: font Mathematica2Mono
%%IncludeFont: Mathematica2Mono
/Mathematica2Mono findfont 10.000 scalefont
[1 0 0 -1 0 0 ] makefont setfont
0.000 0.000 0.000 setrgbcolor
111.000 11.562 moveto
(@) show
117.000 11.562 moveto
%%IncludeResource: font Courier
%%IncludeFont: Courier
/Courier findfont 10.000 scalefont
[1 0 0 -1 0 0 ] makefont setfont
0.000 0.000 0.000 setrgbcolor
(nM) show
%%IncludeResource: font Mathematica2Mono
%%IncludeFont: Mathematica2Mono
/Mathematica2Mono findfont 10.000 scalefont
[1 0 0 -1 0 0 ] makefont setfont
0.000 0.000 0.000 setrgbcolor
129.000 11.562 moveto
(D) show
135.000 11.562 moveto
%%IncludeResource: font Courier
%%IncludeFont: Courier
/Courier findfont 10.000 scalefont
[1 0 0 -1 0 0 ] makefont setfont
0.000 0.000 0.000 setrgbcolor
0.000 0.000 rmoveto
1.000 setlinewidth
grestore
0 .01472 m
.00625 .01472 L
s
[(0)] -0.0125 .01472 1 0 Mshowa
0 .09778 m
.00625 .09778 L
s
[(0.1)] -0.0125 .09778 1 0 Mshowa
0 .18084 m
.00625 .18084 L
s
[(0.2)] -0.0125 .18084 1 0 Mshowa
0 .2639 m
.00625 .2639 L
s
[(0.3)] -0.0125 .2639 1 0 Mshowa
0 .34696 m
.00625 .34696 L
s
[(0.4)] -0.0125 .34696 1 0 Mshowa
0 .43003 m
.00625 .43003 L
s
[(0.5)] -0.0125 .43003 1 0 Mshowa
0 .51309 m
.00625 .51309 L
s
[(0.6)] -0.0125 .51309 1 0 Mshowa
0 .59615 m
.00625 .59615 L
s
[(0.7)] -0.0125 .59615 1 0 Mshowa
.125 Mabswid
0 .03133 m
.00375 .03133 L
s
0 .04794 m
.00375 .04794 L
s
0 .06455 m
.00375 .06455 L
s
0 .08116 m
.00375 .08116 L
s
0 .11439 m
.00375 .11439 L
s
0 .131 m
.00375 .131 L
s
0 .14761 m
.00375 .14761 L
s
0 .16423 m
.00375 .16423 L
s
0 .19745 m
.00375 .19745 L
s
0 .21406 m
.00375 .21406 L
s
0 .23068 m
.00375 .23068 L
s
0 .24729 m
.00375 .24729 L
s
0 .28051 m
.00375 .28051 L
s
0 .29713 m
.00375 .29713 L
s
0 .31374 m
.00375 .31374 L
s
0 .33035 m
.00375 .33035 L
s
0 .36358 m
.00375 .36358 L
s
0 .38019 m
.00375 .38019 L
s
0 .3968 m
.00375 .3968 L
s
0 .41341 m
.00375 .41341 L
s
0 .44664 m
.00375 .44664 L
s
0 .46325 m
.00375 .46325 L
s
0 .47986 m
.00375 .47986 L
s
0 .49648 m
.00375 .49648 L
s
0 .5297 m
.00375 .5297 L
s
0 .54631 m
.00375 .54631 L
s
0 .56293 m
.00375 .56293 L
s
0 .57954 m
.00375 .57954 L
s
0 .61276 m
.00375 .61276 L
s
.25 Mabswid
0 0 m
0 .61803 L
s
gsave
-0.01875 .30902 -167.062 -9.0625 Mabsadd m
1 1 Mabs scale
currentpoint translate
144 9.0625 translate
90 rotate
-144 -9.0625 translate
0 18.125 translate 1 -1 scale
/g { setgray} bind def
/k { setcmykcolor} bind def
/p { gsave} bind def
/r { setrgbcolor} bind def
/w { setlinewidth} bind def
/C { curveto} bind def
/F { fill} bind def
/L { lineto} bind def
/rL { rlineto} bind def
/P { grestore} bind def
/s { stroke} bind def
/S { show} bind def
/N {currentpoint 3 -1 roll show moveto} bind def
/Msf { findfont exch scalefont [1 0 0 -1 0 0 ] makefont setfont} bind def
/m { moveto} bind def
/Mr { rmoveto} bind def
/Mx {currentpoint exch pop moveto} bind def
/My {currentpoint pop exch moveto} bind def
/X {0 rmoveto} bind def
/Y {0 exch rmoveto} bind def
63.000 11.562 moveto
%%IncludeResource: font Courier
%%IncludeFont: Courier
/Courier findfont 10.000 scalefont
[1 0 0 -1 0 0 ] makefont setfont
0.000 0.000 0.000 setrgbcolor
0.000 0.000 rmoveto
63.000 11.562 moveto
%%IncludeResource: font Courier
%%IncludeFont: Courier
/Courier findfont 10.000 scalefont
[1 0 0 -1 0 0 ] makefont setfont
0.000 0.000 0.000 setrgbcolor
(Fraction) show
117.000 11.562 moveto
(occupied) show
171.000 11.562 moveto
(receptors) show
225.000 11.562 moveto
%%IncludeResource: font Courier
%%IncludeFont: Courier
/Courier findfont 10.000 scalefont
[1 0 0 -1 0 0 ] makefont setfont
0.000 0.000 0.000 setrgbcolor
0.000 0.000 rmoveto
1.000 setlinewidth
grestore
.02381 .61178 m
.02381 .61803 L
s
.21429 .61178 m
.21429 .61803 L
s
.40476 .61178 m
.40476 .61803 L
s
.59524 .61178 m
.59524 .61803 L
s
.78571 .61178 m
.78571 .61803 L
s
.97619 .61178 m
.97619 .61803 L
s
.125 Mabswid
.0619 .61428 m
.0619 .61803 L
s
.1 .61428 m
.1 .61803 L
s
.1381 .61428 m
.1381 .61803 L
s
.17619 .61428 m
.17619 .61803 L
s
.25238 .61428 m
.25238 .61803 L
s
.29048 .61428 m
.29048 .61803 L
s
.32857 .61428 m
.32857 .61803 L
s
.36667 .61428 m
.36667 .61803 L
s
.44286 .61428 m
.44286 .61803 L
s
.48095 .61428 m
.48095 .61803 L
s
.51905 .61428 m
.51905 .61803 L
s
.55714 .61428 m
.55714 .61803 L
s
.63333 .61428 m
.63333 .61803 L
s
.67143 .61428 m
.67143 .61803 L
s
.70952 .61428 m
.70952 .61803 L
s
.74762 .61428 m
.74762 .61803 L
s
.82381 .61428 m
.82381 .61803 L
s
.8619 .61428 m
.8619 .61803 L
s
.9 .61428 m
.9 .61803 L
s
.9381 .61428 m
.9381 .61803 L
s
.25 Mabswid
0 .61803 m
1 .61803 L
s
.99375 .01472 m
1 .01472 L
s
.99375 .09778 m
1 .09778 L
s
.99375 .18084 m
1 .18084 L
s
.99375 .2639 m
1 .2639 L
s
.99375 .34696 m
1 .34696 L
s
.99375 .43003 m
1 .43003 L
s
.99375 .51309 m
1 .51309 L
s
.99375 .59615 m
1 .59615 L
s
.125 Mabswid
.99625 .03133 m
1 .03133 L
s
.99625 .04794 m
1 .04794 L
s
.99625 .06455 m
1 .06455 L
s
.99625 .08116 m
1 .08116 L
s
.99625 .11439 m
1 .11439 L
s
.99625 .131 m
1 .131 L
s
.99625 .14761 m
1 .14761 L
s
.99625 .16423 m
1 .16423 L
s
.99625 .19745 m
1 .19745 L
s
.99625 .21406 m
1 .21406 L
s
.99625 .23068 m
1 .23068 L
s
.99625 .24729 m
1 .24729 L
s
.99625 .28051 m
1 .28051 L
s
.99625 .29713 m
1 .29713 L
s
.99625 .31374 m
1 .31374 L
s
.99625 .33035 m
1 .33035 L
s
.99625 .36358 m
1 .36358 L
s
.99625 .38019 m
1 .38019 L
s
.99625 .3968 m
1 .3968 L
s
.99625 .41341 m
1 .41341 L
s
.99625 .44664 m
1 .44664 L
s
.99625 .46325 m
1 .46325 L
s
.99625 .47986 m
1 .47986 L
s
.99625 .49648 m
1 .49648 L
s
.99625 .5297 m
1 .5297 L
s
.99625 .54631 m
1 .54631 L
s
.99625 .56293 m
1 .56293 L
s
.99625 .57954 m
1 .57954 L
s
.99625 .61276 m
1 .61276 L
s
.25 Mabswid
1 0 m
1 .61803 L
s
0 0 m
1 0 L
1 .61803 L
0 .61803 L
closepath
clip
newpath
0 0 1 r
.5 Mabswid
.02381 .01472 m
.04262 .10325 L
.06244 .17403 L
.08255 .2299 L
.10458 .27835 L
.14509 .34455 L
.18408 .39035 L
.22553 .42698 L
.26546 .4544 L
.30387 .47568 L
.34474 .4943 L
.38409 .50928 L
.42192 .52157 L
.46221 .53285 L
.50098 .54229 L
.54221 .5511 L
.58192 .55858 L
.62011 .56502 L
.66075 .57116 L
.69988 .5765 L
.74147 .58164 L
.78153 .58614 L
.82008 .59011 L
.86109 .59398 L
.90057 .59742 L
.93855 .60049 L
.97619 .60332 L
s
1 0 0 r
.02381 .01472 m
.02499 .01472 L
.02605 .01472 L
.02729 .01472 L
.02846 .01473 L
.03053 .01474 L
.03279 .01476 L
.0379 .01483 L
.04262 .01491 L
.05224 .01513 L
.06244 .01543 L
.10458 .01717 L
.14241 .01915 L
.1827 .02149 L
.22147 .02388 L
.2627 .02651 L
.30241 .02909 L
.3406 .03159 L
.38125 .03428 L
.42038 .03686 L
.46196 .03961 L
.50202 .04225 L
.54057 .04478 L
.58158 .04745 L
.62107 .05001 L
.65904 .05246 L
.69946 .05504 L
.73837 .05751 L
.77973 .06012 L
.81958 .06261 L
.85791 .06499 L
.89869 .06749 L
.93795 .06989 L
.97571 .07217 L
.97619 .0722 L
s
% End of Graphics
MathPictureEnd
\
\>"], "Graphics",
  ImageSize->{400, 247.188},
  ImageCache->GraphicsData["Bitmap", "\<\
CF5dJ6E]HGAYHf4PAg9QL6QYHg<PAVmbKF5d0`40006@0000ma000`40n007h00OooooTOoo003ooonA
ool00>Ooo`8000koo`8009Ooo`00iooo00<00?ooool03_oo00<00?ooool0UOoo002dool500001Ooo
00000000ool00P0000Coo`00000000Coo`800003ool00?oo00D00003ool0000000H00003ool00000
00Woo`03003ooooo00<00003ool0000000800003ool0000000?oo`03003ooooo09Goo`00]_oo00<0
0?ooool00_oo00@00?ooool000Goo`04003ooooo0002ool00`00ooooo`02ool00`00ooooo`03ool0
1@00oooooooo00000_oo00<00?ooool02?oo00D00?ooooooo`0000;oo`03003oo`0000?oo`05003o
ooooool0002Gool00;Koo`03003ooooo00;oo`04003ooooo0003ool20003ool01000ooooo`001?oo
00<00?ooool00ooo00D00?ooooooo`0000;oo`03003ooooo00Soo`05003oooooool00002ool01`00
ool00?oo003oo`0000?oo`03003ooooo09Goo`00]_oo00<00?ooool00_oo00@00?ooool000;oo`03
003ooooo00?oo`04003ooooo0004ool00`00ooooo`03ool01@00oooooooo00000_oo00<00?ooool0
2?oo00D00?ooooooo`0000;oo`07003oo`00ool00?oo00000ooo00<00?ooool0UOoo002fool01P00
oooooooo003oo`8000Coo`<00004ool00000ool20004ool00`00ooooo`02ool20002ool01000ool0
00002ooo00D00?ooool00?oo008000;oo`800003ool0000000?oo`03003ooooo09Goo`00]?oo1@00
5_oo00<00?ooool05Ooo0P001ooo00D00?ooooooo`0000;oo`8009Ooo`00c_oo0P001Ooo00<00?oo
ool0^?oo003ooonAool00?oooi7oo`00;?oo0P00@_oo1000@?oo1000@_oo0P00@ooo00<00?ooool0
@?oo0`002ooo000[ool01000ooooo`00@ooo00<00?ooool0?ooo00<00?ooool0@_oo00@00?ooool0
04;oo`03003ooooo04?oo`03003ooooo00Soo`00:ooo00@00?ooool004?oo`03003ooooo043oo`03
003ooooo04Coo`03003ooooo03goo`D004Coo`03003ooooo00Soo`00:ooo00@00?ooool004?oo`03
003ooooo047oo`03003ooooo047oo`80043oo`04003ooooo0012ool3000;ool002_oo`04003ooooo
0013ool00`00ooooo`12ool00`00ooooo`12ool00`00ooooo`0nool00`00ool00012ool00`00oooo
o`0;ool002_oo`04003ooooo0011ool30011ool01000ooooo`00@Ooo00@00?ooool0047oo`8004;o
o`03003ooooo00_oo`00;?oo0P00A?oo00<00?ooool0@?oo0P00@ooo0P00@ooo00<00?ooool0@?oo
10002_oo003ooonAool00?oooi7oo`00ooooTOoo003ooonAool002Goool006T000?oo`009Ooo00<0
0?ooool01Ooo00<00?ooool02ooo00<00?ooool02ooo00<00?ooool02_oo00<00?ooool02ooo00<0
0?ooool02ooo00<00?ooool02_oo00<00?ooool02ooo00<00?ooool02ooo00<00?ooool02_oo00<0
0?ooool02ooo00<00?ooool02ooo00<00?ooool02ooo00<00?ooool02_oo00<00?ooool02ooo00<0
0?ooool02ooo00<00?ooool02_oo00<00?ooool02ooo00<00?ooool02ooo00<00?ooool02_oo00<0
0?ooool02ooo00<00?ooool02ooo00<00?ooool02ooo00<00?ooool02_oo00<00?ooool02ooo00<0
0?ooool02ooo00<00?ooool01Ooo00<00?ooool00Ooo000Uool00`00ooooo`05ool00`00ooooo`0;
ool00`00ooooo`0;ool00`00ooooo`0:ool00`00ooooo`0;ool00`00ooooo`0;ool00`00ooooo`0:
ool00`00ooooo`0;ool00`00ooooo`0;ool00`00ooooo`0:ool00`00ooooo`0;ool00`00ooooo`0;
ool00`00ooooo`0;ool00`00ooooo`0:ool00`00ooooo`0;ool00`00ooooo`0;ool00`00ooooo`0:
ool00`00ooooo`0;ool00`00ooooo`0;ool00`00ooooo`0:ool00`00ooooo`0;ool00`00ooooo`0;
ool00`00ooooo`0;ool00`00ooooo`0:ool00`00ooooo`0;ool00`00ooooo`0;ool00`00ooooo`05
ool00`00ooooo`01ool002Goo`03003ooooo0?ooofGoo`03003ooooo007oo`007?oo0P001ooo00<0
0?ooool0ooooIOoo00<00?ooool00Ooo000Kool01000ooooo`001_oo00<00?ooool0ooooIOoo00<0
0?ooool00Ooo000Kool01000ooooo`001_oo0`001Ooo9?P0oooo>_oo0`000ooo000Kool01000oooo
o`001_oo00<00?ooool01Ooo00<07oooool08Ooo3_P0oooo;_oo00<00?ooool00Ooo000Kool01000
ooooo`001_oo00<00?ooool01Ooo00<07oooool0;ooo3_P0oooo8?oo00<00?ooool00Ooo000Kool0
1000ooooo`001_oo00<00?ooool01_oo00<07oooool0??oo3oP0oooo4Ooo00<00?ooool00Ooo000L
ool20007ool00`00ooooo`06ool00`0Oooooo`1;ool>n03oool3ool00`00ooooo`01ool002Goo`03
003ooooo00Koo`0301oooooo05Woo`kh0?Coo`03003ooooo007oo`009Ooo0P001ooo00<07oooool0
Iooo3oP0i?oo0P000ooo000Uool00`00ooooo`07ool00`0Oooooo`1eoolMn038ool00`00ooooo`01
ool002Goo`03003ooooo00Ooo`0301oooooo09;oo`kh0;[oo`03003ooooo007oo`009Ooo00<00?oo
ool01ooo00<07oooool0X?oo3_P0[?oo00<00?ooool00Ooo000Uool00`00ooooo`07ool00`0Ooooo
o`2^ool?n02Mool00`00ooooo`01ool002Goo`8000Soo`0301oooooo0;goo`kh08koo`8000?oo`00
9Ooo00<00?ooool02?oo00<07oooool0b_oo3_P0POoo00<00?ooool00Ooo000Uool00`00ooooo`08
ool00`0Oooooo`3Hool>n01cool00`00ooooo`01ool002Goo`03003ooooo00Soo`0301oooooo0>Ko
o`kh06Goo`03003ooooo007oo`009Ooo00<00?ooool02?oo00<07oooool0m?oo3oP0E_oo00<00?oo
ool00Ooo000Uool00`00ooooo`09ool00`0Oooooo`3oool3ool>n018ool00`00ooooo`01ool002Go
o`8000[oo`0301oooooo0?oooa7oo`kh03Woo`8000?oo`009Ooo00<00?ooool02Ooo00<07oooool0
oooo7ooo3oP0:ooo00<00?ooool00Ooo000Uool00`00ooooo`09ool00`0Oooooo`3oool^oolLn00?
ool00`00ooooo`01ool002Goo`03003ooooo00[oo`0301oooooo0?ooodWoo`Sh00Ooo`03003ooooo
007oo`009Ooo00<00?ooool02_oo00<07oooool0ooooF?oo00<00?ooool00Ooo000Uool00`00oooo
o`0:ool00`0Oooooo`3ooomHool00`00ooooo`01ool002Goo`8000_oo`0301oooooo0?oooeOoo`80
00?oo`009Ooo00<00?ooool02_oo00<07oooool0ooooF?oo00<00?ooool00Ooo0009ool3000Iool0
0`00ooooo`0;ool00`0Oooooo`3ooomGool00`00ooooo`01ool000[oo`03003ooooo01Soo`03003o
oooo00_oo`0301oooooo0?oooeOoo`03003ooooo007oo`002_oo00<00?oo00000ooo0P001?oo00<0
0?ooool00_oo10001_oo00<00?ooool02ooo00<07oooool0ooooEooo00<00?ooool00Ooo000:ool3
0002ool01000ooooo`002_oo00<00?ooool01Ooo00<00?ooool02ooo00<07oooool0ooooEooo00<0
0?ooool00Ooo000:ool01P00ooooo`00ool000;oo`03003ooooo00Soo`03003ooooo00Goo`<000co
o`0301oooooo0?oooeCoo`<000?oo`002Ooo1@0000Goo`00ooooo`0000[oo`03003ooooo00Goo`03
003ooooo00coo`0301oooooo0?oooeKoo`03003ooooo007oo`002_oo100000Goo`00ooooo`0000[o
o`03003ooooo00Goo`03003ooooo00coo`0301oooooo0?oooeKoo`03003ooooo007oo`002ooo00D0
0?ooooooo`0000;oo`03003ooooo00Koo`<000Ooo`03003ooooo00coo`0301oooooo0?oooeKoo`03
003ooooo007oo`002ooo00<00?ooool00_oo0P002ooo00<00?ooool01Ooo00<00?ooool03Ooo00<0
7oooool0ooooEOoo00<00?ooool00Ooo000;ool00`00ooooo`0Gool00`00ooooo`0=ool00`0Ooooo
o`3ooomEool00`00ooooo`01ool000[oo`03003oo`00008001Koo`8000koo`0301oooooo0?oooeCo
o`8000?oo`009Ooo00<00?ooool03Ooo00<07oooool0ooooEOoo00<00?ooool00Ooo000;ool20000
0ooo003oo`0Eool00`00ooooo`0>ool00`0Oooooo`3ooomDool00`00ooooo`01ool000[oo`04003o
oooo000Gool00`00ooooo`0>ool00`0Oooooo`3ooomDool00`00ooooo`01ool000_oo`<001Ooo`03
003ooooo00koo`0301oooooo0?oooeCoo`03003ooooo007oo`003Ooo00<00?ooool05Ooo00<00?oo
ool03_oo00<07oooool0ooooE?oo00<00?ooool00Ooo000;ool2000Hool2000@ool00`0Oooooo`3o
oomBool20003ool002Goo`03003ooooo00ooo`0301oooooo0?oooe?oo`03003ooooo007oo`002ooo
0P006?oo00<00?ooool03ooo00<07oooool0ooooDooo00<00?ooool00Ooo000:ool01000ooooo`00
5ooo00<00?ooool03ooo00<07oooool0ooooDooo00<00?ooool00Ooo000:ool00`00ooooo`0Hool0
0`00ooooo`0@ool00`0Oooooo`3ooomBool00`00ooooo`01ool000[oo`04003ooooo000Gool00`00
ooooo`0@ool00`0Oooooo`3ooomBool00`00ooooo`01ool000_oo`8001Soo`80017oo`0301oooooo
0?oooe7oo`8000?oo`009Ooo00<00?ooool04Ooo00<07oooool0ooooDOoo00<00?ooool00Ooo000<
ool2000Gool00`00ooooo`0Aool00`0Oooooo`3ooomAool00`00ooooo`01ool000_oo`04003ooooo
000Fool00`00ooooo`0Aool00`0Oooooo`3ooomAool00`00ooooo`01ool000_oo`03003ooooo01Oo
o`03003ooooo017oo`0301oooooo0?oooe7oo`03003ooooo007oo`002ooo00<00?ooool05ooo00<0
0?ooool04_oo00<07oooool0ooooD?oo00<00?ooool00Ooo000:ool4000Gool2000Cool00`0Ooooo
o`3ooom?ool20003ool000_oo`03003ooooo01Ooo`03003ooooo01;oo`0301oooooo0?oooe3oo`03
003ooooo007oo`002_oo1@005_oo00<00?ooool04_oo00<07oooool0ooooD?oo00<00?ooool00Ooo
000<ool00`00ooooo`0Fool00`00ooooo`0Cool00`0Oooooo`3ooom?ool00`00ooooo`01ool000co
o`04003oooooool20004ool00`00ooooo`02ool40006ool00`00ooooo`0Cool00`0Oooooo`3ooom?
ool00`00ooooo`01ool000coo`04003ooooo0002ool00`00ooooo`06ool00`00ooooo`07ool00`00
ooooo`0Cool00`0Oooooo`3ooom?ool00`00ooooo`01ool000_oo`8000;oo`04003ooooo0009ool0
0`00ooooo`06ool3000Dool00`0Oooooo`3ooom<ool30003ool000ooo`04003ooooo000:ool00`00
ooooo`05ool00`00ooooo`0Dool00`0Oooooo`3ooom>ool00`00ooooo`01ool000_oo`8000;oo`04
003ooooo000;ool00`00ooooo`04ool00`00ooooo`0Dool00`0Oooooo`3ooom>ool00`00ooooo`01
ool000[oo`06003ooooo003oo`000_oo00<00?ooool01_oo00@00?ooool000Koo`03003ooooo01Go
o`0301oooooo0?ooodgoo`03003ooooo007oo`002_oo00@00?ooool000;oo`8000[oo`8000Ooo`03
003ooooo01Goo`0301oooooo0?ooodgoo`03003ooooo007oo`002_oo00@00?ooool001Ooo`03003o
oooo01Goo`0301oooooo0?ooodgoo`03003ooooo007oo`002ooo0P006?oo0P005ooo00<07oooool0
ooooBooo0P000ooo000Uool00`00ooooo`0Fool00`0Oooooo`3ooom<ool00`00ooooo`01ool000Wo
o`<00003ool0000001Koo`03003ooooo01Koo`0301oooooo0?ooodcoo`03003ooooo007oo`002_oo
00@00?ooool001Ooo`03003ooooo01Ooo`0301oooooo0?oood_oo`03003ooooo007oo`002_oo00@0
0?ooool001Ooo`03003ooooo01Ooo`0301oooooo0?oood_oo`03003ooooo007oo`002_oo00@00?oo
ool001Ooo`03003ooooo01Soo`0301oooooo0?oood[oo`03003ooooo007oo`002Ooo00@00?oo0000
01Soo`8001Woo`0301oooooo0?ooodWoo`8000?oo`009Ooo00<00?ooool06?oo00<07oooool0oooo
B_oo00<00?ooool00Ooo000Uool00`00ooooo`0Iool00`0Oooooo`3ooom9ool00`00ooooo`01ool0
02Goo`03003ooooo01Woo`0301oooooo0?ooodWoo`03003ooooo007oo`009Ooo00<00?ooool06Ooo
00<07oooool0ooooBOoo00<00?ooool00Ooo000Uool00`00ooooo`0Jool00`0Oooooo`3ooom8ool0
0`00ooooo`01ool002Goo`8001_oo`0301oooooo0?ooodOoo`8000?oo`009Ooo00<00?ooool06_oo
00<07oooool0ooooB?oo00<00?ooool00Ooo000;ool2000Hool00`00ooooo`0Kool00`0Oooooo`3o
oom7ool00`00ooooo`01ool000[oo`04003ooooo000Gool00`00ooooo`0Kool00`0Oooooo`3ooom7
ool00`00ooooo`01ool000[oo`04003ooooo000Gool00`00ooooo`0Lool00`0Oooooo`3ooom6ool0
0`00ooooo`01ool000[oo`04003ooooo000Gool00`00ooooo`0Lool00`0Oooooo`3ooom6ool00`00
ooooo`01ool000_oo`8001Soo`8001koo`0301oooooo0?ooodCoo`8000?oo`009Ooo00<00?ooool0
7Ooo00<07oooool0ooooAOoo00<00?ooool00Ooo000;ool2000Hool00`00ooooo`0Nool00`0Ooooo
o`3ooom4ool00`00ooooo`01ool000[oo`04003ooooo000Gool00`00ooooo`0Nool00`0Oooooo`3o
oom4ool00`00ooooo`01ool000[oo`03003ooooo00?oo`8000Coo`03003ooooo00?oo`8000Ooo`03
003ooooo01ooo`0301oooooo0?oood?oo`03003ooooo007oo`002_oo00H00?ooool00?oo0002ool0
0`00ooooo`06ool01000ooooo`001_oo00<00?ooool07ooo00<07oooool0oooo@ooo00<00?ooool0
0Ooo000;ool20002ool01000ooooo`002ooo00<00?ooool01?oo0`008?oo00<07oooool0oooo@?oo
0`000ooo000?ool01000ooooo`002Ooo0P001ooo00<00?ooool08?oo00<07oooool0oooo@_oo00<0
0?ooool00Ooo000;ool20002ool01000ooooo`002ooo00<00?ooool01?oo00<00?ooool08Ooo00<0
7oooool0oooo@Ooo00<00?ooool00Ooo000:ool01P00ooooo`00ool000;oo`03003ooooo00Koo`04
003ooooo0006ool00`00ooooo`0Qool00`0Oooooo`3ooom1ool00`00ooooo`01ool000[oo`03003o
oooo00?oo`8000[oo`8000Ooo`03003ooooo02;oo`0301oooooo0?oood3oo`03003ooooo007oo`00
2_oo00@00?ooool001Ooo`03003ooooo02;oo`0301oooooo0?oood3oo`03003ooooo007oo`002ooo
0P006?oo0P009?oo00<07oooool0oooo?_oo0P000ooo000Uool00`00ooooo`0Sool00`0Oooooo`3o
ooloool00`00ooooo`01ool000_oo`800003ool00?oo01Goo`03003ooooo02Coo`0301oooooo0?oo
ockoo`03003ooooo007oo`002_oo00@00?ooool001Ooo`03003ooooo02Coo`0301oooooo0?ooocko
o`03003ooooo007oo`002_oo00@00?ooool001Ooo`03003ooooo02Goo`0301oooooo0?ooocgoo`03
003ooooo007oo`002_oo00@00?ooool001Ooo`03003ooooo02Koo`0301oooooo0?oooccoo`03003o
oooo007oo`002Ooo1@005ooo0P009ooo00<07oooool0oooo>ooo0P000ooo000:ool00`00ooooo`0H
ool00`00ooooo`0Wool00`0Oooooo`3ooolkool00`00ooooo`01ool000[oo`<001Soo`03003ooooo
02Soo`0301oooooo0?oooc[oo`03003ooooo007oo`002_oo00@00?ooool001Ooo`03003ooooo02So
o`0301oooooo0?oooc[oo`03003ooooo007oo`002_oo00@00?ooool001Ooo`03003ooooo02Woo`03
01oooooo0?ooocWoo`03003ooooo007oo`002_oo00@00?ooool001Ooo`03003ooooo02Woo`0301oo
oooo0?ooocWoo`03003ooooo007oo`002Ooo00@00?oo000001Soo`8002_oo`0301oooooo0?ooocOo
o`8000?oo`009Ooo00<00?ooool0:ooo00<07oooool0oooo=ooo00<00?ooool00Ooo000:ool5000F
ool00`00ooooo`0[ool00`0Oooooo`3ooolgool00`00ooooo`01ool000coo`03003ooooo01Koo`03
003ooooo02coo`0301oooooo0?ooocKoo`03003ooooo007oo`003?oo00<00?ooool05_oo00<00?oo
ool0;Ooo00<07oooool0oooo=Ooo00<00?ooool00Ooo000<ool00`00ooooo`0Fool00`00ooooo`0]
ool00`0Oooooo`3oooleool00`00ooooo`01ool000_oo`8001Soo`8002ooo`0301oooooo0?oooc?o
o`8000?oo`009Ooo00<00?ooool0;_oo00<07oooool0oooo=?oo00<00?ooool00Ooo000;ool3000G
ool00`00ooooo`0_ool00`0Oooooo`3ooolcool00`00ooooo`01ool000[oo`03003ooooo01Soo`03
003ooooo033oo`0301oooooo0?oooc;oo`03003ooooo007oo`002_oo0`000ooo0P001?oo00<00?oo
ool01?oo00<00?ooool01Ooo00<00?ooool0<?oo00<07oooool0oooo<_oo00<00?ooool00Ooo000:
ool01P00ooooo`00ool000;oo`03003ooooo00Soo`03003ooooo00Goo`03003ooooo037oo`0301oo
oooo0?oooc7oo`03003ooooo007oo`002ooo0P000_oo00@00?ooool000Ooo`D000Koo`<003;oo`03
01oooooo0?ooobkoo`<000?oo`003ooo00@00?ooool000Ooo`04003ooooo0007ool00`00ooooo`0c
ool00`0Oooooo`3oool_ool00`00ooooo`01ool000_oo`800003ool0000000;oo`03003ooooo00Ko
o`03003oo`0000Ooo`03003ooooo03?oo`0301oooooo0?ooobooo`03003ooooo007oo`002_oo00H0
0?ooool00?oo0002ool00`00ooooo`07ool20007ool00`00ooooo`0dool00`0Oooooo`3oool^ool0
0`00ooooo`01ool000[oo`04003ooooo0002ool2000;ool00`00ooooo`05ool00`00ooooo`0eool0
0`0Oooooo`3oool]ool00`00ooooo`01ool000[oo`04003ooooo000Gool00`00ooooo`0fool00`0O
ooooo`3oool/ool00`00ooooo`01ool000_oo`<001Ooo`8003Soo`0301oooooo0?ooob[oo`8000?o
o`003Ooo00<00?ooool05Ooo00<00?ooool0>?oo00<07oooool0oooo:_oo00<00?ooool00Ooo000<
ool2000Gool00`00ooooo`0hool00`0Oooooo`3ooolZool00`00ooooo`01ool002Goo`03003ooooo
03Woo`0301oooooo0?ooobWoo`03003ooooo007oo`009Ooo00<00?ooool0>_oo00<07oooool0oooo
:?oo00<00?ooool00Ooo000Uool00`00ooooo`0kool00`0Oooooo`3ooolWool00`00ooooo`01ool0
02Goo`8003goo`0301oooooo0?ooobGoo`8000?oo`009Ooo00<00?ooool0?Ooo00<07oooool0oooo
9Ooo00<00?ooool00Ooo000:ool4000Gool00`00ooooo`0mool00`0Oooooo`3ooolUool00`00oooo
o`01ool000_oo`03003ooooo01Ooo`03003ooooo03koo`0301oooooo0?ooobCoo`03003ooooo007o
o`002ooo00<00?ooool05ooo00<00?ooool0?ooo00<07oooool0oooo8ooo00<00?ooool00Ooo000;
ool00`00ooooo`0Gool00`00ooooo`10ool00`0Oooooo`3ooolRool00`00ooooo`01ool000[oo`03
003oo`00008001Koo`8004;oo`0301oooooo0?ooob3oo`8000?oo`009Ooo00<00?ooool0@_oo0P0O
oooo8Ooo00<00?ooool00Ooo000;ool3000Gool00`00ooooo`14ool00`0Oooooo`3ooolNool00`00
ooooo`01ool000[oo`03003ooooo01Soo`03003ooooo04Goo`0301oooooo0?oooagoo`03003ooooo
007oo`002_oo0`006?oo00<00?ooool0A_oo00<07oooool0oooo7?oo00<00?ooool00Ooo000:ool0
1000ooooo`005ooo00<00?ooool0Aooo00<07oooool0oooo6ooo00<00?ooool00Ooo000;ool2000H
ool20019ool00`0Oooooo`3ooolIool20003ool002Goo`03003ooooo04Woo`0301oooooo0?oooaWo
o`03003ooooo007oo`002ooo0P006?oo00<00?ooool0B_oo0P0Ooooo6Ooo00<00?ooool00Ooo000:
ool01000ooooo`005ooo00<00?ooool0C?oo00<07oooool0oooo5_oo00<00?ooool00Ooo000:ool0
0`00ooooo`03ool20004ool00`00ooooo`02ool30007ool00`00ooooo`1=ool00`0Oooooo`3ooolE
ool00`00ooooo`01ool000[oo`06003ooooo003oo`000_oo00<00?ooool02Ooo00<00?ooool01?oo
00<00?ooool0C_oo00<07oooool0oooo5?oo00<00?ooool00Ooo000;ool20002ool01000ooooo`00
2ooo00<00?ooool01?oo0`00Cooo0P0Ooooo4_oo0`000ooo000?ool01000ooooo`002?oo0`001ooo
00<00?ooool0DOoo00<07oooool0oooo4Ooo00<00?ooool00Ooo000;ool300001Ooo003ooooo0000
2?oo00<00?ooool01ooo00<00?ooool0D_oo00<07oooool0oooo4?oo00<00?ooool00Ooo000:ool0
0`00ooooo`02ool01000ooooo`002?oo00<00?ooool01ooo00<00?ooool0Dooo0P0Ooooo4?oo00<0
0?ooool00Ooo000:ool30003ool20009ool40006ool00`00ooooo`1Eool00`0Oooooo`3oool=ool0
0`00ooooo`01ool000[oo`04003ooooo000Gool00`00ooooo`1Fool201ooool=ool00`00ooooo`01
ool000Woo`@001Soo`8005Woo`0301oooooo0?ooo`Woo`8000?oo`002_oo00<00?ooool06?oo00<0
0?ooool0FOoo00<07oooool0oooo2Ooo00<00?ooool00Ooo000:ool3000Hool00`00ooooo`1Jool2
01ooool9ool00`00ooooo`01ool000[oo`04003ooooo000Gool00`00ooooo`1Lool00`0Oooooo`3o
ool6ool00`00ooooo`01ool000[oo`04003ooooo000Gool00`00ooooo`1Mool201ooool6ool00`00
ooooo`01ool000[oo`04003ooooo000Gool00`00ooooo`1Oool201ooool4ool00`00ooooo`01ool0
00Woo`04003oo`00000Hool2001Rool201ooool1ool20003ool002Goo`03003ooooo06?oo`807ooo
o`03003ooooo007oo`003?oo0P005ooo00<00?ooool0IOoo0P0OoOoo00<00?ooool00Ooo000;ool0
1000ooooo`005_oo00<00?ooool0Iooo0P0Onooo00<00?ooool00Ooo000;ool00`00ooooo`0Gool0
0`00ooooo`1Yool301ohool00`00ooooo`01ool000_oo`03003ooooo01Ooo`03003ooooo06coo`80
7oKoo`03003ooooo007oo`002_oo10005ooo0P00Kooo0P0Olooo0P000ooo000;ool00`00ooooo`0G
ool00`00ooooo`1`ool201obool00`00ooooo`01ool000_oo`8001Soo`03003ooooo07;oo`807o3o
o`03003ooooo007oo`002_oo00@00?ooool001Ooo`03003ooooo07Coo`807nkoo`03003ooooo007o
o`002_oo00@00?ooool001Ooo`03003ooooo07Koo`807ncoo`03003ooooo007oo`002_oo00@00?oo
ool001Ooo`03003ooooo07Soo`<07nWoo`03003ooooo007oo`002ooo0P006?oo0P00O?oo0`0OiOoo
0P000ooo000Uool00`00ooooo`1nool201oTool00`00ooooo`01ool000[oo`@001Ooo`03003ooooo
083oo`<07n7oo`03003ooooo007oo`002ooo00<00?ooool05ooo00<00?ooool0Pooo0`0Og_oo00<0
0?ooool00Ooo000;ool00`00ooooo`02ool20004ool00`00ooooo`03ool20007ool00`00ooooo`26
ool301oKool00`00ooooo`01ool000_oo`05003oooooool00002ool00`00ooooo`06ool01000oooo
o`001_oo00<00?ooool0ROoo0P0OfOoo00<00?ooool00Ooo000:ool00`00ool000030002ool00`00
ooooo`06ool01000ooooo`001_oo0`00Rooo0`0Oe?oo0`000ooo000?ool01000ooooo`002?oo0`00
1ooo00<00?ooool0S_oo0`0Odooo00<00?ooool00Ooo000:ool30002ool01000ooooo`002?oo00<0
0?ooool01ooo00<00?ooool0TOoo0P0OdOoo00<00?ooool00Ooo000=ool00`00ool00002ool00`00
ooooo`06ool00`00ooooo`07ool00`00ooooo`2Cool301o>ool00`00ooooo`01ool000_oo`8000?o
o`8000[oo`<000Koo`03003ooooo09Koo`@07l[oo`03003ooooo007oo`002_oo00<00?ooool06?oo
00<00?ooool0V_oo100Oa_oo00<00?ooool00Ooo000;ool3000Gool2002Oool401o1ool20003ool0
02Goo`03003ooooo0:;oo`@07kkoo`03003ooooo007oo`009Ooo00<00?ooool0Y_oo100O^_oo00<0
0?ooool00Ooo000Uool00`00ooooo`2Zool501neool00`00ooooo`01ool002Goo`03003ooooo0:oo
o`D07k3oo`03003ooooo007oo`009Ooo00<00?ooool0]?oo1@0OZooo00<00?ooool00Ooo000Uool2
002jool501nUool20003ool002Goo`03003ooooo0;koo`D07j7oo`03003ooooo007oo`009Ooo00<0
0?ooool0`ooo100OWOoo00<00?ooool00Ooo000Uool00`00ooooo`37ool501nHool00`00ooooo`01
ool002Goo`03003ooooo0<coo`H07i;oo`03003ooooo007oo`009Ooo00<00?ooool0d_oo1`0ORooo
00<00?ooool00Ooo000Uool2003Jool601n4ool20003ool002Goo`03003ooooo0=ooo`@07h7oo`03
003ooooo007oo`009Ooo00<00?ooool0hooo1@0OO?oo00<00?ooool00Ooo000Uool00`00ooooo`3X
ool601mfool00`00ooooo`01ool002Goo`03003ooooo0>koo`L07fooo`03003ooooo007oo`009Ooo
00<00?ooool0mOoo2`0OI?oo00<00?ooool00Ooo000Uool2003oool2ool;01mHool20003ool002Go
o`03003ooooo0?ooo`coo`P07e7oo`03003ooooo007oo`009Ooo00<00?ooool0oooo5?oo2P0OAooo
00<00?ooool00Ooo000Uool00`00ooooo`3ooolNool:01lmool00`00ooooo`01ool0013oo`8000Co
o`03003ooooo00?oo`03003ooooo00Koo`03003ooooo0?ooobSoo`P07cGoo`03003ooooo007oo`00
3ooo00@00?ooool000Woo`03003ooooo00Koo`03003ooooo0?oooc3oo`X07b_oo`03003ooooo007o
o`003ooo00@00?ooool000[oo`03003ooooo00Goo`<00?oooc[oo`h07a_oo`<000?oo`003ooo00@0
0?ooool000[oo`03003ooooo00Goo`03003ooooo0?ooodSoo`h07`ooo`03003ooooo007oo`003ooo
00@00?ooool000_oo`03003ooooo00Coo`03003ooooo0?oooeKoo`P07`Ooo`03003ooooo007oo`00
3ooo00@00?ooool000Soo`04003ooooo0006ool00`00ooooo`3ooomUool00`00ooooo`01ool0013o
o`8000Woo`@000Koo`03003ooooo0?ooofGoo`03003ooooo007oo`009Ooo00<00?ooool01Ooo00<0
0?ooool0@_oo00<00?ooool0@Ooo00<00?ooool0@_oo00<00?ooool0@Ooo00<00?ooool0@_oo00<0
0?ooool01Ooo00<00?ooool00Ooo000Uool20006ool00`00ooooo`0;ool00`00ooooo`0;ool00`00
ooooo`0:ool00`00ooooo`0;ool00`00ooooo`0;ool00`00ooooo`0:ool00`00ooooo`0;ool00`00
ooooo`0;ool00`00ooooo`0:ool00`00ooooo`0;ool00`00ooooo`0;ool00`00ooooo`0;ool00`00
ooooo`0:ool00`00ooooo`0;ool00`00ooooo`0;ool00`00ooooo`0:ool00`00ooooo`0;ool00`00
ooooo`0;ool00`00ooooo`0:ool00`00ooooo`0;ool00`00ooooo`0;ool00`00ooooo`0;ool00`00
ooooo`0:ool00`00ooooo`0;ool00`00ooooo`0;ool00`00ooooo`04ool20003ool002Goool006T0
00?oo`00\
\>"],
  ImageRangeCache->{{{81.1875, 400.188}, {400.938, 204.188}} -> {-2.15092, \
0.757503, 0.0146151, 0.00335149}}],

Cell[BoxData[
    TagBox[\(\[SkeletonIndicator]  Graphics  \[SkeletonIndicator]\),
      False,
      Editable->False]], "Output"],

Cell[GraphicsData["PostScript", "\<\
%!
%%Creator: Mathematica
%%AspectRatio: .61803 
%%ImageSize: 400 247.214 
MathPictureStart
/Mabs {
Mgmatrix idtransform
Mtmatrix dtransform
} bind def
/Mabsadd { Mabs
3 -1 roll add
3 1 roll add
exch } bind def
%% Graphics
%%IncludeResource: font Courier
%%IncludeFont: Courier
/Courier findfont 10  scalefont  setfont
% Scaling calculations
0.0238095 0.00952381 0.0147151 0.732628 [
[.02381 -0.0125 -3 -9 ]
[.02381 -0.0125 3 0 ]
[.21429 -0.0125 -6 -9 ]
[.21429 -0.0125 6 0 ]
[.40476 -0.0125 -6 -9 ]
[.40476 -0.0125 6 0 ]
[.59524 -0.0125 -6 -9 ]
[.59524 -0.0125 6 0 ]
[.78571 -0.0125 -6 -9 ]
[.78571 -0.0125 6 0 ]
[.97619 -0.0125 -9 -9 ]
[.97619 -0.0125 9 0 ]
[ 0 0 -0.125 0 ]
[.5 -0.0125 -38 -19.4375 ]
[.5 -0.0125 38 -9 ]
[-0.0125 .01472 -6 -4.5 ]
[-0.0125 .01472 0 4.5 ]
[-0.0125 .16124 -18 -4.5 ]
[-0.0125 .16124 0 4.5 ]
[-0.0125 .30777 -18 -4.5 ]
[-0.0125 .30777 0 4.5 ]
[-0.0125 .45429 -18 -4.5 ]
[-0.0125 .45429 0 4.5 ]
[-0.0125 .60082 -18 -4.5 ]
[-0.0125 .60082 0 4.5 ]
[ 0 0 -0.125 0 ]
[-0.01875 .30902 -28.125 -83 ]
[-0.01875 .30902 -18 83 ]
[ 0 .61803 .125 0 ]
[ 1 0 .125 0 ]
[ 0 0 0 0 ]
[ 1 .61803 0 0 ]
] MathScale
% Start of Graphics
1 setlinecap
1 setlinejoin
newpath
0 g
.25 Mabswid
[ ] 0 setdash
.02381 0 m
.02381 .00625 L
s
[(0)] .02381 -0.0125 0 1 Mshowa
.21429 0 m
.21429 .00625 L
s
[(20)] .21429 -0.0125 0 1 Mshowa
.40476 0 m
.40476 .00625 L
s
[(40)] .40476 -0.0125 0 1 Mshowa
.59524 0 m
.59524 .00625 L
s
[(60)] .59524 -0.0125 0 1 Mshowa
.78571 0 m
.78571 .00625 L
s
[(80)] .78571 -0.0125 0 1 Mshowa
.97619 0 m
.97619 .00625 L
s
[(100)] .97619 -0.0125 0 1 Mshowa
.125 Mabswid
.07143 0 m
.07143 .00375 L
s
.11905 0 m
.11905 .00375 L
s
.16667 0 m
.16667 .00375 L
s
.2619 0 m
.2619 .00375 L
s
.30952 0 m
.30952 .00375 L
s
.35714 0 m
.35714 .00375 L
s
.45238 0 m
.45238 .00375 L
s
.5 0 m
.5 .00375 L
s
.54762 0 m
.54762 .00375 L
s
.64286 0 m
.64286 .00375 L
s
.69048 0 m
.69048 .00375 L
s
.7381 0 m
.7381 .00375 L
s
.83333 0 m
.83333 .00375 L
s
.88095 0 m
.88095 .00375 L
s
.92857 0 m
.92857 .00375 L
s
.25 Mabswid
0 0 m
1 0 L
s
gsave
.5 -0.0125 -99 -23.4375 Mabsadd m
1 1 Mabs scale
currentpoint translate
0 18.4375 translate 1 -1 scale
/g { setgray} bind def
/k { setcmykcolor} bind def
/p { gsave} bind def
/r { setrgbcolor} bind def
/w { setlinewidth} bind def
/C { curveto} bind def
/F { fill} bind def
/L { lineto} bind def
/rL { rlineto} bind def
/P { grestore} bind def
/s { stroke} bind def
/S { show} bind def
/N {currentpoint 3 -1 roll show moveto} bind def
/Msf { findfont exch scalefont [1 0 0 -1 0 0 ] makefont setfont} bind def
/m { moveto} bind def
/Mr { rmoveto} bind def
/Mx {currentpoint exch pop moveto} bind def
/My {currentpoint pop exch moveto} bind def
/X {0 rmoveto} bind def
/Y {0 exch rmoveto} bind def
63.000 11.562 moveto
%%IncludeResource: font Courier
%%IncludeFont: Courier
/Courier findfont 10.000 scalefont
[1 0 0 -1 0 0 ] makefont setfont
0.000 0.000 0.000 setrgbcolor
0.000 0.000 rmoveto
63.000 11.562 moveto
%%IncludeResource: font Courier
%%IncludeFont: Courier
/Courier findfont 10.000 scalefont
[1 0 0 -1 0 0 ] makefont setfont
0.000 0.000 0.000 setrgbcolor
(Insulin) show
%%IncludeResource: font Mathematica2Mono
%%IncludeFont: Mathematica2Mono
/Mathematica2Mono findfont 10.000 scalefont
[1 0 0 -1 0 0 ] makefont setfont
0.000 0.000 0.000 setrgbcolor
111.000 11.562 moveto
(@) show
117.000 11.562 moveto
%%IncludeResource: font Courier
%%IncludeFont: Courier
/Courier findfont 10.000 scalefont
[1 0 0 -1 0 0 ] makefont setfont
0.000 0.000 0.000 setrgbcolor
(nM) show
%%IncludeResource: font Mathematica2Mono
%%IncludeFont: Mathematica2Mono
/Mathematica2Mono findfont 10.000 scalefont
[1 0 0 -1 0 0 ] makefont setfont
0.000 0.000 0.000 setrgbcolor
129.000 11.562 moveto
(D) show
135.000 11.562 moveto
%%IncludeResource: font Courier
%%IncludeFont: Courier
/Courier findfont 10.000 scalefont
[1 0 0 -1 0 0 ] makefont setfont
0.000 0.000 0.000 setrgbcolor
0.000 0.000 rmoveto
1.000 setlinewidth
grestore
0 .01472 m
.00625 .01472 L
s
[(0)] -0.0125 .01472 1 0 Mshowa
0 .16124 m
.00625 .16124 L
s
[(0.2)] -0.0125 .16124 1 0 Mshowa
0 .30777 m
.00625 .30777 L
s
[(0.4)] -0.0125 .30777 1 0 Mshowa
0 .45429 m
.00625 .45429 L
s
[(0.6)] -0.0125 .45429 1 0 Mshowa
0 .60082 m
.00625 .60082 L
s
[(0.8)] -0.0125 .60082 1 0 Mshowa
.125 Mabswid
0 .05135 m
.00375 .05135 L
s
0 .08798 m
.00375 .08798 L
s
0 .12461 m
.00375 .12461 L
s
0 .19787 m
.00375 .19787 L
s
0 .2345 m
.00375 .2345 L
s
0 .27113 m
.00375 .27113 L
s
0 .3444 m
.00375 .3444 L
s
0 .38103 m
.00375 .38103 L
s
0 .41766 m
.00375 .41766 L
s
0 .49092 m
.00375 .49092 L
s
0 .52755 m
.00375 .52755 L
s
0 .56419 m
.00375 .56419 L
s
.25 Mabswid
0 0 m
0 .61803 L
s
gsave
-0.01875 .30902 -167.062 -9.0625 Mabsadd m
1 1 Mabs scale
currentpoint translate
144 9.0625 translate
90 rotate
-144 -9.0625 translate
0 18.125 translate 1 -1 scale
/g { setgray} bind def
/k { setcmykcolor} bind def
/p { gsave} bind def
/r { setrgbcolor} bind def
/w { setlinewidth} bind def
/C { curveto} bind def
/F { fill} bind def
/L { lineto} bind def
/rL { rlineto} bind def
/P { grestore} bind def
/s { stroke} bind def
/S { show} bind def
/N {currentpoint 3 -1 roll show moveto} bind def
/Msf { findfont exch scalefont [1 0 0 -1 0 0 ] makefont setfont} bind def
/m { moveto} bind def
/Mr { rmoveto} bind def
/Mx {currentpoint exch pop moveto} bind def
/My {currentpoint pop exch moveto} bind def
/X {0 rmoveto} bind def
/Y {0 exch rmoveto} bind def
63.000 11.562 moveto
%%IncludeResource: font Courier
%%IncludeFont: Courier
/Courier findfont 10.000 scalefont
[1 0 0 -1 0 0 ] makefont setfont
0.000 0.000 0.000 setrgbcolor
0.000 0.000 rmoveto
63.000 11.562 moveto
%%IncludeResource: font Courier
%%IncludeFont: Courier
/Courier findfont 10.000 scalefont
[1 0 0 -1 0 0 ] makefont setfont
0.000 0.000 0.000 setrgbcolor
(Fraction) show
117.000 11.562 moveto
(occupied) show
171.000 11.562 moveto
(receptors) show
225.000 11.562 moveto
%%IncludeResource: font Courier
%%IncludeFont: Courier
/Courier findfont 10.000 scalefont
[1 0 0 -1 0 0 ] makefont setfont
0.000 0.000 0.000 setrgbcolor
0.000 0.000 rmoveto
1.000 setlinewidth
grestore
.02381 .61178 m
.02381 .61803 L
s
.21429 .61178 m
.21429 .61803 L
s
.40476 .61178 m
.40476 .61803 L
s
.59524 .61178 m
.59524 .61803 L
s
.78571 .61178 m
.78571 .61803 L
s
.97619 .61178 m
.97619 .61803 L
s
.125 Mabswid
.07143 .61428 m
.07143 .61803 L
s
.11905 .61428 m
.11905 .61803 L
s
.16667 .61428 m
.16667 .61803 L
s
.2619 .61428 m
.2619 .61803 L
s
.30952 .61428 m
.30952 .61803 L
s
.35714 .61428 m
.35714 .61803 L
s
.45238 .61428 m
.45238 .61803 L
s
.5 .61428 m
.5 .61803 L
s
.54762 .61428 m
.54762 .61803 L
s
.64286 .61428 m
.64286 .61803 L
s
.69048 .61428 m
.69048 .61803 L
s
.7381 .61428 m
.7381 .61803 L
s
.83333 .61428 m
.83333 .61803 L
s
.88095 .61428 m
.88095 .61803 L
s
.92857 .61428 m
.92857 .61803 L
s
.25 Mabswid
0 .61803 m
1 .61803 L
s
.99375 .01472 m
1 .01472 L
s
.99375 .16124 m
1 .16124 L
s
.99375 .30777 m
1 .30777 L
s
.99375 .45429 m
1 .45429 L
s
.99375 .60082 m
1 .60082 L
s
.125 Mabswid
.99625 .05135 m
1 .05135 L
s
.99625 .08798 m
1 .08798 L
s
.99625 .12461 m
1 .12461 L
s
.99625 .19787 m
1 .19787 L
s
.99625 .2345 m
1 .2345 L
s
.99625 .27113 m
1 .27113 L
s
.99625 .3444 m
1 .3444 L
s
.99625 .38103 m
1 .38103 L
s
.99625 .41766 m
1 .41766 L
s
.99625 .49092 m
1 .49092 L
s
.99625 .52755 m
1 .52755 L
s
.99625 .56419 m
1 .56419 L
s
.25 Mabswid
1 0 m
1 .61803 L
s
0 0 m
1 0 L
1 .61803 L
0 .61803 L
closepath
clip
newpath
0 0 1 r
.5 Mabswid
.02381 .01472 m
.02499 .10917 L
.02605 .17188 L
.02729 .2268 L
.02846 .2671 L
.03053 .32066 L
.03279 .36214 L
.03527 .39555 L
.0379 .42205 L
.04262 .45568 L
.04496 .46811 L
.04749 .47932 L
.05205 .49547 L
.05748 .50992 L
.06244 .52012 L
.07277 .53556 L
.07862 .54203 L
.08405 .54704 L
.09462 .55482 L
.10458 .56046 L
.11444 .56494 L
.1251 .56889 L
.14371 .57423 L
.16365 .5785 L
.18471 .58194 L
.22268 .58643 L
.24219 .58818 L
.26311 .58976 L
.30447 .59223 L
.34432 .59406 L
.38264 .59546 L
.42343 .59668 L
.46269 .59765 L
.50044 .59845 L
.54065 .59917 L
.57933 .59978 L
.62047 .60035 L
.6601 .60083 L
.69821 .60125 L
.73877 .60164 L
.77781 .60198 L
.81931 .60231 L
.85929 .6026 L
.89776 .60286 L
.93868 .60311 L
.97619 .60332 L
s
1 0 0 r
.02381 .01472 m
.06244 .05569 L
.10458 .09814 L
.14415 .13143 L
.18221 .15866 L
.22272 .18355 L
.26171 .20431 L
.30316 .22357 L
.34309 .23989 L
.3815 .25386 L
.42237 .26716 L
.46172 .27867 L
.49955 .28871 L
.53984 .29844 L
.57861 .30698 L
.61984 .31531 L
.65954 .32267 L
.69774 .32921 L
.73838 .33566 L
.77751 .34142 L
.81909 .34711 L
.85916 .35222 L
.89771 .35682 L
.93871 .36141 L
.97619 .36535 L
s
% End of Graphics
MathPictureEnd
\
\>"], "Graphics",
  ImageSize->{400, 247.188},
  ImageCache->GraphicsData["Bitmap", "\<\
CF5dJ6E]HGAYHf4PAg9QL6QYHg<PAVmbKF5d0`40006@0000ma000`40n007h00OooooTOoo003ooonA
ool00>Ooo`8000koo`8009Ooo`00iooo00<00?ooool03_oo00<00?ooool0UOoo002dool500001Ooo
00000000ool00P0000Coo`00000000Coo`800003ool00?oo00D00003ool0000000H00003ool00000
00Woo`03003ooooo00<00003ool0000000800003ool0000000?oo`03003ooooo09Goo`00]_oo00<0
0?ooool00_oo00@00?ooool000Goo`04003ooooo0002ool00`00ooooo`02ool00`00ooooo`03ool0
1@00oooooooo00000_oo00<00?ooool02?oo00D00?ooooooo`0000;oo`03003oo`0000?oo`05003o
ooooool0002Gool00;Koo`03003ooooo00;oo`04003ooooo0003ool20003ool01000ooooo`001?oo
00<00?ooool00ooo00D00?ooooooo`0000;oo`03003ooooo00Soo`05003oooooool00002ool01`00
ool00?oo003oo`0000?oo`03003ooooo09Goo`00]_oo00<00?ooool00_oo00@00?ooool000;oo`03
003ooooo00?oo`04003ooooo0004ool00`00ooooo`03ool01@00oooooooo00000_oo00<00?ooool0
2?oo00D00?ooooooo`0000;oo`07003oo`00ool00?oo00000ooo00<00?ooool0UOoo002fool01P00
oooooooo003oo`8000Coo`<00004ool00000ool20004ool00`00ooooo`02ool20002ool01000ool0
00002ooo00D00?ooool00?oo008000;oo`800003ool0000000?oo`03003ooooo09Goo`00]?oo1@00
5_oo00<00?ooool05Ooo0P001ooo00D00?ooooooo`0000;oo`8009Ooo`00c_oo0P001Ooo00<00?oo
ool0^?oo003ooonAool00?oooi7oo`00;?oo0P00?_oo10000ooo0P00?_oo00<00?ooool00_oo0P00
??oo0P001?oo0P00?Ooo0P001?oo0P00>?oo10000ooo0P001?oo0P001_oo000[ool01000ooooo`00
?Ooo00<00?ooool00ooo00@00?ooool003goo`05003oooooool00002ool00`00ooooo`0hool01000
ooooo`000_oo00@00?ooool003_oo`04003ooooo0002ool01000ooooo`00>Ooo00D00?ooooooo`00
00;oo`04003ooooo0002ool00`00ooooo`03ool002_oo`04003ooooo000nool00`00ooooo`02ool0
1000ooooo`00>_oo1@000_oo00@00?ooool003[oo`04003ooooo0002ool01000ooooo`00>ooo00@0
0?ooool000;oo`04003ooooo000iool01@00oooooooo00000_oo00@00?ooool000;oo`03003ooooo
00?oo`00:ooo00@00?ooool003ooo`05003oooooool00002ool00`00ooooo`0hool01000ooooo`00
0ooo00@00?ooool003[oo`<000?oo`04003ooooo000lool20003ool01000ooooo`00>Ooo00D00?oo
ooooo`0000;oo`04003ooooo0002ool00`00ooooo`03ool002_oo`04003ooooo0010ool01000oooo
o`000_oo00<00?ooool0>Ooo00<00?oo00000ooo00@00?ooool003[oo`03003ooooo00?oo`04003o
oooo000kool01000ooooo`000_oo00@00?ooool003Woo`05003oooooool00002ool01000ooooo`00
0_oo00<00?ooool00ooo000[ool01000ooooo`00?Ooo00@00?ooool000;oo`04003ooooo000lool2
0003ool01000ooooo`00>_oo00<00?ooool00ooo00@00?ooool003_oo`04003ooooo0002ool01000
ooooo`00=ooo0`000ooo00@00?ooool000;oo`04003ooooo0005ool002coo`8003ooo`8000Coo`80
03koo`03003ooooo00;oo`8003coo`<000?oo`8003goo`8000Coo`8003[oo`03003ooooo00;oo`80
00Coo`8000Koo`00ooooTOoo003ooonAool00?oooi7oo`00ooooTOoo000Toooo001Z0003ool002Co
o`03003ooooo00Koo`03003ooooo00koo`03003ooooo00koo`03003ooooo00koo`03003ooooo00ko
o`03003ooooo00ooo`03003ooooo00koo`03003ooooo00koo`03003ooooo00koo`03003ooooo00ko
o`03003ooooo00koo`03003ooooo00koo`03003ooooo00koo`03003ooooo00ooo`03003ooooo00ko
o`03003ooooo00koo`03003ooooo00koo`03003ooooo00koo`03003ooooo00koo`03003ooooo00ko
o`03003ooooo00koo`03003ooooo00Koo`03003ooooo007oo`009?oo00<00?ooool01_oo00<00?oo
ool03_oo00<00?ooool03_oo00<00?ooool03_oo00<00?ooool03_oo00<00?ooool03ooo00<00?oo
ool03_oo00<00?ooool03_oo00<00?ooool03_oo00<00?ooool03_oo00<00?ooool03_oo00<00?oo
ool03_oo00<00?ooool03_oo00<00?ooool03ooo00<00?ooool03_oo00<00?ooool03_oo00<00?oo
ool03_oo00<00?ooool03_oo00<00?ooool03_oo00<00?ooool03_oo00<00?ooool03_oo00<00?oo
ool01_oo00<00?ooool00Ooo000Tool00`00ooooo`3ooomVool00`00ooooo`01ool001coo`8000Ko
o`03003ooooo0?ooofKoo`03003ooooo007oo`006ooo00@00?ooool000Goo`03003ooooo0?ooofKo
o`03003ooooo007oo`006ooo00@00?ooool000Goo`@000Goo`03n03ooooo0?oooe_oo`<000?oo`00
6ooo00@00?ooool000Goo`03003ooooo00Koo`0301oh0?oo0?oooegoo`03003ooooo007oo`006ooo
00@00?ooool000Goo`03003ooooo00Koo`0301ooooP00?oooegoo`03003ooooo007oo`006ooo00@0
0?ooool000Goo`03003ooooo00Koo`0401oooooon03ooomLool00`00ooooo`01ool001coo`8000Ko
o`03003ooooo00Koo`0501oooooooooh003ooomKool00`00ooooo`01ool002Coo`03003ooooo00Ko
o`0301oooooo00;oo`03n03ooooo0?oooeSoo`03003ooooo007oo`009?oo00<00?ooool01_oo00<0
7oooool00ooo00?h0?ooool0ooooEooo00<00?ooool00Ooo000Tool00`00ooooo`06ool00`0Ooooo
o`04ool00oP0ooooo`3ooomFool00`00ooooo`01ool002Coo`03003ooooo00Koo`0301oooooo00Go
o`03n03ooooo0?oooeGoo`03003ooooo007oo`009?oo00<00?ooool01_oo00<07oooool01_oo00?h
0?ooool0ooooE?oo00<00?ooool00Ooo000Tool00`00ooooo`06ool00`0Oooooo`07ool00oP0oooo
o`3ooomCool00`00ooooo`01ool002Coo`03003ooooo00Koo`0301oooooo00Soo`03n03ooooo0?oo
oe;oo`03003ooooo007oo`009?oo00<00?ooool01_oo00<07oooool02Ooo00?h0?ooool0ooooDOoo
00<00?ooool00Ooo000Tool30006ool00`0Oooooo`0:ool00oP0ooooo`3ooom?ool20003ool002Co
o`03003ooooo00Koo`0301oooooo00_oo`03n03ooooo0?ooodooo`03003ooooo007oo`009?oo00<0
0?ooool01_oo00<07oooool03?oo00?h0?ooool0ooooC_oo00<00?ooool00Ooo000Tool00`00oooo
o`06ool00`0Oooooo`0=ool00oP0ooooo`3ooom=ool00`00ooooo`01ool002Coo`03003ooooo00Ko
o`0301oooooo00koo`03n03ooooo0?ooodcoo`03003ooooo007oo`009?oo00<00?ooool01_oo00<0
7oooool03ooo00?h0?ooool0ooooBooo00<00?ooool00Ooo000Tool00`00ooooo`06ool00`0Ooooo
o`0@ool00oP0ooooo`3ooom:ool00`00ooooo`01ool002Coo`03003ooooo00Koo`0301oooooo017o
o`03n03ooooo0?ooodWoo`03003ooooo007oo`009?oo00<00?ooool01_oo00<07oooool04_oo00?h
0?ooool0ooooB?oo00<00?ooool00Ooo000Tool00`00ooooo`06ool00`0Oooooo`0Bool00oP0oooo
o`3ooom8ool00`00ooooo`01ool002Coo`03003ooooo00Koo`0301oooooo01?oo`03n03ooooo0?oo
odOoo`03003ooooo007oo`009?oo00<00?ooool01_oo00<07oooool05?oo00?h0?ooool0ooooA_oo
00<00?ooool00Ooo0009ool3000Hool00`00ooooo`06ool00`0Oooooo`0Eool00oP0ooooo`3ooom5
ool00`00ooooo`01ool000[oo`03003ooooo01Ooo`<000Koo`0301oooooo01Koo`03n03ooooo0?oo
od?oo`8000?oo`002_oo00<00?oo00005ooo00<00?ooool01_oo00<07oooool05ooo00?h0?ooool0
oooo@ooo00<00?ooool00Ooo000:ool3000Gool00`00ooooo`06ool00`0Oooooo`0Hool00oP0oooo
o`3ooom2ool00`00ooooo`01ool000[oo`04003ooooo000Fool00`00ooooo`06ool00`0Oooooo`0I
ool00oP0ooooo`3ooom1ool00`00ooooo`01ool000Woo`D001Koo`03003ooooo00Koo`0301oooooo
01[oo`03n03ooooo0?oood3oo`03003ooooo007oo`002_oo10005_oo00<00?ooool01_oo00<07ooo
ool06ooo00?h0?ooool0oooo?ooo00<00?ooool00Ooo000;ool00`00ooooo`0Fool00`00ooooo`06
ool00`0Oooooo`0Lool00oP0ooooo`3ooolnool00`00ooooo`01ool000_oo`03003ooooo01Koo`03
003ooooo00Koo`0301oooooo01goo`;h0?ooockoo`03003ooooo007oo`002ooo00<00?ooool05_oo
00<00?ooool01_oo00<07oooool07ooo00?h0?ooool0oooo>ooo00<00?ooool00Ooo000:ool00`00
ool00002000Eool00`00ooooo`06ool00`0Oooooo`0Pool00oP0ooooo`3oooljool00`00ooooo`01
ool002Coo`03003ooooo00Koo`0301oooooo027oo`03n03ooooo0?ooocWoo`03003ooooo007oo`00
2ooo0P0000?oo`00ool05?oo00<00?ooool01_oo00<07oooool08_oo00?h0?ooool0oooo>?oo00<0
0?ooool00Ooo000:ool01000ooooo`005_oo00<00?ooool01_oo00<07oooool08ooo00?h0?ooool0
oooo=ooo00<00?ooool00Ooo000;ool3000Fool30006ool00`0Oooooo`0Tool2n03ooolfool20003
ool000goo`03003ooooo01Coo`03003ooooo00Koo`0301oooooo02Koo`03n03ooooo0?ooocCoo`03
003ooooo007oo`002ooo0P005ooo00<00?ooool01_oo00<07oooool09ooo00?h0?ooool0oooo<ooo
00<00?ooool00Ooo000Tool00`00ooooo`06ool00`0Oooooo`0Xool00oP0ooooo`3ooolbool00`00
ooooo`01ool000_oo`8001Ooo`03003ooooo00Koo`0301oooooo02Woo`;h0?oooc;oo`03003ooooo
007oo`002_oo00@00?ooool001Koo`03003ooooo00Koo`0301oooooo02_oo`03n03ooooo0?oooboo
o`03003ooooo007oo`002_oo00<00?ooool05ooo00<00?ooool01_oo00<07oooool0;?oo0_P0oooo
;ooo00<00?ooool00Ooo000:ool01000ooooo`005_oo00<00?ooool01ooo00<07oooool0;Ooo00?h
0?ooool0oooo;?oo00<00?ooool00Ooo000;ool2000Gool00`00ooooo`07ool00`0Oooooo`0^ool2
n03oool/ool00`00ooooo`01ool002Coo`03003ooooo00Ooo`0301oooooo033oo`;h0?ooob[oo`03
003ooooo007oo`003?oo0P005_oo00<00?ooool01ooo00<07oooool0<_oo00?h0?ooool0oooo9ooo
00<00?ooool00Ooo000;ool01@00ooooo`00ool00P001?oo00<00?ooool00_oo10001Ooo00<00?oo
ool01ooo00<07oooool0<ooo0_P0oooo9ooo00<00?ooool00Ooo000;ool01@00oooooooo00000_oo
00<00?ooool01_oo00<00?ooool01_oo00<00?ooool01ooo00<07oooool0=Ooo00?h0?ooool0oooo
9?oo00<00?ooool00Ooo000;ool01@00oooooooo00000_oo00<00?ooool01ooo00<00?ooool01Ooo
10001_oo00<07oooool0=_oo0_P0oooo8_oo0`000ooo000:ool400001Ooo003ooooo00002_oo00<0
0?ooool01?oo00<00?ooool01ooo00<07oooool0>?oo0_P0oooo8_oo00<00?ooool00Ooo000;ool0
1@00oooooooo00000_oo00<00?ooool02Ooo00<00?ooool00ooo00<00?ooool01ooo00<07oooool0
>_oo00?h0?ooool0oooo7ooo00<00?ooool00Ooo000:ool60002ool00`00ooooo`06ool01000oooo
o`001Ooo00<00?ooool01ooo00<07oooool0>ooo0_P0oooo7ooo00<00?ooool00Ooo000<ool01000
oooooooo0P002_oo0P001_oo00<00?ooool01ooo00<07oooool0?Ooo0_P0oooo7Ooo00<00?ooool0
0Ooo000<ool00`00ooooo`0Eool00`00ooooo`07ool00`0Oooooo`0oool00oP0ooooo`3ooolJool0
0`00ooooo`01ool000coo`03003ooooo01Goo`03003ooooo00Ooo`0301oooooo043oo`;h0?oooa[o
o`03003ooooo007oo`002ooo0P005ooo00<00?ooool01ooo00<07oooool0@_oo0_P0oooo6?oo00<0
0?ooool00Ooo000Tool00`00ooooo`07ool00`0Oooooo`14ool00oP0ooooo`3ooolEool00`00oooo
o`01ool000_oo`8001Ooo`03003ooooo00Ooo`0301oooooo04Goo`;h0?oooaGoo`03003ooooo007o
o`002_oo00@00?ooool001Koo`03003ooooo00Ooo`0301oooooo04Ooo`;h0?oooa?oo`03003ooooo
007oo`002_oo00@00?ooool001Koo`03003ooooo00Ooo`0301oooooo04Woo`;h0?oooa7oo`03003o
oooo007oo`002_oo00@00?ooool001Koo`03003ooooo00Ooo`0301oooooo04_oo`03n03ooooo0?oo
o`koo`03003ooooo007oo`002ooo0P005ooo0`001ooo00<07oooool0C?oo0_P0oooo3Ooo0P000ooo
000Tool00`00ooooo`07ool00`0Oooooo`1>ool2n03oool<ool00`00ooooo`01ool000Woo`<00003
ool0000001Goo`03003ooooo00Ooo`0301oooooo053oo`;h0?ooo`[oo`03003ooooo007oo`002_oo
00@00?ooool001Koo`03003ooooo00Ooo`0301oooooo05;oo`03n03ooooo0?ooo`Ooo`03003ooooo
007oo`002_oo00@00?ooool001Koo`03003ooooo00Ooo`0301oooooo05?oo`;h0?ooo`Ooo`03003o
oooo007oo`002_oo00@00?ooool001Koo`03003ooooo00Ooo`0301oooooo05Goo`;h0?ooo`Goo`03
003ooooo007oo`002Ooo00@00?oo000001Ooo`03003ooooo00Ooo`0301oooooo05Ooo`;h0?ooo`?o
o`03003ooooo007oo`009?oo00<00?ooool01ooo00<07oooool0FOoo0_P0oooo0Ooo00<00?ooool0
0Ooo000Tool00`00ooooo`07ool00`0Oooooo`1Kool2n03nool00`00ooooo`01ool002Coo`03003o
oooo00Ooo`0301oooooo05goo`;h0?coo`03003ooooo007oo`009?oo00<00?ooool01ooo00<07ooo
ool0Gooo0oP0nOoo00<00?ooool00Ooo000Tool00`00ooooo`07ool00`0Oooooo`1Rool2n03gool0
0`00ooooo`01ool002Coo`03003ooooo00Ooo`0301oooooo06Coo`?h0?Coo`03003ooooo007oo`00
9?oo00<00?ooool01ooo00<07oooool0Iooo0_P0l_oo00<00?ooool00Ooo000;ool2000Gool30007
ool00`0Oooooo`1Yool3n03^ool20003ool000[oo`04003ooooo000Fool00`00ooooo`07ool00`0O
ooooo`1/ool2n03]ool00`00ooooo`01ool000[oo`04003ooooo000Fool00`00ooooo`07ool00`0O
ooooo`1^ool3n03Zool00`00ooooo`01ool000[oo`04003ooooo000Fool00`00ooooo`07ool00`0O
ooooo`1aool3n03Wool00`00ooooo`01ool000_oo`8001Ooo`03003ooooo00Ooo`0301oooooo07Co
o`;h0>Goo`03003ooooo007oo`009?oo00<00?ooool02?oo00<07oooool0MOoo0oP0h_oo00<00?oo
ool00Ooo000;ool2000Gool00`00ooooo`08ool00`0Oooooo`1hool3n03Oool00`00ooooo`01ool0
00[oo`04003ooooo000Fool00`00ooooo`08ool00`0Oooooo`1kool3n03Lool00`00ooooo`01ool0
00[oo`03003ooooo01Ooo`03003ooooo00Soo`0301oooooo07koo`Ch0=Soo`03003ooooo007oo`00
2_oo00@00?ooool001Koo`03003ooooo00Soo`0301oooooo08;oo`?h0=Goo`03003ooooo007oo`00
2ooo0P005ooo00<00?ooool02?oo00<07oooool0QOoo1?P0dOoo00<00?ooool00Ooo000Tool00`00
ooooo`08ool00`0Oooooo`29ool3n03>ool00`00ooooo`01ool000_oo`8001Ooo`03003ooooo00So
o`0301oooooo08coo`Ch0<[oo`03003ooooo007oo`002_oo00@00?ooool001Koo`<000Soo`0301oo
oooo093oo`?h0<Koo`8000?oo`002_oo00<00?ooool05ooo00<00?ooool02?oo00<07oooool0Tooo
1?P0`ooo00<00?ooool00Ooo000:ool01000ooooo`005_oo00<00?ooool02?oo00<07oooool0Uooo
0oP0`?oo00<00?ooool00Ooo000;ool2000Gool00`00ooooo`08ool00`0Oooooo`2Jool4n02lool0
0`00ooooo`01ool002Coo`03003ooooo00Soo`0301oooooo09koo`?h0;Woo`03003ooooo007oo`00
2ooo0P0000?oo`00ool05?oo00<00?ooool02?oo00<07oooool0XOoo1?P0]Ooo00<00?ooool00Ooo
000:ool01000ooooo`005_oo00<00?ooool02?oo00<07oooool0YOoo0oP0/_oo00<00?ooool00Ooo
000:ool01000ooooo`005_oo00<00?ooool02?oo00<07oooool0Z?oo1?P0[_oo00<00?ooool00Ooo
000:ool01000ooooo`005_oo00<00?ooool02?oo00<07oooool0[?oo1?P0Z_oo00<00?ooool00Ooo
0009ool5000Fool00`00ooooo`08ool00`0Oooooo`2`ool4n02Vool00`00ooooo`01ool000[oo`03
003ooooo01Ooo`03003ooooo00Soo`0301oooooo0;Coo`Ch0:;oo`03003ooooo007oo`002_oo0`00
0ooo0P001?oo00<00?ooool01?oo00<00?ooool01?oo00<00?ooool02?oo00<07oooool0^?oo1?P0
W_oo00<00?ooool00Ooo000:ool01P00ooooo`00ool000;oo`03003ooooo00Soo`03003ooooo00Co
o`03003ooooo00Soo`0301oooooo0;coo`Ch09[oo`03003ooooo007oo`002_oo00H00?ooool00?oo
0002ool00`00ooooo`05ool50005ool40007ool00`0Oooooo`30ool5n02Cool30003ool000[oo`06
003ooooo003oo`000_oo00<00?ooool01Ooo00@00?ooool000Koo`03003ooooo00Soo`0301oooooo
0<Goo`Gh093oo`03003ooooo007oo`002Ooo00@00?oo000000;oo`04003ooooo0008ool00`00ool0
0006ool00`00ooooo`08ool00`0Oooooo`3:ool5n02;ool00`00ooooo`01ool000ooo`04003ooooo
0009ool20006ool00`00ooooo`08ool00`0Oooooo`3?ool6n025ool00`00ooooo`01ool000[oo`D0
0003ool0000000_oo`03003ooooo00Coo`03003ooooo00Soo`0301oooooo0=Goo`Sh07goo`03003o
oooo007oo`003?oo00<00?ooool05Ooo00<00?ooool02?oo00<07oooool0gOoo1_P0Mooo00<00?oo
ool00Ooo000<ool00`00ooooo`0Eool00`00ooooo`08ool00`0Oooooo`3Sool4n01cool00`00oooo
o`01ool000coo`03003ooooo01Goo`03003ooooo00Soo`0301oooooo0>Ooo`Ch06ooo`03003ooooo
007oo`002ooo0P005ooo00<00?ooool02?oo00<07oooool0jooo1_P0JOoo00<00?ooool00Ooo000T
ool00`00ooooo`08ool00`0Oooooo`3aool8n01Qool00`00ooooo`01ool000_oo`<001Koo`03003o
oooo00Soo`0301oooooo0?Woo`Oh05[oo`03003ooooo007oo`002_oo00<00?ooool05ooo00<00?oo
ool02?oo00<07oooool0oooo0Ooo1oP0Dooo00<00?ooool00Ooo000:ool3000Gool00`00ooooo`08
ool00`0Oooooo`3oool8ool7n01<ool00`00ooooo`01ool000[oo`04003ooooo000Fool30009ool0
0`0Oooooo`3oool>ool8n013ool20003ool000_oo`8001Ooo`03003ooooo00Woo`0301oooooo0?oo
oaKoo`Oh03goo`03003ooooo007oo`009?oo00<00?ooool02Ooo00<07oooool0oooo7Ooo1oP0=_oo
00<00?ooool00Ooo000;ool200000ooo003oo`0Dool00`00ooooo`09ool00`0Oooooo`3ooolTool7
n00_ool00`00ooooo`01ool000[oo`04003ooooo000Fool00`00ooooo`09ool00`0Oooooo`3oool[
ool7n00Xool00`00ooooo`01ool000[oo`04003ooooo000Fool00`00ooooo`09ool00`0Oooooo`3o
oolbool;n00Mool00`00ooooo`01ool000[oo`04003ooooo000Fool00`00ooooo`09ool00`0Ooooo
o`3ooolmool;n00Bool00`00ooooo`01ool000_oo`<001Koo`03003ooooo00Woo`0301oooooo0?oo
odSoo`Kh00coo`03003ooooo007oo`003Ooo00<00?ooool05?oo00<00?ooool02Ooo00<07oooool0
ooooC_oo1?P02?oo00<00?ooool00Ooo000<ool2000Fool00`00ooooo`09ool00`0Oooooo`3ooomJ
ool00`00ooooo`01ool002Coo`03003ooooo00Woo`0301oooooo0?oooe[oo`03003ooooo007oo`00
9?oo00<00?ooool02Ooo00<07oooool0ooooF_oo00<00?ooool00Ooo000Tool00`00ooooo`09ool0
0`0Oooooo`3ooomJool00`00ooooo`01ool002Coo`<000[oo`0301oooooo0?oooeSoo`8000?oo`00
9?oo00<00?ooool02_oo00<07oooool0ooooFOoo00<00?ooool00Ooo000:ool4000Fool00`00oooo
o`0:ool00`0Oooooo`3ooomIool00`00ooooo`01ool000_oo`03003ooooo01Koo`03003ooooo00[o
o`0301oooooo0?oooeWoo`03003ooooo007oo`002ooo00<00?ooool05_oo00<00?ooool02_oo00<0
7oooool0ooooFOoo00<00?ooool00Ooo000;ool00`00ooooo`0Fool00`00ooooo`0:ool00`0Ooooo
o`3ooomIool00`00ooooo`01ool000[oo`03003oo`00008001Goo`03003ooooo00[oo`0301oooooo
0?oooeWoo`03003ooooo007oo`009?oo00<00?ooool02_oo00<07oooool0ooooFOoo00<00?ooool0
0Ooo000;ool3000Fool00`00ooooo`0:ool00`0Oooooo`3ooomIool00`00ooooo`01ool000[oo`03
003ooooo01Ooo`03003ooooo00[oo`0301oooooo0?oooeWoo`03003ooooo007oo`002_oo0`005ooo
00<00?ooool02_oo00<07oooool0ooooFOoo00<00?ooool00Ooo000:ool01000ooooo`005_oo00<0
0?ooool02ooo00<07oooool0ooooF?oo00<00?ooool00Ooo000;ool2000Gool00`00ooooo`0;ool0
0`0Oooooo`3ooomHool00`00ooooo`01ool002Coo`<000_oo`0301oooooo0?oooeOoo`8000?oo`00
2ooo0P005ooo00<00?ooool02ooo00<07oooool0ooooF?oo00<00?ooool00Ooo000:ool01000oooo
o`005_oo00<00?ooool02ooo00<07oooool0ooooF?oo00<00?ooool00Ooo000:ool00`00ooooo`0G
ool00`00ooooo`0;ool00`0Oooooo`3ooomHool00`00ooooo`01ool000[oo`04003ooooo000Fool0
0`00ooooo`0;ool00`0Oooooo`3ooomHool00`00ooooo`01ool000_oo`8001Ooo`03003ooooo00_o
o`0301oooooo0?oooeSoo`03003ooooo007oo`009?oo00<00?ooool03?oo00<07oooool0ooooEooo
00<00?ooool00Ooo000;ool3000Fool00`00ooooo`0<ool00`0Oooooo`3ooomGool00`00ooooo`01
ool000[oo`03003ooooo01Ooo`03003ooooo00coo`0301oooooo0?oooeOoo`03003ooooo007oo`00
2_oo0`005ooo00<00?ooool03?oo00<07oooool0ooooEooo00<00?ooool00Ooo000:ool01000oooo
o`005_oo00<00?ooool03?oo00<07oooool0ooooEooo00<00?ooool00Ooo0009ool4000Gool00`00
ooooo`0<ool00`0Oooooo`3ooomGool00`00ooooo`01ool000[oo`03003ooooo00?oo`8000Coo`03
003ooooo00?oo`8000Koo`03003ooooo00goo`0301oooooo0?oooeKoo`03003ooooo007oo`002_oo
0`000_oo00@00?ooool000Soo`04003ooooo0005ool00`00ooooo`0=ool00`0Oooooo`3ooomFool0
0`00ooooo`01ool000[oo`06003ooooo003oo`000_oo00<00?ooool01_oo00@00?ooool000Goo`@0
00coo`0301oooooo0?oooeCoo`<000?oo`002_oo00H00?ooool00?oo0002ool00`00ooooo`06ool3
0006ool00`00ooooo`0=ool00`0Oooooo`3ooomFool00`00ooooo`01ool000[oo`06003ooooo003o
o`000_oo00<00?ooool01_oo00<00?ooool01_oo00<00?ooool03Ooo00<07oooool0ooooE_oo00<0
0?ooool00Ooo0009ool01000ool000000_oo00@00?ooool000Soo`03003ooooo00Koo`03003ooooo
00koo`0301oooooo0?oooeGoo`03003ooooo007oo`004?oo0P002_oo0`001Ooo00<00?ooool03_oo
00<07oooool0ooooEOoo00<00?ooool00Ooo000<ool2000Fool00`00ooooo`0>ool00`0Oooooo`3o
oomEool00`00ooooo`01ool000_oo`04003ooooo000Eool00`00ooooo`0>ool00`0Oooooo`3ooomE
ool00`00ooooo`01ool000_oo`03003ooooo01Koo`03003ooooo00koo`0301oooooo0?oooeGoo`03
003ooooo007oo`002ooo00<00?ooool05_oo00<00?ooool03_oo00<07oooool0ooooEOoo00<00?oo
ool00Ooo000:ool4000Fool00`00ooooo`0>ool00`0Oooooo`3ooomEool00`00ooooo`01ool000_o
o`03003ooooo01Koo`03003ooooo00koo`0301oooooo0?oooeGoo`03003ooooo007oo`002ooo0P00
5ooo00<00?ooool03ooo00<07oooool0ooooE?oo00<00?ooool00Ooo000:ool01000ooooo`005_oo
00<00?ooool03ooo00<07oooool0ooooE?oo00<00?ooool00Ooo000:ool01000ooooo`005_oo0`00
4?oo00<07oooool0ooooD_oo0P000ooo000:ool01000ooooo`005_oo00<00?ooool04?oo00<07ooo
ool0ooooDooo00<00?ooool00Ooo000;ool2000Gool00`00ooooo`0@ool00`0Oooooo`3ooomCool0
0`00ooooo`01ool002Coo`03003ooooo017oo`0301oooooo0?oooe;oo`03003ooooo007oo`002_oo
10005_oo00<00?ooool04Ooo00<07oooool0ooooD_oo00<00?ooool00Ooo000;ool00`00ooooo`0F
ool00`00ooooo`0Aool00`0Oooooo`3ooomBool00`00ooooo`01ool000_oo`03003ooooo01Koo`03
003ooooo01;oo`0301oooooo0?oooe7oo`03003ooooo007oo`002ooo00<00?ooool05_oo00<00?oo
ool04_oo00<07oooool0ooooDOoo00<00?ooool00Ooo000:ool00`00ool00002000Eool00`00oooo
o`0Cool00`0Oooooo`3ooom@ool00`00ooooo`01ool002Coo`03003ooooo01?oo`0301oooooo0?oo
oe3oo`03003ooooo007oo`002_oo0`005ooo00<00?ooool05?oo00<07oooool0ooooCooo00<00?oo
ool00Ooo000=ool00`00ooooo`0Dool00`00ooooo`0Eool00`0Oooooo`3ooom>ool00`00ooooo`01
ool000_oo`8001Ooo`03003ooooo01Goo`0301oooooo0?ooodkoo`03003ooooo007oo`002_oo00<0
0?ooool05ooo0`005_oo00<07oooool0ooooC?oo0P000ooo000;ool3000Fool00`00ooooo`0Gool0
0`0Oooooo`3ooom<ool00`00ooooo`01ool002Coo`03003ooooo01Ooo`0301oooooo0?ooodcoo`03
003ooooo007oo`009?oo00<00?ooool06?oo00<07oooool0ooooBooo00<00?ooool00Ooo000Tool0
0`00ooooo`0Iool00`0Oooooo`3ooom:ool00`00ooooo`01ool002Coo`03003ooooo01[oo`0301oo
oooo0?ooodWoo`03003ooooo007oo`009?oo00<00?ooool06ooo00<07oooool0ooooB?oo00<00?oo
ool00Ooo000Tool00`00ooooo`0Lool00`0Oooooo`3ooom7ool00`00ooooo`01ool002Coo`03003o
oooo01goo`0301oooooo0?ooodKoo`03003ooooo007oo`009?oo00<00?ooool07_oo00<07oooool0
ooooAOoo00<00?ooool00Ooo000Tool00`00ooooo`0Oool00`0Oooooo`3ooom4ool00`00ooooo`01
ool002Coo`03003ooooo023oo`807oooodCoo`03003ooooo007oo`009?oo00<00?ooool08_oo0`0O
oooo@Ooo00<00?ooool00Ooo000Tool3000Uool301oooolmool20003ool002Coo`03003ooooo02So
o`807ooooccoo`03003ooooo007oo`009?oo00<00?ooool0:_oo0P0Ooooo>_oo00<00?ooool00Ooo
000Tool00`00ooooo`0/ool401oooolfool00`00ooooo`01ool002Coo`03003ooooo033oo`D07ooo
oc7oo`03003ooooo007oo`009?oo00<00?ooool0=Ooo1@0Ooooo;?oo00<00?ooool00Ooo000Tool0
0`00ooooo`0jool401oooolXool00`00ooooo`01ool002Coo`03003ooooo03koo`T07ooooaooo`03
003ooooo007oo`009?oo00<00?ooool0Aooo2P0Ooooo5Ooo00<00?ooool00Ooo000Tool00`00oooo
o`1AoolC01ooool2ool00`00ooooo`01ool002Coo`03003ooooo06Coo`h07o?oo`03003ooooo007o
o`004?oo0P001?oo00<00?ooool00ooo0P001_oo00<00?ooool0L_oo7@0Oe_oo00<00?ooool00Ooo
000?ool01000ooooo`002?oo00@00?ooool000Goo`03003ooooo08ooobX07jcoo`03003ooooo007o
o`003ooo00@00?ooool000Soo`04003ooooo0005ool4002hoom701mSool30003ool000ooo`04003o
oooo0009ool20006ool00`00ooooo`3oool1oomM01l8ool00`00ooooo`01ool000ooo`04003ooooo
0008ool01000ooooo`001Ooo00<00?ooool0ooooI_oo00<00?ooool00Ooo000?ool01000ooooo`00
2?oo00@00?ooool000Goo`03003ooooo0?ooofKoo`03003ooooo007oo`004?oo0P002_oo0P001_oo
00<00?ooool01_oo00<00?ooool0@Ooo00<00?ooool0@_oo00<00?ooool0@Ooo00<00?ooool0@_oo
00<00?ooool0@Ooo00<00?ooool01_oo00<00?ooool00Ooo000Tool00`00ooooo`06ool00`00oooo
o`0>ool00`00ooooo`0>ool00`00ooooo`0>ool00`00ooooo`0>ool00`00ooooo`0?ool00`00oooo
o`0>ool00`00ooooo`0>ool00`00ooooo`0>ool00`00ooooo`0>ool00`00ooooo`0>ool00`00oooo
o`0>ool00`00ooooo`0>ool00`00ooooo`0?ool00`00ooooo`0>ool00`00ooooo`0>ool00`00oooo
o`0>ool00`00ooooo`0>ool00`00ooooo`0>ool00`00ooooo`0>ool00`00ooooo`0>ool00`00oooo
o`06ool00`00ooooo`01ool002Coool006X000?oo`00\
\>"],
  ImageRangeCache->{{{81.1875, 400.188}, {635.312, 438.562}} -> {-42.9712, \
1.97204, 0.292302, 0.00379978}}],

Cell[BoxData[
    TagBox[\(\[SkeletonIndicator]  Graphics  \[SkeletonIndicator]\),
      False,
      Editable->False]], "Output"]
}, Open  ]],

Cell[CellGroupData[{

Cell[BoxData[
    \(\(\(\[IndentingNewLine]\)\( (*\ 
      Fraction\ of\ receptors\ with\ 2\ insulin\ molecules\ over\ receptors\ \
with\ one\ or\ two\ insulin \((EN : \ green, \ PM : \ red, \ 
          total : \ 
            blue)\)\ \
*) \)\(\[IndentingNewLine]\)\(\[IndentingNewLine]\)\(FigFracInsIns2 = 
      Plot[{ReceptorIns2/ReceptorIns, ReceptorIns2PM/ReceptorInsPM, 
          ReceptorIns2EN/ReceptorInsEN}, {Ins, 0, 5}, 
        PlotStyle \[Rule] {RGBColor[0, 0, 1], RGBColor[1, 0, 0], 
            RGBColor[0, 1, 0]}, 
        FrameLabel \[Rule] \ {"\<Insulin [nM]\>", "\<Fraction occupied \
receptors\>"},  (*\(RotateLabel \[Rule] False\)\(,\)*) \ 
        Frame \[Rule] \ True, \ PlotRange \[Rule] \ {All, All}, 
        ImageSize \[Rule] \ 400]\[IndentingNewLine]
    FigFracInsIns22 = 
      Plot[{ReceptorIns2/ReceptorIns, ReceptorIns2PM/ReceptorInsPM, 
          ReceptorIns2EN/ReceptorInsEN}, {Ins, 0, 100}, 
        PlotStyle \[Rule] {RGBColor[0, 0, 1], RGBColor[1, 0, 0], 
            RGBColor[0, 1, 0]}, 
        FrameLabel \[Rule] \ {"\<Insulin [nM]\>", "\<Fraction occupied \
receptors\>"},  (*\(RotateLabel \[Rule] False\)\(,\)*) \ 
        Frame \[Rule] \ True, \ PlotRange \[Rule] \ {All, All}, 
        ImageSize \[Rule] \ 400]\[IndentingNewLine]
    \)\)\)], "Input"],

Cell[GraphicsData["PostScript", "\<\
%!
%%Creator: Mathematica
%%AspectRatio: .61803 
%%ImageSize: 400 247.214 
MathPictureStart
/Mabs {
Mgmatrix idtransform
Mtmatrix dtransform
} bind def
/Mabsadd { Mabs
3 -1 roll add
3 1 roll add
exch } bind def
%% Graphics
%%IncludeResource: font Courier
%%IncludeFont: Courier
/Courier findfont 10  scalefont  setfont
% Scaling calculations
0.0238095 0.190476 0.0147153 5.35573 [
[.02381 -0.0125 -3 -9 ]
[.02381 -0.0125 3 0 ]
[.21429 -0.0125 -3 -9 ]
[.21429 -0.0125 3 0 ]
[.40476 -0.0125 -3 -9 ]
[.40476 -0.0125 3 0 ]
[.59524 -0.0125 -3 -9 ]
[.59524 -0.0125 3 0 ]
[.78571 -0.0125 -3 -9 ]
[.78571 -0.0125 3 0 ]
[.97619 -0.0125 -3 -9 ]
[.97619 -0.0125 3 0 ]
[ 0 0 -0.125 0 ]
[.5 -0.0125 -38 -19.4375 ]
[.5 -0.0125 38 -9 ]
[-0.0125 .01472 -6 -4.5 ]
[-0.0125 .01472 0 4.5 ]
[-0.0125 .12183 -24 -4.5 ]
[-0.0125 .12183 0 4.5 ]
[-0.0125 .22894 -24 -4.5 ]
[-0.0125 .22894 0 4.5 ]
[-0.0125 .33606 -24 -4.5 ]
[-0.0125 .33606 0 4.5 ]
[-0.0125 .44317 -24 -4.5 ]
[-0.0125 .44317 0 4.5 ]
[-0.0125 .55029 -18 -4.5 ]
[-0.0125 .55029 0 4.5 ]
[ 0 0 -0.125 0 ]
[-0.01875 .30902 -34.125 -83 ]
[-0.01875 .30902 -24 83 ]
[ 0 .61803 .125 0 ]
[ 1 0 .125 0 ]
[ 0 0 0 0 ]
[ 1 .61803 0 0 ]
] MathScale
% Start of Graphics
1 setlinecap
1 setlinejoin
newpath
0 g
.25 Mabswid
[ ] 0 setdash
.02381 0 m
.02381 .00625 L
s
[(0)] .02381 -0.0125 0 1 Mshowa
.21429 0 m
.21429 .00625 L
s
[(1)] .21429 -0.0125 0 1 Mshowa
.40476 0 m
.40476 .00625 L
s
[(2)] .40476 -0.0125 0 1 Mshowa
.59524 0 m
.59524 .00625 L
s
[(3)] .59524 -0.0125 0 1 Mshowa
.78571 0 m
.78571 .00625 L
s
[(4)] .78571 -0.0125 0 1 Mshowa
.97619 0 m
.97619 .00625 L
s
[(5)] .97619 -0.0125 0 1 Mshowa
.125 Mabswid
.0619 0 m
.0619 .00375 L
s
.1 0 m
.1 .00375 L
s
.1381 0 m
.1381 .00375 L
s
.17619 0 m
.17619 .00375 L
s
.25238 0 m
.25238 .00375 L
s
.29048 0 m
.29048 .00375 L
s
.32857 0 m
.32857 .00375 L
s
.36667 0 m
.36667 .00375 L
s
.44286 0 m
.44286 .00375 L
s
.48095 0 m
.48095 .00375 L
s
.51905 0 m
.51905 .00375 L
s
.55714 0 m
.55714 .00375 L
s
.63333 0 m
.63333 .00375 L
s
.67143 0 m
.67143 .00375 L
s
.70952 0 m
.70952 .00375 L
s
.74762 0 m
.74762 .00375 L
s
.82381 0 m
.82381 .00375 L
s
.8619 0 m
.8619 .00375 L
s
.9 0 m
.9 .00375 L
s
.9381 0 m
.9381 .00375 L
s
.25 Mabswid
0 0 m
1 0 L
s
gsave
.5 -0.0125 -99 -23.4375 Mabsadd m
1 1 Mabs scale
currentpoint translate
0 18.4375 translate 1 -1 scale
/g { setgray} bind def
/k { setcmykcolor} bind def
/p { gsave} bind def
/r { setrgbcolor} bind def
/w { setlinewidth} bind def
/C { curveto} bind def
/F { fill} bind def
/L { lineto} bind def
/rL { rlineto} bind def
/P { grestore} bind def
/s { stroke} bind def
/S { show} bind def
/N {currentpoint 3 -1 roll show moveto} bind def
/Msf { findfont exch scalefont [1 0 0 -1 0 0 ] makefont setfont} bind def
/m { moveto} bind def
/Mr { rmoveto} bind def
/Mx {currentpoint exch pop moveto} bind def
/My {currentpoint pop exch moveto} bind def
/X {0 rmoveto} bind def
/Y {0 exch rmoveto} bind def
63.000 11.562 moveto
%%IncludeResource: font Courier
%%IncludeFont: Courier
/Courier findfont 10.000 scalefont
[1 0 0 -1 0 0 ] makefont setfont
0.000 0.000 0.000 setrgbcolor
0.000 0.000 rmoveto
63.000 11.562 moveto
%%IncludeResource: font Courier
%%IncludeFont: Courier
/Courier findfont 10.000 scalefont
[1 0 0 -1 0 0 ] makefont setfont
0.000 0.000 0.000 setrgbcolor
(Insulin) show
%%IncludeResource: font Mathematica2Mono
%%IncludeFont: Mathematica2Mono
/Mathematica2Mono findfont 10.000 scalefont
[1 0 0 -1 0 0 ] makefont setfont
0.000 0.000 0.000 setrgbcolor
111.000 11.562 moveto
(@) show
117.000 11.562 moveto
%%IncludeResource: font Courier
%%IncludeFont: Courier
/Courier findfont 10.000 scalefont
[1 0 0 -1 0 0 ] makefont setfont
0.000 0.000 0.000 setrgbcolor
(nM) show
%%IncludeResource: font Mathematica2Mono
%%IncludeFont: Mathematica2Mono
/Mathematica2Mono findfont 10.000 scalefont
[1 0 0 -1 0 0 ] makefont setfont
0.000 0.000 0.000 setrgbcolor
129.000 11.562 moveto
(D) show
135.000 11.562 moveto
%%IncludeResource: font Courier
%%IncludeFont: Courier
/Courier findfont 10.000 scalefont
[1 0 0 -1 0 0 ] makefont setfont
0.000 0.000 0.000 setrgbcolor
0.000 0.000 rmoveto
1.000 setlinewidth
grestore
0 .01472 m
.00625 .01472 L
s
[(0)] -0.0125 .01472 1 0 Mshowa
0 .12183 m
.00625 .12183 L
s
[(0.02)] -0.0125 .12183 1 0 Mshowa
0 .22894 m
.00625 .22894 L
s
[(0.04)] -0.0125 .22894 1 0 Mshowa
0 .33606 m
.00625 .33606 L
s
[(0.06)] -0.0125 .33606 1 0 Mshowa
0 .44317 m
.00625 .44317 L
s
[(0.08)] -0.0125 .44317 1 0 Mshowa
0 .55029 m
.00625 .55029 L
s
[(0.1)] -0.0125 .55029 1 0 Mshowa
.125 Mabswid
0 .04149 m
.00375 .04149 L
s
0 .06827 m
.00375 .06827 L
s
0 .09505 m
.00375 .09505 L
s
0 .14861 m
.00375 .14861 L
s
0 .17539 m
.00375 .17539 L
s
0 .20217 m
.00375 .20217 L
s
0 .25572 m
.00375 .25572 L
s
0 .2825 m
.00375 .2825 L
s
0 .30928 m
.00375 .30928 L
s
0 .36284 m
.00375 .36284 L
s
0 .38962 m
.00375 .38962 L
s
0 .41639 m
.00375 .41639 L
s
0 .46995 m
.00375 .46995 L
s
0 .49673 m
.00375 .49673 L
s
0 .52351 m
.00375 .52351 L
s
0 .57707 m
.00375 .57707 L
s
0 .60385 m
.00375 .60385 L
s
.25 Mabswid
0 0 m
0 .61803 L
s
gsave
-0.01875 .30902 -173.062 -9.0625 Mabsadd m
1 1 Mabs scale
currentpoint translate
144 9.0625 translate
90 rotate
-144 -9.0625 translate
0 18.125 translate 1 -1 scale
/g { setgray} bind def
/k { setcmykcolor} bind def
/p { gsave} bind def
/r { setrgbcolor} bind def
/w { setlinewidth} bind def
/C { curveto} bind def
/F { fill} bind def
/L { lineto} bind def
/rL { rlineto} bind def
/P { grestore} bind def
/s { stroke} bind def
/S { show} bind def
/N {currentpoint 3 -1 roll show moveto} bind def
/Msf { findfont exch scalefont [1 0 0 -1 0 0 ] makefont setfont} bind def
/m { moveto} bind def
/Mr { rmoveto} bind def
/Mx {currentpoint exch pop moveto} bind def
/My {currentpoint pop exch moveto} bind def
/X {0 rmoveto} bind def
/Y {0 exch rmoveto} bind def
63.000 11.562 moveto
%%IncludeResource: font Courier
%%IncludeFont: Courier
/Courier findfont 10.000 scalefont
[1 0 0 -1 0 0 ] makefont setfont
0.000 0.000 0.000 setrgbcolor
0.000 0.000 rmoveto
63.000 11.562 moveto
%%IncludeResource: font Courier
%%IncludeFont: Courier
/Courier findfont 10.000 scalefont
[1 0 0 -1 0 0 ] makefont setfont
0.000 0.000 0.000 setrgbcolor
(Fraction) show
117.000 11.562 moveto
(occupied) show
171.000 11.562 moveto
(receptors) show
225.000 11.562 moveto
%%IncludeResource: font Courier
%%IncludeFont: Courier
/Courier findfont 10.000 scalefont
[1 0 0 -1 0 0 ] makefont setfont
0.000 0.000 0.000 setrgbcolor
0.000 0.000 rmoveto
1.000 setlinewidth
grestore
.02381 .61178 m
.02381 .61803 L
s
.21429 .61178 m
.21429 .61803 L
s
.40476 .61178 m
.40476 .61803 L
s
.59524 .61178 m
.59524 .61803 L
s
.78571 .61178 m
.78571 .61803 L
s
.97619 .61178 m
.97619 .61803 L
s
.125 Mabswid
.0619 .61428 m
.0619 .61803 L
s
.1 .61428 m
.1 .61803 L
s
.1381 .61428 m
.1381 .61803 L
s
.17619 .61428 m
.17619 .61803 L
s
.25238 .61428 m
.25238 .61803 L
s
.29048 .61428 m
.29048 .61803 L
s
.32857 .61428 m
.32857 .61803 L
s
.36667 .61428 m
.36667 .61803 L
s
.44286 .61428 m
.44286 .61803 L
s
.48095 .61428 m
.48095 .61803 L
s
.51905 .61428 m
.51905 .61803 L
s
.55714 .61428 m
.55714 .61803 L
s
.63333 .61428 m
.63333 .61803 L
s
.67143 .61428 m
.67143 .61803 L
s
.70952 .61428 m
.70952 .61803 L
s
.74762 .61428 m
.74762 .61803 L
s
.82381 .61428 m
.82381 .61803 L
s
.8619 .61428 m
.8619 .61803 L
s
.9 .61428 m
.9 .61803 L
s
.9381 .61428 m
.9381 .61803 L
s
.25 Mabswid
0 .61803 m
1 .61803 L
s
.99375 .01472 m
1 .01472 L
s
.99375 .12183 m
1 .12183 L
s
.99375 .22894 m
1 .22894 L
s
.99375 .33606 m
1 .33606 L
s
.99375 .44317 m
1 .44317 L
s
.99375 .55029 m
1 .55029 L
s
.125 Mabswid
.99625 .04149 m
1 .04149 L
s
.99625 .06827 m
1 .06827 L
s
.99625 .09505 m
1 .09505 L
s
.99625 .14861 m
1 .14861 L
s
.99625 .17539 m
1 .17539 L
s
.99625 .20217 m
1 .20217 L
s
.99625 .25572 m
1 .25572 L
s
.99625 .2825 m
1 .2825 L
s
.99625 .30928 m
1 .30928 L
s
.99625 .36284 m
1 .36284 L
s
.99625 .38962 m
1 .38962 L
s
.99625 .41639 m
1 .41639 L
s
.99625 .46995 m
1 .46995 L
s
.99625 .49673 m
1 .49673 L
s
.99625 .52351 m
1 .52351 L
s
.99625 .57707 m
1 .57707 L
s
.99625 .60385 m
1 .60385 L
s
.25 Mabswid
1 0 m
1 .61803 L
s
0 0 m
1 0 L
1 .61803 L
0 .61803 L
closepath
clip
newpath
0 0 1 r
.5 Mabswid
.02381 .01472 m
.06244 .03871 L
.10458 .06457 L
.14415 .08858 L
.18221 .11142 L
.22272 .13546 L
.26171 .15835 L
.30316 .1824 L
.34309 .20532 L
.3815 .22712 L
.42237 .25008 L
.46172 .27194 L
.49955 .29274 L
.53984 .31465 L
.57861 .33552 L
.61984 .35748 L
.65954 .3784 L
.69774 .39833 L
.73838 .41931 L
.77751 .4393 L
.81909 .46032 L
.85916 .48037 L
.89771 .49946 L
.93871 .51957 L
.97619 .53776 L
s
1 0 0 r
.02381 .01472 m
.06244 .04141 L
.10458 .07022 L
.14415 .09699 L
.18221 .12249 L
.22272 .14936 L
.26171 .17496 L
.30316 .2019 L
.34309 .22759 L
.3815 .25207 L
.42237 .27786 L
.46172 .30244 L
.49955 .32586 L
.53984 .35055 L
.57861 .37409 L
.61984 .39888 L
.65954 .42252 L
.69774 .44506 L
.73838 .46881 L
.77751 .49146 L
.81909 .5153 L
.85916 .53806 L
.89771 .55975 L
.93871 .58261 L
.97619 .60332 L
s
0 1 0 r
.02381 .01472 m
.06244 .02813 L
.10458 .04253 L
.14415 .05583 L
.18221 .06844 L
.22272 .08165 L
.26171 .09418 L
.30316 .10729 L
.34309 .11974 L
.3815 .13154 L
.42237 .14391 L
.46172 .15564 L
.49955 .16677 L
.53984 .17846 L
.57861 .18954 L
.61984 .20116 L
.65954 .2122 L
.69774 .22267 L
.73838 .23367 L
.77751 .2441 L
.81909 .25505 L
.85916 .26544 L
.89771 .27531 L
.93871 .28568 L
.97619 .29502 L
s
% End of Graphics
MathPictureEnd
\
\>"], "Graphics",
  ImageSize->{400, 247.188},
  ImageCache->GraphicsData["Bitmap", "\<\
CF5dJ6E]HGAYHf4PAg9QL6QYHg<PAVmbKF5d0`40006@0000ma000`40n007h00OooooTOoo003ooonA
ool00?oooi7oo`00j_oo0P003_oo0P00U?oo003Zool00`00ooooo`0>ool00`00ooooo`2Bool00;Oo
o`D00005ool00000003oo`0200001?oo000000001?oo0P0000?oo`00ool01@0000?oo`0000001P00
00?oo`0000002Ooo00<00?ooool00`0000?oo`0000000P0000?oo`0000000ooo00<00?ooool0T_oo
002iool00`00ooooo`02ool01000ooooo`001Ooo00@00?ooool000;oo`03003ooooo00;oo`03003o
oooo00?oo`05003oooooool00002ool00`00ooooo`08ool01@00oooooooo00000_oo00<00?oo0000
0ooo00D00?ooooooo`0009Coo`00^Ooo00<00?ooool00_oo00@00?ooool000?oo`8000?oo`04003o
oooo0004ool00`00ooooo`03ool01@00oooooooo00000_oo00<00?ooool02?oo00D00?ooooooo`00
00;oo`07003oo`00ool00?oo00000ooo00<00?ooool0T_oo002iool00`00ooooo`02ool01000oooo
o`000_oo00<00?ooool00ooo00@00?ooool000Coo`03003ooooo00?oo`05003oooooool00002ool0
0`00ooooo`08ool01@00oooooooo00000_oo00L00?oo003oo`00ool00003ool00`00ooooo`2Bool0
0;Woo`06003oooooool00?oo0P001?oo0`0000Coo`00003oo`8000Coo`03003ooooo00;oo`8000;o
o`04003oo`00000;ool01@00ooooo`00ool00P000_oo0P0000?oo`0000000ooo00<00?ooool0T_oo
002gool5000Fool00`00ooooo`0Eool20007ool01@00oooooooo00000_oo0P00U?oo003Aool20005
ool00`00ooooo`2eool00?oooi7oo`00<?oo0P00@Ooo1000@?oo1000@Ooo0P00A?oo00<00?ooool0
?ooo0`002Ooo000_ool01000ooooo`00@_oo00<00?ooool0?ooo00<00?ooool0@Ooo00@00?ooool0
04?oo`03003ooooo04;oo`03003ooooo00Koo`00;ooo00@00?ooool004;oo`03003ooooo043oo`03
003ooooo04?oo`03003ooooo03koo`D004?oo`03003ooooo00Koo`00;ooo00@00?ooool004;oo`03
003ooooo047oo`03003ooooo043oo`80047oo`04003ooooo0011ool30009ool002ooo`04003ooooo
0012ool00`00ooooo`12ool00`00ooooo`11ool00`00ooooo`0oool00`00ool00011ool00`00oooo
o`09ool002ooo`04003ooooo0010ool30011ool01000ooooo`00@?oo00@00?ooool004;oo`80047o
o`03003ooooo00Woo`00<?oo0P00@ooo00<00?ooool0@?oo0P00@_oo0P00A?oo00<00?ooool0?ooo
10002?oo003ooonAool00?oooi7oo`00ooooTOoo003ooonAool00?oooi7oo`00:?ooo`00J0000Ooo
000Xool00`00ooooo`06ool00`00ooooo`0;ool00`00ooooo`0:ool00`00ooooo`0;ool00`00oooo
o`0:ool00`00ooooo`0;ool00`00ooooo`0;ool00`00ooooo`0:ool00`00ooooo`0;ool00`00oooo
o`0;ool00`00ooooo`0:ool00`00ooooo`0;ool00`00ooooo`0;ool00`00ooooo`0:ool00`00oooo
o`0;ool00`00ooooo`0:ool00`00ooooo`0;ool00`00ooooo`0;ool00`00ooooo`0:ool00`00oooo
o`0;ool00`00ooooo`0;ool00`00ooooo`0:ool00`00ooooo`0;ool00`00ooooo`0;ool00`00oooo
o`0:ool00`00ooooo`0;ool00`00ooooo`05ool10001ool002Soo`03003ooooo00Koo`03003ooooo
047oo`03003ooooo047oo`03003ooooo047oo`03003ooooo04;oo`03003ooooo047oo`03003ooooo
00Goo`40007oo`008?oo0P001_oo00<00?ooool0ooooI?oo0@000Ooo000Oool01000ooooo`001Ooo
00<00?ooool0ooooI?oo0@000Ooo000Oool01000ooooo`001Ooo10001Ooo0POPooooF_oo0`000Ooo
000Oool01000ooooo`001Ooo00<00?ooool01ooo00Ch00OP1n07h?oooeWoo`40007oo`007ooo00@0
0?ooool000Goo`03003ooooo00Woo`04n03oo`OP1n3ooomGool10001ool001ooo`04003ooooo0005
ool00`00ooooo`0:ool00oP001ooo`031n3ooomDool10001ool0023oo`8000Koo`03003ooooo00_o
o`;h00?oo`<7h?oooe7oo`40007oo`00:?oo00<00?ooool03Ooo00?h000Oool00ooo0`OPooooC_oo
0@000Ooo000Xool00`00ooooo`0>ool2n0000`0Oooooo`03ool31n3ooom;ool10001ool002Soo`03
003ooooo013oo`03n0007ooo00Koo`<7h?ooodSoo`40007oo`00:?oo00<00?ooool04Ooo00?h000O
01l02?oo0`OPooooAOoo0@000Ooo000Xool00`00ooooo`0Bool2n0000`0Oooooo`08ool31n3ooom2
ool10001ool002Soo`<001Coo`03n0007`0O00_oo`<7h?ooockoo`80007oo`00:?oo00<00?ooool0
5Ooo0_P00P0O3?oo0`OPoooo??oo0@000Ooo000Xool00`00ooooo`0Gool00oP0ool07`0>ool21n3o
ooljool10001ool002Soo`03003ooooo01Soo`;h00807`koo`<7h?ooocOoo`40007oo`00:?oo00<0
0?ooool06_oo00Ch0?oo01l07`ooo`<7h?ooocCoo`40007oo`00:?oo00<00?ooool06ooo0_P000?o
o`0Oool04?oo0`OPoooo<Ooo0@000Ooo000Xool00`00ooooo`0Mool01?P0ool07`0O4_oo10OPoooo
;Ooo0@000Ooo000Xool00`00ooooo`0Nool2n0000ooo01l07`0Dool31n3ooolZool10001ool002So
o`03003ooooo023oo`04n03ooooo01lFool41n3ooolVool10001ool002Soo`<0027oo`;h0003ool0
7`0O01Soo`<7h?ooob;oo`80007oo`00:?oo00<00?ooool08ooo00?h0?ooool00P0O6Ooo0`OPoooo
8?oo0@000Ooo000Xool00`00ooooo`0Tool2n002ool201lJool21n3ooolNool10001ool002Soo`03
003ooooo02Koo`05n03oooooool07`0Kool31n3ooolKool10001ool002Soo`03003ooooo02Ooo`;h
00;oo`807acoo`<7h?oooaSoo`40007oo`00:?oo00<00?ooool0:Ooo00Ch0?ooooooo`807agoo`<7
h?oooaGoo`40007oo`001ooo0`007_oo00<00?ooool0:_oo0_P00ooo0P0O7_oo10OPoooo4Ooo0@00
0Ooo0008ool00`00ooooo`0Mool00`00ooooo`0/ool2n003ool00`0Oooooo`0Oool31n3oool>ool1
0001ool000Soo`03003oo`0001goo`03003ooooo02koo`04n03oooooool201lRool41n3oool:ool1
0001ool000Soo`<001goo`03003ooooo02ooo`;h00?oo`0301oooooo02?oo`<7h?ooo`Ooo`40007o
o`002?oo00@00?ooool001coo`<0037oo`04n03oooooool201lVool31n3oool3ool20001ool000Oo
o`D001coo`03003ooooo03;oo`;h00?oo`0301oooooo02Koo`<7h?ooo`7oo`40007oo`002?oo1000
7?oo00<00?ooool0=?oo00Ch0?ooooooo`807bWoo`<7h?goo`40007oo`002Ooo00<00?ooool07?oo
00<00?ooool0=Ooo00?h0?ooool00_oo0P0O:_oo0`OPn_oo0@000Ooo0009ool00`00ooooo`0Lool0
0`00ooooo`0fool2n004ool00`0Oooooo`0Zool31n3gool10001ool000Woo`03003ooooo01coo`03
003ooooo03Soo`03n03ooooo00;oo`807bgoo`<7h?Coo`40007oo`002?oo00<00?oo00000P006ooo
00<00?ooool0>Ooo0_P01?oo00<07oooool0;Ooo0POPl_oo0@000Ooo000>ool20004ool00`00oooo
o`03ool20003ool40005ool00`00ooooo`0kool00oP0ooooo`02ool201l_ool31n3_ool10001ool0
00Woo`800003ool0000000;oo`03003ooooo00Koo`04003ooooo0002ool00`00ooooo`06ool00`00
ooooo`0lool00oP0ooooo`03ool201l`ool31n3/ool10001ool000Soo`06003ooooo003oo`000_oo
00<00?ooool01_oo00@00?ooool000?oo`03003ooooo00Goo`@003coo`;h00Goo`807c7oo`<7h>Oo
o`<0007oo`002Ooo0`0000Goo`00ooooo`0000Soo`04003ooooo0004ool00`00ooooo`04ool00`00
ooooo`0oool00oP0ooooo`04ool00`0Oooooo`0aool41n3Uool10001ool000_oo`03003oo`0000;o
o`03003ooooo00Koo`04003ooooo0005ool00`00ooooo`03ool00`00ooooo`10ool2n005ool201le
ool31n3Rool10001ool000Woo`8000;oo`04003ooooo0008ool01000ooooo`000_oo00@00?ooool0
00Goo`03003ooooo04;oo`03n03ooooo00Coo`807cKoo`@7h=koo`40007oo`003_oo0P002_oo0P00
1?oo0P001_oo00<00?ooool0@ooo0_P01_oo0P0O>?oo0`OPfooo0@000Ooo0009ool2000Mool00`00
ooooo`15ool00oP0ooooo`05ool00`0Oooooo`0hool41n3Gool10001ool000Soo`04003ooooo000L
ool00`00ooooo`16ool2n006ool201llool41n3Cool10001ool000Soo`03003ooooo01goo`03003o
oooo04Soo`;h00Koo`807ckoo`@7h<ooo`40007oo`002?oo00@00?ooool001coo`03003ooooo04[o
o`03n03ooooo00Goo`807d3oo`<7h<coo`40007oo`002Ooo0P007Ooo00<00?ooool0Booo0_P01ooo
00<07oooool0@?oo10OPb?oo0@000Ooo000Xool3001=ool00oP0ooooo`05ool201m4ool31n34ool2
0001ool000[oo`8001coo`03003ooooo04koo`;h00Ooo`807dGoo`@7h<7oo`40007oo`002Ooo00@0
0?ooool001_oo`03003ooooo053oo`03n03ooooo00Koo`807dOoo`<7h;koo`40007oo`002Ooo00<0
0?ooool07?oo00<00?ooool0DOoo0_P02?oo00<07oooool0Aooo0`OP^ooo0@000Ooo0009ool00`00
ooooo`0Lool00`00ooooo`1Cool00oP0ooooo`06ool201m:ool41n2gool10001ool000Soo`@001co
o`03003ooooo05Coo`;h00Soo`807dcoo`<7h;Coo`40007oo`002Ooo00<00?ooool07?oo00<00?oo
ool0E_oo0_P02?oo00<07oooool0C?oo0`OP/Ooo0@000Ooo0008ool5000Kool00`00ooooo`1Hool0
0oP0ooooo`06ool201m?ool31n2^ool10001ool000[oo`03003ooooo01_oo`03003ooooo05Woo`;h
00Soo`807e3oo`<7h:_oo`40007oo`002_oo00<00?ooool06ooo00<00?ooool0Fooo00?h0?ooool0
1ooo00<07oooool0D?oo0`OPZ?oo0@000Ooo000:ool00`00ooooo`0Kool3001Lool2n008ool201mC
ool31n2Tool20001ool000Woo`8001goo`03003ooooo05koo`03n03ooooo00Ooo`807eCoo`<7h:;o
o`40007oo`00:?oo00<00?ooool0Gooo0_P02Ooo00<07oooool0E?oo10OPW_oo0@000Ooo0009ool2
000Mool00`00ooooo`1Qool00oP0ooooo`07ool201mHool31n2Kool10001ool000Soo`04003ooooo
000Lool00`00ooooo`1Rool2n009ool201mIool41n2Gool10001ool000Soo`04003ooooo000Lool0
0`00ooooo`1Tool00oP0ooooo`08ool201mKool31n2Dool10001ool000Soo`04003ooooo000Lool0
0`00ooooo`1Uool2n00:ool00`0Oooooo`1Kool41n2@ool10001ool000Woo`8001goo`03003ooooo
06Ooo`03n03ooooo00Soo`807eooo`<7h8goo`40007oo`00:?oo00<00?ooool0J?oo0_P02_oo0P0O
H?oo10OPROoo0@000Ooo0007ool300000ooo0000000Kool3001Zool00oP0ooooo`09ool201mRool3
1n25ool20001ool000Soo`04003ooooo000Lool00`00ooooo`1[ool2n00;ool00`0Oooooo`1Rool4
1n22ool10001ool000Soo`04003ooooo000Lool00`00ooooo`1]ool00oP0ooooo`09ool201mVool3
1n1oool10001ool000Soo`04003ooooo000Lool00`00ooooo`1^ool2n00;ool201mWool41n1kool1
0001ool000Ooo`04003oo`00000Mool00`00ooooo`1`ool00oP0ooooo`0:ool201mYool41n1gool1
0001ool002Soo`03003ooooo077oo`;h00coo`0301oooooo06[oo`@7h7?oo`40007oo`00:?oo00<0
0?ooool0Looo0_P02ooo0P0OK_oo1@OPK_oo0@000Ooo000Xool00`00ooooo`1eool00oP0ooooo`0:
ool201maool41n1Zool10001ool000koo`8000Coo`03003ooooo00?oo`8000Goo`03003ooooo00Co
o`03003ooooo07Koo`;h00coo`807g?oo`@7h6Koo`40007oo`003Ooo00@00?ooool000Soo`04003o
oooo0004ool00`00ooooo`04ool00`00ooooo`1hool00oP0ooooo`0;ool00`0Oooooo`1dool41n1R
ool10001ool000goo`04003ooooo0008ool01@00ooooo`00ool01@001Ooo1000N?oo0_P03?oo0P0O
N?oo10OPG?oo0`000Ooo000=ool01000ooooo`002?oo00H00?ooool00?oo0002ool00`00ooooo`04
ool00`00ooooo`1kool00oP0ooooo`0;ool201mjool31n1Kool10001ool000Woo`8000;oo`04003o
oooo0008ool01000ooooo`000_oo00<00?oo00001_oo00<00?ooool0O?oo0_P03Ooo0P0ONooo10OP
Eooo0@000Ooo0008ool01P00ooooo`00ool000;oo`03003ooooo00Koo`04003ooooo0003ool20006
ool00`00ooooo`1nool00oP0ooooo`0<ool201mmool31n1Dool10001ool000Soo`04003ooooo0002
ool2000:ool20005ool00`00ooooo`04ool00`00ooooo`1oool2n00>ool201mnool41n1@ool10001
ool000Soo`04003ooooo000Lool00`00ooooo`21ool2n00>ool201n0ool31n1=ool10001ool000Wo
o`8001goo`03003ooooo08?oo`03n03ooooo00goo`807h7oo`@7h4Woo`40007oo`00:?oo00<00?oo
ool0Q?oo0_P03ooo00<07oooool0P_oo10OPAOoo0@000Ooo0009ool2000Mool00`00ooooo`26ool0
0oP0ooooo`0=ool201n6ool41n11ool10001ool000Soo`04003ooooo000Lool30027ool2n00?ool2
01n8ool31n0mool20001ool000Soo`03003ooooo01goo`03003ooooo08Woo`;h00ooo`807hWoo`@7
h3[oo`40007oo`002?oo00@00?ooool001coo`03003ooooo08_oo`03n03ooooo00koo`0301oooooo
08[oo`<7h3Ooo`40007oo`002Ooo0P007Ooo00<00?ooool0S?oo0_P03ooo0P0OSOoo10OP<ooo0@00
0Ooo000Xool00`00ooooo`2>ool2n00?ool201n?ool41n0_ool10001ool000Woo`8001goo`03003o
oooo093oo`03n03ooooo00koo`807i7oo`@7h2_oo`40007oo`002?oo00@00?ooool001coo`03003o
oooo097oo`;h013oo`0301oooooo09;oo`D7h2Koo`40007oo`002?oo00<00?ooool07Ooo00<00?oo
ool0Tooo0_P03ooo0P0OUooo10OP8_oo0@000Ooo0008ool01000ooooo`007?oo00<00?ooool0UOoo
00?h0?ooool03_oo0P0OVOoo10OP7_oo0@000Ooo0009ool2000Mool00`00ooooo`2Fool2n00@ool0
0`0Oooooo`2Jool31n0Kool10001ool002Soo`<009Soo`03n03ooooo00koo`807igoo`@7h1Koo`80
007oo`002Ooo0P0000?oo`00ool06_oo00<00?ooool0VOoo0_P04?oo00<07oooool0W_oo10OP4ooo
0@000Ooo0008ool01000ooooo`007?oo00<00?ooool0Vooo00?h0?ooool03_oo0P0OX_oo10OP3ooo
0@000Ooo0008ool01000ooooo`007?oo00<00?ooool0W?oo0_P04?oo0P0OY?oo1@OP2_oo0@000Ooo
0008ool01000ooooo`007?oo00<00?ooool0W_oo0_P04?oo0P0OYooo0`OP1ooo0@000Ooo0007ool5
000Lool00`00ooooo`2Pool00oP0ooooo`0?ool201n_ool10001ool000Soo`03003ooooo01goo`03
003ooooo0:7oo`;h017oo`807jgoo`40007oo`002?oo0`007Ooo00<00?ooool0Xooo00?h0?ooool0
4?oo0P0OZooo0@000Ooo0008ool01000ooooo`007?oo00<00?ooool0Y?oo0_P04_oo0P0OZOoo0@00
0Ooo0008ool01000ooooo`007?oo0`00Y_oo0_P04_oo0P0OY_oo0P000Ooo0008ool01000ooooo`00
7?oo00<00?ooool0Z?oo00?h0?ooool04Ooo0P0OYOoo0@000Ooo0007ool01000ool000007Ooo00<0
0?ooool0ZOoo0_P04ooo0P0OXooo0@000Ooo000Xool00`00ooooo`2[ool00oP0ooooo`0Bool201nQ
ool10001ool000Soo`D001_oo`03003ooooo0:coo`;h01Coo`807iooo`40007oo`002_oo00<00?oo
ool06ooo00<00?ooool0[_oo0_P05?oo0P0OWOoo0@000Ooo000:ool00`00ooooo`0Kool00`00oooo
o`2`ool00oP0ooooo`0Cool00`0Oooooo`2Jool10001ool000[oo`03003ooooo01_oo`03003ooooo
0;7oo`;h01Coo`807i[oo`40007oo`002Ooo0P000ooo0P001?oo00<00?ooool00ooo0P001?oo0P00
1_oo00<00?ooool0/ooo0_P05?oo0P0OV?oo0@000Ooo000=ool01000ooooo`002?oo00@00?ooool0
00;oo`04003ooooo0005ool00`00ooooo`2eool00oP0ooooo`0Cool201nFool10001ool000Woo`<0
0005ool00?ooool00008ool01000ooooo`000_oo00@00?ooool000Goo`@00;Goo`;h01Goo`0301oo
oooo097oo`<0007oo`002?oo00<00?ooool00_oo00@00?ooool000Soo`04003ooooo0002ool30006
ool00`00ooooo`2hool2n00Dool201nCool10001ool000Soo`<000;oo`04003ooooo0008ool01000
ooooo`000_oo00<00?ooool01_oo00<00?ooool0^_oo00?h0?ooool04ooo0P0OTOoo0@000Ooo0008
ool01P00ooooo`00ool000;oo`03003ooooo00Koo`04003ooooo0002ool00`00ooooo`06ool00`00
ooooo`2kool2n00Eool201n?ool10001ool000Woo`8000?oo`8000[oo`8000Coo`<000Goo`03003o
oooo0;goo`;h01Goo`0301oooooo08coo`40007oo`00:?oo00<00?ooool0_ooo00?h0?ooool04ooo
0P0OS?oo0@000Ooo0009ool200000ooo003oo`0Jool00`00ooooo`30ool2n00Eool201n:ool10001
ool000Soo`04003ooooo000Lool00`00ooooo`32ool00oP0ooooo`0Dool201n8ool10001ool000So
o`04003ooooo000Lool00`00ooooo`33ool2n00Fool00`0Oooooo`25ool10001ool000Soo`04003o
oooo000Lool00`00ooooo`35ool00oP0ooooo`0Dool201n5ool10001ool000Woo`<001coo`<00<Ko
o`;h01Koo`807h;oo`80007oo`002ooo00<00?ooool06_oo00<00?ooool0b?oo0_P05_oo0P0OPOoo
0@000Ooo000:ool2000Lool00`00ooooo`3:ool00oP0ooooo`0Eool201moool10001ool002Soo`03
003ooooo0<_oo`;h01Ooo`807ggoo`40007oo`00:?oo00<00?ooool0cOoo00?h0?ooool05_oo0P0O
Nooo0@000Ooo000Xool00`00ooooo`3>ool2n00Hool201miool10001ool002Soo`03003ooooo0=3o
o`03n03ooooo01Ooo`807gOoo`40007oo`00:?oo00<00?ooool0dOoo0_P06Ooo0P0OMOoo0@000Ooo
0008ool4000Lool00`00ooooo`3Cool00oP0ooooo`0Hool201mcool10001ool000Woo`03003ooooo
01coo`<00=Coo`;h01[oo`807g3oo`80007oo`002Ooo00<00?ooool07?oo00<00?ooool0e_oo0_P0
6_oo0P0OKooo0@000Ooo0009ool00`00ooooo`0Lool00`00ooooo`3Hool00oP0ooooo`0Iool201m]
ool10001ool000Soo`03003oo`00008001_oo`03003ooooo0=Woo`;h01_oo`807f_oo`40007oo`00
:?oo00<00?ooool0fooo00?h0?ooool06_oo0P0OJOoo0@000Ooo0009ool3000Lool00`00ooooo`3L
ool2n00Lool201mWool10001ool000Soo`03003ooooo01goo`03003ooooo0=koo`;h01coo`807fGo
o`40007oo`002?oo0`007Ooo00<00?ooool0h?oo0_P07?oo0P0OHooo0@000Ooo0008ool01000oooo
o`007?oo00<00?ooool0h_oo00?h0?ooool06ooo0P0OHOoo0@000Ooo0009ool2000Mool00`00oooo
o`3Sool2n00Mool201mOool10001ool002Soo`<00>Goo`;h01goo`807ecoo`80007oo`002Ooo0P00
7Ooo00<00?ooool0iooo0_P07Ooo00<07oooool0F_oo0@000Ooo0008ool01000ooooo`007?oo00<0
0?ooool0jOoo00?h0?ooool06ooo0P0OF_oo0@000Ooo0008ool00`00ooooo`0Mool00`00ooooo`3Z
ool2n00Mool201mHool10001ool000Soo`04003ooooo000Lool00`00ooooo`3/ool2n00Mool201mF
ool10001ool000Woo`8001goo`03003ooooo0>koo`;h01goo`807eCoo`40007oo`00:?oo00<00?oo
ool0l?oo00?h0?ooool07?oo0P0OD_oo0@000Ooo0009ool30002ool20004ool00`00ooooo`03ool2
0004ool20006ool00`00ooooo`3aool2n00Nool201m@ool10001ool000Soo`03003ooooo00;oo`04
003ooooo0008ool01000ooooo`000_oo00@00?ooool000Goo`03003ooooo0??oo`;h01koo`807dko
o`40007oo`002?oo0`000_oo00@00?ooool000Soo`04003ooooo0002ool01000ooooo`001Ooo1000
m?oo0_P07_oo0P0OB_oo0`000Ooo0008ool01P00ooooo`00ool000;oo`03003ooooo00Koo`04003o
oooo0003ool20006ool00`00ooooo`3gool00oP0ooooo`0Mool201m:ool10001ool000Ooo`@000;o
o`04003ooooo0008ool01000ooooo`000_oo00@00?ooool000Goo`03003ooooo0?Soo`;h01ooo`80
7dSoo`40007oo`002?oo00<00?ooool00_oo00@00?ooool000Soo`04003ooooo0002ool01000oooo
o`001Ooo00<00?ooool0n_oo0_P07ooo0P0OA_oo0@000Ooo0008ool30003ool2000:ool20004ool2
0006ool00`00ooooo`3lool00oP0ooooo`0Nool201m4ool10001ool000Soo`04003ooooo000Lool0
0`00ooooo`3mool2n00Pool201m2ool10001ool000Soo`04003ooooo000Lool00`00ooooo`3oool2
n00Pool201m0ool10001ool000Soo`04003ooooo000Lool00`00ooooo`3oool2ool00oP0ooooo`0O
ool00`0Oooooo`0mool10001ool000Ooo`04003oo`00000Mool00`00ooooo`3oool3ool2n00Pool2
01lmool10001ool002Soo`03003ooooo0?ooo`Goo`;h023oo`807c_oo`40007oo`002_oo0P007?oo
0`00oooo1ooo00?h0?ooool07ooo0P0O>?oo0P000Ooo0009ool01000ooooo`006ooo00<00?ooool0
oooo2?oo0_P08Ooo0P0O=ooo0@000Ooo0009ool00`00ooooo`0Lool00`00ooooo`3oool:ool2n00Q
ool201leool10001ool000Woo`03003ooooo01coo`03003ooooo0?ooo`coo`;h027oo`807c?oo`40
007oo`002?oo10007?oo00<00?ooool0oooo3_oo00?h0?ooool08?oo0P0O<Ooo0@000Ooo0009ool0
0`00ooooo`0Lool00`00ooooo`3oool?ool2n00Rool201l_ool10001ool000Woo`8001goo`03003o
oooo0?oooa7oo`;h02;oo`807bgoo`40007oo`002?oo00@00?ooool001coo`03003ooooo0?oooa?o
o`;h02;oo`807b_oo`40007oo`002?oo00@00?ooool001coo`03003ooooo0?oooaGoo`03n03ooooo
027oo`807bWoo`40007oo`002?oo00@00?ooool001coo`03003ooooo0?oooaKoo`;h02?oo`807bOo
o`40007oo`002Ooo0P007Ooo0`00oooo6?oo0_P08ooo0P0O9?oo0P000Ooo000Xool00`00ooooo`3o
oolJool2n00Sool201lSool10001ool000Soo`@001coo`03003ooooo0?oooacoo`;h02?oo`807b7o
o`40007oo`002Ooo00<00?ooool07?oo00<00?ooool0oooo7_oo0_P08ooo0P0O7ooo0@000Ooo0009
ool00`00ooooo`0Lool00`00ooooo`3ooolPool2n00Sool201lMool10001ool000Woo`03003ooooo
01coo`03003ooooo0?ooob;oo`;h02?oo`807a_oo`40007oo`002?oo00<00?oo00000P006ooo00<0
0?ooool0oooo9?oo00?h0?ooool08_oo0P0O6Ooo0@000Ooo000Xool00`00ooooo`3ooolUool2n00T
ool201lGool10001ool000Soo`<001goo`03003ooooo0?ooobOoo`;h02Coo`<07aCoo`40007oo`00
2ooo00<00?ooool06_oo0`00oooo:Ooo0_P09Ooo0P0O4Ooo0P000Ooo0009ool2000Mool00`00oooo
o`3oool[ool00oP0ooooo`0Tool201l@ool10001ool000Soo`03003ooooo01goo`03003ooooo0?oo
obcoo`;h02Koo`<07`goo`40007oo`002Ooo0`007?oo00<00?ooool0oooo;_oo0_P09ooo0P0O2ooo
0@000Ooo000Xool00`00ooooo`3oool`ool2n00Wool201l9ool10001ool002Soo`03003ooooo0?oo
oc;oo`03n03ooooo02Koo`807`Ooo`40007oo`00:?oo00<00?ooool0oooo<ooo0_P0;ooo0@000Ooo
000Xool00`00ooooo`3oooleool2n00]ool10001ool001Coo`8000Coo`03003ooooo00;oo`@000Go
o`03003ooooo0?ooocOoo`;h02_oo`40007oo`004ooo00@00?ooool000[oo`03003ooooo00Coo`03
003ooooo0?ooocWoo`03n03ooooo02Soo`40007oo`004ooo00@00?ooool000[oo`03003ooooo00Co
o`@00?ooocWoo`;h02Koo`<0007oo`004ooo00@00?ooool000[oo`03003ooooo00Coo`03003ooooo
0?oooccoo`;h02Koo`40007oo`004ooo00@00?ooool000[oo`03003ooooo00Coo`03003ooooo0?oo
ockoo`;h02Coo`40007oo`004ooo00@00?ooool000Soo`<000Koo`03003ooooo0?oood3oo`03n03o
oooo027oo`40007oo`005?oo0P002ooo00<00?ooool01?oo00<00?ooool0oooo@Ooo0_P08Ooo0@00
0Ooo000Xool00`00ooooo`3ooom3ool2n00Oool10001ool002Soo`03003ooooo0?ooodGoo`;h01go
o`40007oo`00:?oo00<00?ooool0ooooAooo00?h0?ooool06_oo0@000Ooo000Xool00`00ooooo`3o
oom8ool2n00Jool10001ool002Soo`<00?oood[oo`;h01Ooo`80007oo`00:?oo00<00?ooool0oooo
C?oo0_P05_oo0@000Ooo000Xool00`00ooooo`3ooom>ool00oP0ooooo`0Cool10001ool002Soo`03
003ooooo0?ooodooo`;h01?oo`40007oo`00:?oo00<00?ooool0ooooDOoo0_P04Ooo0@000Ooo000X
ool00`00ooooo`3ooomCool2n00?ool10001ool002Soo`03003ooooo0?oooeGoo`03n03ooooo00co
o`40007oo`00:?oo00<00?ooool0ooooE_oo0_P03?oo0@000Ooo000Xool00`00ooooo`3ooomHool2
n00:ool10001ool002Soo`03003ooooo0?oooe[oo`;h00Soo`40007oo`00:?oo0`00ooooG?oo00?h
0?ooool01?oo0P000Ooo000Xool00`00ooooo`3ooomTool10001ool002Soo`03003ooooo0?ooofCo
o`40007oo`00:?oo00<00?ooool01_oo00<00?ooool0@Ooo00<00?ooool0@Ooo00<00?ooool0@Ooo
00<00?ooool0@_oo00<00?ooool0@Ooo00<00?ooool01Ooo0@000Ooo000Xool00`00ooooo`06ool0
0`00ooooo`0;ool00`00ooooo`0:ool00`00ooooo`0;ool00`00ooooo`0:ool00`00ooooo`0;ool0
0`00ooooo`0;ool00`00ooooo`0:ool00`00ooooo`0;ool00`00ooooo`0;ool00`00ooooo`0:ool0
0`00ooooo`0;ool00`00ooooo`0;ool00`00ooooo`0:ool00`00ooooo`0;ool00`00ooooo`0:ool0
0`00ooooo`0;ool00`00ooooo`0;ool00`00ooooo`0:ool00`00ooooo`0;ool00`00ooooo`0;ool0
0`00ooooo`0:ool00`00ooooo`0;ool00`00ooooo`0;ool00`00ooooo`0:ool00`00ooooo`0;ool0
0`00ooooo`05ool10001ool002Soool006P0007oo`00\
\>"],
  ImageRangeCache->{{{81.1875, 400.188}, {427.812, 231.062}} -> {-2.21333, \
0.135267, 0.0146735, 0.000521862}}],

Cell[BoxData[
    TagBox[\(\[SkeletonIndicator]  Graphics  \[SkeletonIndicator]\),
      False,
      Editable->False]], "Output"],

Cell[GraphicsData["PostScript", "\<\
%!
%%Creator: Mathematica
%%AspectRatio: .61803 
%%ImageSize: 400 247.214 
MathPictureStart
/Mabs {
Mgmatrix idtransform
Mtmatrix dtransform
} bind def
/Mabsadd { Mabs
3 -1 roll add
3 1 roll add
exch } bind def
%% Graphics
%%IncludeResource: font Courier
%%IncludeFont: Courier
/Courier findfont 10  scalefont  setfont
% Scaling calculations
0.0238095 0.00952381 0.0147151 0.826962 [
[.02381 -0.0125 -3 -9 ]
[.02381 -0.0125 3 0 ]
[.21429 -0.0125 -6 -9 ]
[.21429 -0.0125 6 0 ]
[.40476 -0.0125 -6 -9 ]
[.40476 -0.0125 6 0 ]
[.59524 -0.0125 -6 -9 ]
[.59524 -0.0125 6 0 ]
[.78571 -0.0125 -6 -9 ]
[.78571 -0.0125 6 0 ]
[.97619 -0.0125 -9 -9 ]
[.97619 -0.0125 9 0 ]
[ 0 0 -0.125 0 ]
[.5 -0.0125 -38 -19.4375 ]
[.5 -0.0125 38 -9 ]
[-0.0125 .01472 -6 -4.5 ]
[-0.0125 .01472 0 4.5 ]
[-0.0125 .09741 -18 -4.5 ]
[-0.0125 .09741 0 4.5 ]
[-0.0125 .18011 -18 -4.5 ]
[-0.0125 .18011 0 4.5 ]
[-0.0125 .2628 -18 -4.5 ]
[-0.0125 .2628 0 4.5 ]
[-0.0125 .3455 -18 -4.5 ]
[-0.0125 .3455 0 4.5 ]
[-0.0125 .4282 -18 -4.5 ]
[-0.0125 .4282 0 4.5 ]
[-0.0125 .51089 -18 -4.5 ]
[-0.0125 .51089 0 4.5 ]
[-0.0125 .59359 -18 -4.5 ]
[-0.0125 .59359 0 4.5 ]
[ 0 0 -0.125 0 ]
[-0.01875 .30902 -28.125 -83 ]
[-0.01875 .30902 -18 83 ]
[ 0 .61803 .125 0 ]
[ 1 0 .125 0 ]
[ 0 0 0 0 ]
[ 1 .61803 0 0 ]
] MathScale
% Start of Graphics
1 setlinecap
1 setlinejoin
newpath
0 g
.25 Mabswid
[ ] 0 setdash
.02381 0 m
.02381 .00625 L
s
[(0)] .02381 -0.0125 0 1 Mshowa
.21429 0 m
.21429 .00625 L
s
[(20)] .21429 -0.0125 0 1 Mshowa
.40476 0 m
.40476 .00625 L
s
[(40)] .40476 -0.0125 0 1 Mshowa
.59524 0 m
.59524 .00625 L
s
[(60)] .59524 -0.0125 0 1 Mshowa
.78571 0 m
.78571 .00625 L
s
[(80)] .78571 -0.0125 0 1 Mshowa
.97619 0 m
.97619 .00625 L
s
[(100)] .97619 -0.0125 0 1 Mshowa
.125 Mabswid
.07143 0 m
.07143 .00375 L
s
.11905 0 m
.11905 .00375 L
s
.16667 0 m
.16667 .00375 L
s
.2619 0 m
.2619 .00375 L
s
.30952 0 m
.30952 .00375 L
s
.35714 0 m
.35714 .00375 L
s
.45238 0 m
.45238 .00375 L
s
.5 0 m
.5 .00375 L
s
.54762 0 m
.54762 .00375 L
s
.64286 0 m
.64286 .00375 L
s
.69048 0 m
.69048 .00375 L
s
.7381 0 m
.7381 .00375 L
s
.83333 0 m
.83333 .00375 L
s
.88095 0 m
.88095 .00375 L
s
.92857 0 m
.92857 .00375 L
s
.25 Mabswid
0 0 m
1 0 L
s
gsave
.5 -0.0125 -99 -23.4375 Mabsadd m
1 1 Mabs scale
currentpoint translate
0 18.4375 translate 1 -1 scale
/g { setgray} bind def
/k { setcmykcolor} bind def
/p { gsave} bind def
/r { setrgbcolor} bind def
/w { setlinewidth} bind def
/C { curveto} bind def
/F { fill} bind def
/L { lineto} bind def
/rL { rlineto} bind def
/P { grestore} bind def
/s { stroke} bind def
/S { show} bind def
/N {currentpoint 3 -1 roll show moveto} bind def
/Msf { findfont exch scalefont [1 0 0 -1 0 0 ] makefont setfont} bind def
/m { moveto} bind def
/Mr { rmoveto} bind def
/Mx {currentpoint exch pop moveto} bind def
/My {currentpoint pop exch moveto} bind def
/X {0 rmoveto} bind def
/Y {0 exch rmoveto} bind def
63.000 11.562 moveto
%%IncludeResource: font Courier
%%IncludeFont: Courier
/Courier findfont 10.000 scalefont
[1 0 0 -1 0 0 ] makefont setfont
0.000 0.000 0.000 setrgbcolor
0.000 0.000 rmoveto
63.000 11.562 moveto
%%IncludeResource: font Courier
%%IncludeFont: Courier
/Courier findfont 10.000 scalefont
[1 0 0 -1 0 0 ] makefont setfont
0.000 0.000 0.000 setrgbcolor
(Insulin) show
%%IncludeResource: font Mathematica2Mono
%%IncludeFont: Mathematica2Mono
/Mathematica2Mono findfont 10.000 scalefont
[1 0 0 -1 0 0 ] makefont setfont
0.000 0.000 0.000 setrgbcolor
111.000 11.562 moveto
(@) show
117.000 11.562 moveto
%%IncludeResource: font Courier
%%IncludeFont: Courier
/Courier findfont 10.000 scalefont
[1 0 0 -1 0 0 ] makefont setfont
0.000 0.000 0.000 setrgbcolor
(nM) show
%%IncludeResource: font Mathematica2Mono
%%IncludeFont: Mathematica2Mono
/Mathematica2Mono findfont 10.000 scalefont
[1 0 0 -1 0 0 ] makefont setfont
0.000 0.000 0.000 setrgbcolor
129.000 11.562 moveto
(D) show
135.000 11.562 moveto
%%IncludeResource: font Courier
%%IncludeFont: Courier
/Courier findfont 10.000 scalefont
[1 0 0 -1 0 0 ] makefont setfont
0.000 0.000 0.000 setrgbcolor
0.000 0.000 rmoveto
1.000 setlinewidth
grestore
0 .01472 m
.00625 .01472 L
s
[(0)] -0.0125 .01472 1 0 Mshowa
0 .09741 m
.00625 .09741 L
s
[(0.1)] -0.0125 .09741 1 0 Mshowa
0 .18011 m
.00625 .18011 L
s
[(0.2)] -0.0125 .18011 1 0 Mshowa
0 .2628 m
.00625 .2628 L
s
[(0.3)] -0.0125 .2628 1 0 Mshowa
0 .3455 m
.00625 .3455 L
s
[(0.4)] -0.0125 .3455 1 0 Mshowa
0 .4282 m
.00625 .4282 L
s
[(0.5)] -0.0125 .4282 1 0 Mshowa
0 .51089 m
.00625 .51089 L
s
[(0.6)] -0.0125 .51089 1 0 Mshowa
0 .59359 m
.00625 .59359 L
s
[(0.7)] -0.0125 .59359 1 0 Mshowa
.125 Mabswid
0 .03125 m
.00375 .03125 L
s
0 .04779 m
.00375 .04779 L
s
0 .06433 m
.00375 .06433 L
s
0 .08087 m
.00375 .08087 L
s
0 .11395 m
.00375 .11395 L
s
0 .13049 m
.00375 .13049 L
s
0 .14703 m
.00375 .14703 L
s
0 .16357 m
.00375 .16357 L
s
0 .19665 m
.00375 .19665 L
s
0 .21319 m
.00375 .21319 L
s
0 .22973 m
.00375 .22973 L
s
0 .24626 m
.00375 .24626 L
s
0 .27934 m
.00375 .27934 L
s
0 .29588 m
.00375 .29588 L
s
0 .31242 m
.00375 .31242 L
s
0 .32896 m
.00375 .32896 L
s
0 .36204 m
.00375 .36204 L
s
0 .37858 m
.00375 .37858 L
s
0 .39512 m
.00375 .39512 L
s
0 .41166 m
.00375 .41166 L
s
0 .44474 m
.00375 .44474 L
s
0 .46127 m
.00375 .46127 L
s
0 .47781 m
.00375 .47781 L
s
0 .49435 m
.00375 .49435 L
s
0 .52743 m
.00375 .52743 L
s
0 .54397 m
.00375 .54397 L
s
0 .56051 m
.00375 .56051 L
s
0 .57705 m
.00375 .57705 L
s
0 .61013 m
.00375 .61013 L
s
.25 Mabswid
0 0 m
0 .61803 L
s
gsave
-0.01875 .30902 -167.062 -9.0625 Mabsadd m
1 1 Mabs scale
currentpoint translate
144 9.0625 translate
90 rotate
-144 -9.0625 translate
0 18.125 translate 1 -1 scale
/g { setgray} bind def
/k { setcmykcolor} bind def
/p { gsave} bind def
/r { setrgbcolor} bind def
/w { setlinewidth} bind def
/C { curveto} bind def
/F { fill} bind def
/L { lineto} bind def
/rL { rlineto} bind def
/P { grestore} bind def
/s { stroke} bind def
/S { show} bind def
/N {currentpoint 3 -1 roll show moveto} bind def
/Msf { findfont exch scalefont [1 0 0 -1 0 0 ] makefont setfont} bind def
/m { moveto} bind def
/Mr { rmoveto} bind def
/Mx {currentpoint exch pop moveto} bind def
/My {currentpoint pop exch moveto} bind def
/X {0 rmoveto} bind def
/Y {0 exch rmoveto} bind def
63.000 11.562 moveto
%%IncludeResource: font Courier
%%IncludeFont: Courier
/Courier findfont 10.000 scalefont
[1 0 0 -1 0 0 ] makefont setfont
0.000 0.000 0.000 setrgbcolor
0.000 0.000 rmoveto
63.000 11.562 moveto
%%IncludeResource: font Courier
%%IncludeFont: Courier
/Courier findfont 10.000 scalefont
[1 0 0 -1 0 0 ] makefont setfont
0.000 0.000 0.000 setrgbcolor
(Fraction) show
117.000 11.562 moveto
(occupied) show
171.000 11.562 moveto
(receptors) show
225.000 11.562 moveto
%%IncludeResource: font Courier
%%IncludeFont: Courier
/Courier findfont 10.000 scalefont
[1 0 0 -1 0 0 ] makefont setfont
0.000 0.000 0.000 setrgbcolor
0.000 0.000 rmoveto
1.000 setlinewidth
grestore
.02381 .61178 m
.02381 .61803 L
s
.21429 .61178 m
.21429 .61803 L
s
.40476 .61178 m
.40476 .61803 L
s
.59524 .61178 m
.59524 .61803 L
s
.78571 .61178 m
.78571 .61803 L
s
.97619 .61178 m
.97619 .61803 L
s
.125 Mabswid
.07143 .61428 m
.07143 .61803 L
s
.11905 .61428 m
.11905 .61803 L
s
.16667 .61428 m
.16667 .61803 L
s
.2619 .61428 m
.2619 .61803 L
s
.30952 .61428 m
.30952 .61803 L
s
.35714 .61428 m
.35714 .61803 L
s
.45238 .61428 m
.45238 .61803 L
s
.5 .61428 m
.5 .61803 L
s
.54762 .61428 m
.54762 .61803 L
s
.64286 .61428 m
.64286 .61803 L
s
.69048 .61428 m
.69048 .61803 L
s
.7381 .61428 m
.7381 .61803 L
s
.83333 .61428 m
.83333 .61803 L
s
.88095 .61428 m
.88095 .61803 L
s
.92857 .61428 m
.92857 .61803 L
s
.25 Mabswid
0 .61803 m
1 .61803 L
s
.99375 .01472 m
1 .01472 L
s
.99375 .09741 m
1 .09741 L
s
.99375 .18011 m
1 .18011 L
s
.99375 .2628 m
1 .2628 L
s
.99375 .3455 m
1 .3455 L
s
.99375 .4282 m
1 .4282 L
s
.99375 .51089 m
1 .51089 L
s
.99375 .59359 m
1 .59359 L
s
.125 Mabswid
.99625 .03125 m
1 .03125 L
s
.99625 .04779 m
1 .04779 L
s
.99625 .06433 m
1 .06433 L
s
.99625 .08087 m
1 .08087 L
s
.99625 .11395 m
1 .11395 L
s
.99625 .13049 m
1 .13049 L
s
.99625 .14703 m
1 .14703 L
s
.99625 .16357 m
1 .16357 L
s
.99625 .19665 m
1 .19665 L
s
.99625 .21319 m
1 .21319 L
s
.99625 .22973 m
1 .22973 L
s
.99625 .24626 m
1 .24626 L
s
.99625 .27934 m
1 .27934 L
s
.99625 .29588 m
1 .29588 L
s
.99625 .31242 m
1 .31242 L
s
.99625 .32896 m
1 .32896 L
s
.99625 .36204 m
1 .36204 L
s
.99625 .37858 m
1 .37858 L
s
.99625 .39512 m
1 .39512 L
s
.99625 .41166 m
1 .41166 L
s
.99625 .44474 m
1 .44474 L
s
.99625 .46127 m
1 .46127 L
s
.99625 .47781 m
1 .47781 L
s
.99625 .49435 m
1 .49435 L
s
.99625 .52743 m
1 .52743 L
s
.99625 .54397 m
1 .54397 L
s
.99625 .56051 m
1 .56051 L
s
.99625 .57705 m
1 .57705 L
s
.99625 .61013 m
1 .61013 L
s
.25 Mabswid
1 0 m
1 .61803 L
s
0 0 m
1 0 L
1 .61803 L
0 .61803 L
closepath
clip
newpath
0 0 1 r
.5 Mabswid
.02381 .01472 m
.06244 .08176 L
.10458 .14113 L
.14415 .18718 L
.18221 .22471 L
.22272 .25893 L
.26171 .28741 L
.30316 .31382 L
.34309 .33616 L
.3815 .35528 L
.42237 .37346 L
.46172 .38919 L
.49955 .40289 L
.53984 .41617 L
.57861 .42783 L
.61984 .43918 L
.65954 .44921 L
.69774 .45813 L
.73838 .46692 L
.77751 .47476 L
.81909 .48252 L
.85916 .48947 L
.89771 .49573 L
.93871 .50197 L
.97619 .50733 L
s
1 0 0 r
.02381 .01472 m
.06244 .09001 L
.10458 .15791 L
.14415 .21139 L
.18221 .25547 L
.22272 .29609 L
.26171 .33021 L
.30316 .36209 L
.34309 .38925 L
.3815 .41263 L
.42237 .43499 L
.46172 .45442 L
.49955 .47143 L
.53984 .48797 L
.57861 .50255 L
.61984 .51679 L
.65954 .52942 L
.69774 .54068 L
.73838 .5518 L
.77751 .56175 L
.81909 .57161 L
.85916 .58047 L
.89771 .58847 L
.93871 .59645 L
.97619 .60332 L
s
0 1 0 r
.02381 .01472 m
.06244 .05091 L
.10458 .08087 L
.14415 .1029 L
.18221 .12012 L
.22272 .13528 L
.26171 .14752 L
.30316 .15859 L
.34309 .16774 L
.3815 .17542 L
.42237 .1826 L
.46172 .18871 L
.49955 .19397 L
.53984 .199 L
.57861 .20337 L
.61984 .20759 L
.65954 .21127 L
.69774 .21453 L
.73838 .2177 L
.77751 .22052 L
.81909 .22329 L
.85916 .22575 L
.89771 .22796 L
.93871 .23014 L
.97619 .23201 L
s
% End of Graphics
MathPictureEnd
\
\>"], "Graphics",
  ImageSize->{400, 247.188},
  ImageCache->GraphicsData["Bitmap", "\<\
CF5dJ6E]HGAYHf4PAg9QL6QYHg<PAVmbKF5d0`40006@0000ma000`40n007h00OooooTOoo003ooonA
ool00>Ooo`8000koo`8009Ooo`00iooo00<00?ooool03_oo00<00?ooool0UOoo002dool500001Ooo
00000000ool00P0000Coo`00000000Coo`800003ool00?oo00D00003ool0000000H00003ool00000
00Woo`03003ooooo00<00003ool0000000800003ool0000000?oo`03003ooooo09Goo`00]_oo00<0
0?ooool00_oo00@00?ooool000Goo`04003ooooo0002ool00`00ooooo`02ool00`00ooooo`03ool0
1@00oooooooo00000_oo00<00?ooool02?oo00D00?ooooooo`0000;oo`03003oo`0000?oo`05003o
ooooool0002Gool00;Koo`03003ooooo00;oo`04003ooooo0003ool20003ool01000ooooo`001?oo
00<00?ooool00ooo00D00?ooooooo`0000;oo`03003ooooo00Soo`05003oooooool00002ool01`00
ool00?oo003oo`0000?oo`03003ooooo09Goo`00]_oo00<00?ooool00_oo00@00?ooool000;oo`03
003ooooo00?oo`04003ooooo0004ool00`00ooooo`03ool01@00oooooooo00000_oo00<00?ooool0
2?oo00D00?ooooooo`0000;oo`07003oo`00ool00?oo00000ooo00<00?ooool0UOoo002fool01P00
oooooooo003oo`8000Coo`<00004ool00000ool20004ool00`00ooooo`02ool20002ool01000ool0
00002ooo00D00?ooool00?oo008000;oo`800003ool0000000?oo`03003ooooo09Goo`00]?oo1@00
5_oo00<00?ooool05Ooo0P001ooo00D00?ooooooo`0000;oo`8009Ooo`00c_oo0P001Ooo00<00?oo
ool0^?oo003ooonAool00?oooi7oo`00;?oo0P00?_oo10000ooo0P00?_oo00<00?ooool00_oo0P00
??oo0P001?oo0P00?Ooo0P001?oo0P00>?oo10000ooo0P001?oo0P001_oo000[ool01000ooooo`00
?Ooo00<00?ooool00ooo00@00?ooool003goo`05003oooooool00002ool00`00ooooo`0hool01000
ooooo`000_oo00@00?ooool003_oo`04003ooooo0002ool01000ooooo`00>Ooo00D00?ooooooo`00
00;oo`04003ooooo0002ool00`00ooooo`03ool002_oo`04003ooooo000nool00`00ooooo`02ool0
1000ooooo`00>_oo1@000_oo00@00?ooool003[oo`04003ooooo0002ool01000ooooo`00>ooo00@0
0?ooool000;oo`04003ooooo000iool01@00oooooooo00000_oo00@00?ooool000;oo`03003ooooo
00?oo`00:ooo00@00?ooool003ooo`05003oooooool00002ool00`00ooooo`0hool01000ooooo`00
0ooo00@00?ooool003[oo`<000?oo`04003ooooo000lool20003ool01000ooooo`00>Ooo00D00?oo
ooooo`0000;oo`04003ooooo0002ool00`00ooooo`03ool002_oo`04003ooooo0010ool01000oooo
o`000_oo00<00?ooool0>Ooo00<00?oo00000ooo00@00?ooool003[oo`03003ooooo00?oo`04003o
oooo000kool01000ooooo`000_oo00@00?ooool003Woo`05003oooooool00002ool01000ooooo`00
0_oo00<00?ooool00ooo000[ool01000ooooo`00?Ooo00@00?ooool000;oo`04003ooooo000lool2
0003ool01000ooooo`00>_oo00<00?ooool00ooo00@00?ooool003_oo`04003ooooo0002ool01000
ooooo`00=ooo0`000ooo00@00?ooool000;oo`04003ooooo0005ool002coo`8003ooo`8000Coo`80
03koo`03003ooooo00;oo`8003coo`<000?oo`8003goo`8000Coo`8003[oo`03003ooooo00;oo`80
00Coo`8000Koo`00ooooTOoo003ooonAool00?oooi7oo`00ooooTOoo000Toooo001Z0003ool002Co
o`03003ooooo00Koo`03003ooooo00koo`03003ooooo00koo`03003ooooo00koo`03003ooooo00ko
o`03003ooooo00ooo`03003ooooo00koo`03003ooooo00koo`03003ooooo00koo`03003ooooo00ko
o`03003ooooo00koo`03003ooooo00koo`03003ooooo00koo`03003ooooo00ooo`03003ooooo00ko
o`03003ooooo00koo`03003ooooo00koo`03003ooooo00koo`03003ooooo00koo`03003ooooo00ko
o`03003ooooo00koo`03003ooooo00Koo`03003ooooo007oo`009?oo00<00?ooool01_oo00<00?oo
ool03_oo00<00?ooool03_oo00<00?ooool03_oo00<00?ooool03_oo00<00?ooool03ooo00<00?oo
ool03_oo00<00?ooool03_oo00<00?ooool03_oo00<00?ooool03_oo00<00?ooool03_oo00<00?oo
ool03_oo00<00?ooool03_oo00<00?ooool03ooo00<00?ooool03_oo00<00?ooool03_oo00<00?oo
ool03_oo00<00?ooool03_oo00<00?ooool03_oo00<00?ooool03_oo00<00?ooool03_oo00<00?oo
ool01_oo00<00?ooool00Ooo000Tool00`00ooooo`3ooomVool00`00ooooo`01ool001coo`8000Ko
o`03003ooooo0?ooofKoo`03003ooooo007oo`006ooo00@00?ooool000Goo`03003ooooo0?ooofKo
o`03003ooooo007oo`006ooo00@00?ooool000Goo`@000Goo`031n3ooooo0?oooe_oo`<000?oo`00
6ooo00@00?ooool000Goo`03003ooooo00Ooo`031n3ooooo0?oooecoo`03003ooooo007oo`006ooo
00@00?ooool000Goo`03003ooooo00Ooo`03n007h?oo0?oooecoo`03003ooooo007oo`006ooo00@0
0?ooool000Goo`03003ooooo00Soo`03n007h?oo0?oooe_oo`03003ooooo007oo`007?oo0P001_oo
00<00?ooool02?oo00?h0?oo1n00ooooFooo00<00?ooool00Ooo000Tool30009ool00oP0ool7h03o
oomIool20003ool002Coo`03003ooooo00Woo`04n03ooooo1n3ooomIool00`00ooooo`01ool002Co
o`03003ooooo00[oo`03n03ooooo0087h?oooeOoo`03003ooooo007oo`009?oo00<00?ooool02_oo
00?h000Oool00_oo00<7h?ooool0ooooE?oo00<00?ooool00Ooo000Tool00`00ooooo`0;ool00oP0
ooooo`02ool00`OPooooo`3ooomCool00`00ooooo`01ool002Coo`03003ooooo00_oo`03n0007ooo
00?oo`031n3ooooo0?oooe;oo`03003ooooo007oo`009?oo0`003?oo00?h0?ooool00ooo00<7h?oo
ool0ooooD?oo0P000ooo000Tool00`00ooooo`0<ool00oP001ooo`04ool00`OPooooo`3ooom@ool0
0`00ooooo`01ool002Coo`03003ooooo00goo`03n0007ooo00Coo`031n3ooooo0?ooodooo`03003o
oooo007oo`009?oo00<00?ooool03Ooo00?h000Oool01Ooo0POPooooCooo00<00?ooool00Ooo000T
ool00`00ooooo`0>ool00oP001ooo`06ool00`OPooooo`3ooom<ool00`00ooooo`01ool002Coo`03
003ooooo00koo`03n0007ooo00Ooo`87h?ooodcoo`03003ooooo007oo`009?oo0`003ooo00?h000O
ool02?oo00<7h?ooool0ooooB?oo0P000ooo000Tool00`00ooooo`0?ool00oP001ooo`09ool21n3o
oom9ool00`00ooooo`01ool002Coo`03003ooooo013oo`03n0007ooo00[oo`031n3ooooo0?ooodKo
o`03003ooooo007oo`009?oo00<00?ooool04?oo00?h0?oo01l02ooo0POPooooA_oo00<00?ooool0
0Ooo000Tool00`00ooooo`0Aool00oP001ooo`0<ool00`OPooooo`3ooom3ool00`00ooooo`01ool0
02Coo`03003ooooo017oo`03n03oo`0O00goo`87h?oood?oo`03003ooooo007oo`009?oo0`004_oo
00?h000Oool03_oo00<7h?ooool0oooo?ooo0P000ooo000Tool00`00ooooo`0Bool00oP0ool07`0?
ool21n3ooom0ool00`00ooooo`01ool000Woo`<001Soo`03003ooooo01?oo`03n03oo`0O013oo`87
h?ooockoo`03003ooooo007oo`002_oo00<00?ooool05ooo00<00?ooool04ooo00?h0?oo01l04_oo
0POPoooo??oo00<00?ooool00Ooo000:ool00`00ool00003ool20004ool00`00ooooo`02ool40005
ool00`00ooooo`0Dool00oP0ool07`0Cool00`OPooooo`3oooliool00`00ooooo`01ool000[oo`<0
00;oo`04003ooooo000:ool00`00ooooo`04ool00`00ooooo`0Eool00oP0ool07`0Cool21n3oooli
ool00`00ooooo`01ool000[oo`06003ooooo003oo`000_oo00<00?ooool02?oo00<00?ooool01?oo
10005?oo00Ch0?ooool07aCoo`87h?ooocGoo`<000?oo`002Ooo1@0000Goo`00ooooo`0000[oo`03
003ooooo00Coo`03003ooooo01Koo`03n03oo`0O01Koo`87h?ooocGoo`03003ooooo007oo`002_oo
100000Goo`00ooooo`0000[oo`03003ooooo00Coo`03003ooooo01Koo`04n03ooooo01lGool21n3o
oolcool00`00ooooo`01ool000_oo`05003oooooool00002ool00`00ooooo`06ool30006ool00`00
ooooo`0Gool01?P0ooooo`0O6?oo0POPoooo<Ooo00<00?ooool00Ooo000;ool00`00ooooo`02ool2
000;ool00`00ooooo`04ool00`00ooooo`0Hool00oP0ool07`0Jool21n3oool_ool00`00ooooo`01
ool000_oo`03003ooooo01Koo`03003ooooo01Soo`04n03ooooo01lKool31n3oool/ool00`00oooo
o`01ool000[oo`03003oo`00008001Goo`<001Woo`04n03ooooo01lMool21n3ooolYool20003ool0
02Coo`03003ooooo01[oo`04n03ooooo01lNool21n3ooolXool00`00ooooo`01ool000_oo`800003
ool00?oo01Coo`03003ooooo01[oo`04n03ooooo01lPool31n3ooolUool00`00ooooo`01ool000[o
o`04003ooooo000Fool00`00ooooo`0Kool01?P0ooooo`0O8_oo0POPoooo8ooo00<00?ooool00Ooo
000;ool3000Fool00`00ooooo`0Kool01OP0oooooooo01l08ooo0`OPoooo8?oo00<00?ooool00Ooo
000=ool00`00ooooo`0Dool00`00ooooo`0Lool01?P0ooooo`0O9_oo0POPoooo7_oo00<00?ooool0
0Ooo000;ool2000Gool3000Mool01?P0ooooo`0O9ooo0`OPoooo6_oo0P000ooo000Tool00`00oooo
o`0Mool01OP0oooooooo01l0:Ooo0POPoooo6Ooo00<00?ooool00Ooo000;ool2000Gool00`00oooo
o`0Nool01OP0oooooooo01l0:_oo0`OPoooo5_oo00<00?ooool00Ooo000:ool01000ooooo`005_oo
00<00?ooool07ooo00Ch0?ooool07bgoo`@7h?oooa;oo`03003ooooo007oo`002_oo00<00?ooool0
5ooo00<00?ooool07ooo00Gh0?ooooooo`0O033oo`<7h?ooo`ooo`03003ooooo007oo`002_oo00@0
0?ooool001Koo`03003ooooo023oo`05n03oooooool07`0bool41n3oool;ool00`00ooooo`01ool0
00_oo`8001Ooo`<0023oo`03n03ooooo00;oo`0301oooooo03?oo`<7h?ooo`Ooo`8000?oo`009?oo
00<00?ooool08Ooo00Gh0?ooooooo`0O03Soo`@7h?ooo`Coo`03003ooooo007oo`003?oo0P005_oo
00<00?ooool08_oo00Gh0?ooooooo`0O03_oo`<7h?ooo`7oo`03003ooooo007oo`002ooo00@00?oo
ool001Goo`03003ooooo02;oo`03n03ooooo00;oo`0301oooooo03_oo`@7h?coo`03003ooooo007o
o`002ooo00<00?ooool05_oo00<00?ooool08ooo00?h0?ooool00_oo00<07oooool0?_oo0`OPnOoo
00<00?ooool00Ooo000;ool00`00ooooo`0Fool00`00ooooo`0Tool00oP0ooooo`02ool00`0Ooooo
o`10ool41n3eool00`00ooooo`01ool000[oo`@001Koo`<002Coo`03n03ooooo00?oo`0301oooooo
04?oo`@7h?3oo`8000?oo`002ooo00<00?ooool05_oo00<00?ooool09Ooo00?h0?ooool00_oo00<0
7oooool0Aooo10OPkOoo00<00?ooool00Ooo000:ool5000Eool00`00ooooo`0Vool00oP0ooooo`02
ool00`0Oooooo`1:ool51n3Xool00`00ooooo`01ool000coo`03003ooooo01Goo`03003ooooo02Oo
o`03n03ooooo00;oo`0301oooooo04koo`L7h>7oo`03003ooooo007oo`003?oo00@00?ooooooo`80
00Coo`03003ooooo00;oo`@000Goo`03003ooooo02Ooo`03n03ooooo00?oo`0301oooooo05Coo`H7
h=_oo`03003ooooo007oo`003?oo00@00?ooool000;oo`03003ooooo00Koo`03003ooooo00Koo`03
003ooooo02Soo`03n03ooooo00?oo`0301oooooo05Woo`@7h=Ooo`03003ooooo007oo`002ooo0P00
0_oo00@00?ooool000Woo`03003ooooo00Goo`@002Soo`03n03ooooo00?oo`0301oooooo05coo`D7
h=3oo`<000?oo`003ooo00@00?ooool000[oo`03003ooooo00Coo`03003ooooo02[oo`03n03ooooo
00;oo`0301oooooo067oo`H7h<coo`03003ooooo007oo`002ooo0P000_oo00@00?ooool000_oo`03
003ooooo00?oo`03003ooooo02[oo`03n03ooooo00?oo`0301oooooo06Koo`L7h<Goo`03003ooooo
007oo`002_oo00H00?ooool00?oo0002ool00`00ooooo`06ool01000ooooo`001Ooo00<00?ooool0
:ooo00?h0?ooool00ooo00<07oooool0K?oo1`OP__oo00<00?ooool00Ooo000:ool01000ooooo`00
0_oo0P002_oo0P001_oo00<00?ooool0;?oo00?h0?ooool00ooo00<07oooool0L_oo1`OP]ooo00<0
0?ooool00Ooo000:ool01000ooooo`005_oo00<00?ooool0;Ooo00?h0?ooool00ooo00<07oooool0
N?oo1`OP/?oo00<00?ooool00Ooo000;ool2000Gool3000]ool00oP0ooooo`04ool00`0Oooooo`1n
ool81n2Wool20003ool002Coo`03003ooooo02koo`03n03ooooo00Coo`0301oooooo08Goo`X7h9ko
o`03003ooooo007oo`002Ooo0`0000?oo`0000005Ooo00<00?ooool0;ooo00?h0?ooool01?oo00<0
7oooool0S_oo2POPU?oo00<00?ooool00Ooo000:ool01000ooooo`005_oo00<00?ooool0<?oo00?h
0?ooool01?oo00<07oooool0Uooo20OPS?oo00<00?ooool00Ooo000:ool01000ooooo`005_oo00<0
0?ooool0<?oo00?h0?ooool01Ooo0P0OWooo2`OPPOoo00<00?ooool00Ooo000:ool01000ooooo`00
5_oo00<00?ooool0<Ooo00?h0?ooool01_oo00<07oooool0Yooo3POPLooo00<00?ooool00Ooo0009
ool01000ool000005ooo0`00<_oo00?h0?ooool01_oo00<07oooool0]?oo2POPJ?oo0P000ooo000T
ool00`00ooooo`0cool00oP0ooooo`06ool00`0Oooooo`2mool81n1Qool00`00ooooo`01ool002Co
o`03003ooooo03Coo`03n03ooooo00Koo`0301oooooo0<Coo`X7h5Ooo`03003ooooo007oo`009?oo
00<00?ooool0=?oo00?h0?ooool01ooo00<07oooool0cOoo3`OPB?oo00<00?ooool00Ooo000Tool0
0`00ooooo`0eool00oP0ooooo`07ool00`0Oooooo`3KoolL1n0/ool00`00ooooo`01ool002Coo`03
003ooooo03Koo`03n03ooooo00Ooo`0301oooooo0?Koo`l7h1goo`03003ooooo007oo`009?oo0`00
=ooo00?h0?ooool01ooo0P0Ooooo1_oo3POP3_oo0P000ooo000Tool00`00ooooo`0hool00oP0oooo
o`08ool00`0Oooooo`3ooolAool71n08ool00`00ooooo`01ool000_oo`8001Ooo`03003ooooo03Wo
o`03n03ooooo00Soo`0301oooooo0?oooaooo`03003ooooo007oo`002_oo00@00?ooool001Koo`03
003ooooo03[oo`03n03ooooo00Soo`0301oooooo0?oooakoo`03003ooooo007oo`002_oo00@00?oo
ool001Koo`03003ooooo03_oo`03n03ooooo00Soo`807ooooakoo`03003ooooo007oo`002_oo00@0
0?ooool001Koo`03003ooooo03_oo`03n03ooooo00[oo`0301oooooo0?oooa_oo`03003ooooo007o
o`002ooo0P005ooo0`00??oo00?h0?ooool02_oo00<07oooool0oooo6Ooo0P000ooo000Tool00`00
ooooo`0mool00oP0ooooo`0:ool00`0Oooooo`3ooolIool00`00ooooo`01ool000_oo`8001Ooo`03
003ooooo03koo`03n03ooooo00[oo`807ooooaWoo`03003ooooo007oo`002_oo00@00?ooool001Ko
o`03003ooooo03ooo`03n03ooooo00_oo`0301oooooo0?oooaKoo`03003ooooo007oo`002_oo00<0
0?ooool00ooo0P001?oo00<00?ooool00ooo0P001_oo00<00?ooool0@?oo00?h0?ooool02ooo00<0
7oooool0oooo5Ooo00<00?ooool00Ooo000:ool01P00ooooo`00ool000;oo`03003ooooo00Koo`04
003ooooo0005ool00`00ooooo`11ool00oP0ooooo`0;ool00`0Oooooo`3ooolDool00`00ooooo`01
ool000_oo`8000;oo`04003ooooo000;ool00`00ooooo`03ool40011ool00oP0ooooo`0;ool201oo
oolBool30003ool000ooo`04003ooooo0009ool20006ool00`00ooooo`13ool00oP0ooooo`0<ool0
0`0Oooooo`3ooolAool00`00ooooo`01ool000_oo`8000;oo`04003ooooo000;ool00`00ooooo`03
ool00`00ooooo`14ool00oP0ooooo`0<ool00`0Oooooo`3oool@ool00`00ooooo`01ool000[oo`06
003ooooo003oo`000_oo00<00?ooool01_oo00@00?ooool000Goo`03003ooooo04Goo`03n03ooooo
00coo`0301oooooo0?ooo`ooo`03003ooooo007oo`002_oo00<00?ooool00ooo0P002_oo0P001_oo
00<00?ooool0A_oo00?h0?ooool03?oo0P0Ooooo3ooo00<00?ooool00Ooo000:ool01000ooooo`00
5_oo00<00?ooool0Aooo00?h0?ooool03Ooo00<07oooool0oooo3?oo00<00?ooool00Ooo000;ool2
000Gool30018ool00oP0ooooo`0=ool00`0Oooooo`3oool:ool20003ool002Coo`03003ooooo04Wo
o`03n03ooooo00goo`807oooo`_oo`03003ooooo007oo`002ooo0P0000?oo`00ool05?oo00<00?oo
ool0B_oo00?h0?ooool03_oo00<07oooool0oooo2?oo00<00?ooool00Ooo000:ool01000ooooo`00
5_oo00<00?ooool0Booo00?h0?ooool03_oo00<07oooool0oooo1ooo00<00?ooool00Ooo000:ool0
1000ooooo`005_oo00<00?ooool0C?oo00?h0?ooool03_oo0P0Ooooo1ooo00<00?ooool00Ooo000:
ool01000ooooo`005_oo00<00?ooool0COoo00?h0?ooool03ooo00<07oooool0oooo1?oo00<00?oo
ool00Ooo0009ool5000Fool3001>ool00oP0ooooo`0?ool201ooool3ool20003ool000[oo`03003o
oooo01Ooo`03003ooooo04ooo`03n03ooooo013oo`0301oooooo0?ooo`7oo`03003ooooo007oo`00
2_oo0`005ooo00<00?ooool0D?oo00?h0?ooool04?oo0P0Ooooo0Ooo00<00?ooool00Ooo000:ool0
1000ooooo`005_oo00<00?ooool0DOoo0_P04_oo0P0Oo_oo00<00?ooool00Ooo000:ool01000oooo
o`005_oo00<00?ooool0Dooo00?h0?ooool04Ooo00<07oooool0nooo00<00?ooool00Ooo000:ool0
1000ooooo`005_oo00<00?ooool0E?oo00?h0?ooool04Ooo0P0Onooo00<00?ooool00Ooo0009ool0
1000ool000005ooo0`00EOoo00?h0?ooool04_oo00<07oooool0mooo0P000ooo000Tool00`00oooo
o`1Fool00oP0ooooo`0Bool201ohool00`00ooooo`01ool000[oo`D001Goo`03003ooooo05Ooo`03
n03ooooo01?oo`807oKoo`03003ooooo007oo`003?oo00<00?ooool05Ooo00<00?ooool0F?oo0_P0
5Ooo0P0Om?oo00<00?ooool00Ooo000<ool00`00ooooo`0Eool00`00ooooo`1Jool00oP0ooooo`0D
ool201obool00`00ooooo`01ool000coo`03003ooooo01Goo`03003ooooo05_oo`03n03ooooo01Go
o`807o3oo`03003ooooo007oo`002ooo0P005ooo0`00G?oo00?h0?ooool05_oo0P0OkOoo0P000ooo
000Tool00`00ooooo`1Mool00oP0ooooo`0Gool201o/ool00`00ooooo`01ool000_oo`<001Koo`03
003ooooo05koo`;h01Woo`0301oooooo0>Woo`03003ooooo007oo`002_oo00<00?ooool00ooo0P00
1?oo00<00?ooool01?oo00<00?ooool01?oo00<00?ooool0H?oo00?h0?ooool05ooo0P0OjOoo00<0
0?ooool00Ooo000:ool30002ool01000ooooo`002_oo00<00?ooool01?oo00<00?ooool0HOoo00?h
0?ooool06?oo0P0Oiooo00<00?ooool00Ooo000:ool01P00ooooo`00ool000;oo`03003ooooo00Go
o`D000Goo`@0067oo`03n03ooooo01Woo`807n?oo`<000?oo`002ooo0P000_oo00@00?ooool000Oo
o`04003ooooo0006ool00`00ooooo`1Sool2n00Kool201oSool00`00ooooo`01ool000ooo`04003o
oooo0008ool00`00ool00006ool00`00ooooo`1Uool00oP0ooooo`0Jool201oQool00`00ooooo`01
ool000_oo`800003ool0000000;oo`03003ooooo00Ooo`8000Koo`03003ooooo06Koo`03n03ooooo
01_oo`807mooo`03003ooooo007oo`002_oo00@00?ooool000;oo`8000_oo`03003ooooo00Coo`03
003ooooo06Ooo`;h01goo`807mgoo`03003ooooo007oo`002_oo00@00?ooool001Koo`03003ooooo
06Woo`03n03ooooo01coo`807m_oo`03003ooooo007oo`002_oo00@00?ooool001Koo`<006[oo`03
n03ooooo01goo`807mSoo`8000?oo`002ooo0`005_oo00<00?ooool0Jooo0_P07ooo0P0Oeooo00<0
0?ooool00Ooo000=ool00`00ooooo`0Dool00`00ooooo`1]ool00oP0ooooo`0Nool201oEool00`00
ooooo`01ool000coo`8001Koo`03003ooooo06koo`;h023oo`807m?oo`03003ooooo007oo`009?oo
00<00?ooool0L?oo00?h0?ooool07ooo0P0OdOoo00<00?ooool00Ooo000Tool00`00ooooo`1aool2
n00Qool301o>ool00`00ooooo`01ool002Coo`<007?oo`03n03ooooo027oo`<07l[oo`8000?oo`00
9?oo00<00?ooool0M?oo0_P09?oo0P0ObOoo00<00?ooool00Ooo000Tool00`00ooooo`1fool00oP0
ooooo`0Sool301o6ool00`00ooooo`01ool000[oo`@001Koo`03003ooooo07Ooo`;h02Koo`<07l?o
o`03003ooooo007oo`002ooo00<00?ooool05_oo00<00?ooool0NOoo00?h0?ooool09_oo0`0O`?oo
00<00?ooool00Ooo000;ool00`00ooooo`0Fool00`00ooooo`1jool2n00Yool301nmool00`00oooo
o`01ool000_oo`03003ooooo01Koo`<007coo`03n03ooooo02Woo`807k[oo`8000?oo`002_oo00<0
0?oo00000P005Ooo00<00?ooool0OOoo0_P0:ooo0`0O^?oo00<00?ooool00Ooo000Tool00`00oooo
o`1oool00oP0ooooo`0[ool301neool00`00ooooo`01ool000_oo`<001Koo`03003ooooo083oo`;h
02koo`<07k;oo`03003ooooo007oo`002_oo00<00?ooool05ooo00<00?ooool0P_oo0_P0;ooo0`0O
[ooo00<00?ooool00Ooo000:ool3000Gool00`00ooooo`24ool00oP0ooooo`0_ool301n/ool00`00
ooooo`01ool000[oo`04003ooooo000Fool30025ool2n00bool301nXool20003ool000_oo`8001Oo
o`03003ooooo08Ooo`03n03ooooo03;oo`<07jKoo`03003ooooo007oo`009?oo00<00?ooool0R?oo
0_P0=Ooo0`0OXooo00<00?ooool00Ooo000;ool2000Gool00`00ooooo`2:ool2n00fool301nPool0
0`00ooooo`01ool000[oo`04003ooooo0002ool20004ool00`00ooooo`02ool30006ool00`00oooo
o`2<ool2n00gool401nLool00`00ooooo`01ool000[oo`03003ooooo00;oo`04003ooooo000;ool0
0`00ooooo`03ool00`00ooooo`2>ool00oP0ooooo`0hool301nIool00`00ooooo`01ool000[oo`06
003ooooo003oo`000_oo00<00?ooool02Ooo00<00?ooool00ooo1000S_oo0_P0>ooo0`0OU?oo0`00
0ooo000;ool20002ool01000ooooo`002?oo0`001_oo00<00?ooool0TOoo0_P0??oo100OT_oo00<0
0?ooool00Ooo000?ool01000ooooo`002?oo00<00?ooool01_oo00<00?ooool0Tooo0_P0?_oo100O
S_oo00<00?ooool00Ooo000;ool300001Ooo003ooooo00002?oo00<00?ooool01_oo00<00?ooool0
UOoo00?h0?ooool0?ooo100OR_oo00<00?ooool00Ooo000:ool00`00ooooo`03ool20009ool40005
ool00`00ooooo`2Fool2n013ool301n7ool00`00ooooo`01ool000[oo`<001Ooo`03003ooooo09So
o`;h04Coo`@07h?oo`03003ooooo007oo`002_oo00@00?ooool001Koo`<009[oo`;h04Koo`@07gko
o`8000?oo`002Ooo10005ooo00<00?ooool0W?oo0_P0B?oo100ONooo00<00?ooool00Ooo000:ool0
0`00ooooo`0Gool00`00ooooo`2Nool2n01:ool401mgool00`00ooooo`01ool000[oo`<001Ooo`03
003ooooo0:3oo`;h04coo`@07g?oo`03003ooooo007oo`002_oo00@00?ooool001Koo`03003ooooo
0:;oo`?h04goo`@07fooo`03003ooooo007oo`002_oo00@00?ooool001Koo`03003ooooo0:Goo`;h
04ooo`D07f[oo`03003ooooo007oo`002_oo00@00?ooool001Koo`<00:Ooo`;h05;oo`D07fCoo`80
00?oo`002Ooo00@00?oo000001Ooo`03003ooooo0:Woo`?h05Coo`D07f3oo`03003ooooo007oo`00
9?oo00<00?ooool0[?oo0_P0Eooo1@0OFooo00<00?ooool00Ooo000<ool2000Fool00`00ooooo`2^
ool2n01Jool401mGool00`00ooooo`01ool000_oo`04003ooooo000Eool00`00ooooo`2`ool3n01K
ool501mBool00`00ooooo`01ool000_oo`03003ooooo01Koo`03003ooooo0;?oo`;h05koo`D07dgo
o`03003ooooo007oo`002ooo00<00?ooool05_oo0`00]Ooo0oP0H?oo1@0OAooo0P000ooo000:ool4
000Fool00`00ooooo`2hool2n01Sool501m3ool00`00ooooo`01ool000_oo`03003ooooo01Koo`03
003ooooo0;[oo`?h06Goo`H07cgoo`03003ooooo007oo`002ooo0P005ooo00<00?ooool0_Ooo0_P0
JOoo1`0O=_oo00<00?ooool00Ooo000:ool01000ooooo`005_oo00<00?ooool0_ooo0oP0KOoo1P0O
<?oo00<00?ooool00Ooo000:ool01000ooooo`005_oo00<00?ooool0`_oo0_P0LOoo100O;?oo00<0
0?ooool00Ooo000:ool01000ooooo`005_oo0`00a?oo0oP0L_oo1@0O9_oo0P000ooo000;ool2000G
ool00`00ooooo`37ool3n01dool601lQool00`00ooooo`01ool002Coo`03003ooooo0<[oo`;h07So
o`P07aWoo`03003ooooo007oo`002_oo10005_oo00<00?ooool0c?oo0oP0OOoo1`0O4_oo00<00?oo
ool00Ooo000;ool00`00ooooo`02ool20004ool00`00ooooo`03ool20006ool00`00ooooo`3?ool3
n021ool601l<ool00`00ooooo`01ool000_oo`05003oooooool00002ool00`00ooooo`06ool01000
ooooo`001Ooo00<00?ooool0d_oo0oP0Q?oo100O2?oo00<00?ooool00Ooo000;ool01@00oooooooo
00000_oo00<00?ooool01_oo00@00?ooool000Goo`@00=Coo`?h08_oo`<000?oo`002_oo00<00?oo
00000`000_oo00<00?ooool01_oo0`001_oo00<00?ooool0f?oo0oP0R_oo00<00?ooool00Ooo000?
ool01000ooooo`002?oo00<00?ooool01_oo00<00?ooool0fooo0oP0Qooo00<00?ooool00Ooo000:
ool30002ool01000ooooo`002?oo00<00?ooool01_oo00<00?ooool0g_oo0oP0Q?oo00<00?ooool0
0Ooo000=ool00`00ooooo`02000:ool30005ool00`00ooooo`3Qool3n021ool00`00ooooo`01ool0
00_oo`8001Ooo`03003ooooo0>Coo`?h07koo`03003ooooo007oo`002_oo00<00?ooool05ooo0`00
iooo0oP0N_oo0P000ooo000;ool3000Fool00`00ooooo`3Zool3n01hool00`00ooooo`01ool002Co
o`03003ooooo0>goo`?h07Goo`03003ooooo007oo`009?oo00<00?ooool0l?oo1?P0LOoo00<00?oo
ool00Ooo000Tool00`00ooooo`3dool3n01^ool00`00ooooo`01ool002Coo`03003ooooo0?Ooo`?h
06_oo`03003ooooo007oo`009?oo0`00n_oo1?P0I_oo0P000ooo000Tool00`00ooooo`3nool4n01S
ool00`00ooooo`01ool002Coo`03003ooooo0?ooo`?oo`Ch05ooo`03003ooooo007oo`009?oo00<0
0?ooool0oooo1ooo1?P0Fooo00<00?ooool00Ooo000Tool00`00ooooo`3oool;ool4n01Gool00`00
ooooo`01ool002Coo`03003ooooo0?ooo`ooo`Gh05;oo`03003ooooo007oo`009?oo0`00oooo5?oo
1?P0COoo0P000ooo000Tool00`00ooooo`3ooolHool4n01:ool00`00ooooo`01ool002Coo`03003o
oooo0?oooacoo`Ch04Koo`03003ooooo007oo`009?oo00<00?ooool0oooo8?oo1?P0@_oo00<00?oo
ool00Ooo000Tool00`00ooooo`3ooolTool4n00nool00`00ooooo`01ool002Coo`03003ooooo0?oo
obSoo`Ch03[oo`03003ooooo007oo`009?oo0`00oooo;?oo1OP0=?oo0P000ooo000Tool00`00oooo
o`3ooolaool5n00`ool00`00ooooo`01ool002Coo`03003ooooo0?ooocKoo`Ch02coo`03003ooooo
007oo`009?oo00<00?ooool0oooo>_oo1OP09ooo00<00?ooool00Ooo000@ool20004ool00`00oooo
o`03ool00`00ooooo`05ool00`00ooooo`3oooloool5n00Rool00`00ooooo`01ool000ooo`04003o
oooo0009ool00`00ooooo`05ool00`00ooooo`3ooom4ool5n00Mool00`00ooooo`01ool000ooo`04
003ooooo000:ool00`00ooooo`04ool4003ooom8ool5n00Fool30003ool000ooo`04003ooooo000:
ool00`00ooooo`04ool00`00ooooo`3ooom>ool6n00Bool00`00ooooo`01ool000ooo`04003ooooo
000;ool00`00ooooo`03ool00`00ooooo`3ooomDool6n00<ool00`00ooooo`01ool000ooo`04003o
oooo0008ool01000ooooo`001Ooo00<00?ooool0ooooF_oo1?P02?oo00<00?ooool00Ooo000@ool2
0009ool40005ool00`00ooooo`3ooomVool00`00ooooo`01ool002Coo`03003ooooo0?ooofKoo`03
003ooooo007oo`009?oo0`001_oo00<00?ooool0@Ooo00<00?ooool0@_oo00<00?ooool0@Ooo00<0
0?ooool0@_oo00<00?ooool0@Ooo00<00?ooool01Ooo0P000ooo000Tool00`00ooooo`06ool00`00
ooooo`0>ool00`00ooooo`0>ool00`00ooooo`0>ool00`00ooooo`0>ool00`00ooooo`0?ool00`00
ooooo`0>ool00`00ooooo`0>ool00`00ooooo`0>ool00`00ooooo`0>ool00`00ooooo`0>ool00`00
ooooo`0>ool00`00ooooo`0>ool00`00ooooo`0?ool00`00ooooo`0>ool00`00ooooo`0>ool00`00
ooooo`0>ool00`00ooooo`0>ool00`00ooooo`0>ool00`00ooooo`0>ool00`00ooooo`0>ool00`00
ooooo`06ool00`00ooooo`01ool002Coool006X000?oo`00\
\>"],
  ImageRangeCache->{{{81.1875, 400.188}, {662.188, 465.438}} -> {-42.9712, \
1.86017, 0.292302, 0.00336633}}],

Cell[BoxData[
    TagBox[\(\[SkeletonIndicator]  Graphics  \[SkeletonIndicator]\),
      False,
      Editable->False]], "Output"]
}, Open  ]]
},
FrontEndVersion->"5.0 for X",
ScreenRectangle->{{0, 1280}, {0, 1024}},
WindowSize->{1270, 950},
WindowMargins->{{0, Automatic}, {Automatic, 0}},
PrintingPageRange->{Automatic, Automatic},
PrintingOptions->{"PaperSize"->{597.562, 842.375},
"PaperOrientation"->"Portrait",
"PostScriptOutputFile":>FrontEnd`FileName[{$RootDirectory, "home", \
"koschorreck", "paper", "clearance", "BMC_Systems_Biology", "resubmission2"}, \
"ins_circulation_stat.ps", CharacterEncoding -> "iso8859-1"],
"Magnification"->1},
CellLabelAutoDelete->True
]

(*******************************************************************
Cached data follows.  If you edit this Notebook file directly, not
using Mathematica, you must remove the line containing CacheID at
the top of  the file.  The cache data will then be recreated when
you save this file from within Mathematica.
*******************************************************************)

(*CellTagsOutline
CellTagsIndex->{}
*)

(*CellTagsIndex
CellTagsIndex->{}
*)

(*NotebookFileOutline
Notebook[{
Cell[1754, 51, 3749, 66, 683, "Input"],

Cell[CellGroupData[{
Cell[5528, 121, 562, 11, 139, "Input"],
Cell[6093, 134, 463, 7, 43, "Output"],
Cell[6559, 143, 77, 1, 27, "Output"],
Cell[6639, 146, 57, 1, 27, "Output"]
}, Open  ]],

Cell[CellGroupData[{
Cell[6733, 152, 624, 13, 171, "Input"],
Cell[7360, 167, 79, 1, 44, "Output"],
Cell[7442, 170, 77, 1, 29, "Output"]
}, Open  ]],

Cell[CellGroupData[{
Cell[7556, 176, 462, 9, 139, "Input"],
Cell[8021, 187, 58, 1, 27, "Output"],
Cell[8082, 190, 55, 1, 27, "Output"]
}, Open  ]],

Cell[CellGroupData[{
Cell[8174, 196, 601, 11, 123, "Input"],
Cell[8778, 209, 30099, 979, 256, 11669, 748, "GraphicsData", "PostScript", \
"Graphics"],
Cell[38880, 1190, 130, 3, 27, "Output"]
}, Open  ]],
Cell[39025, 1196, 230, 4, 43, "Input"],

Cell[CellGroupData[{
Cell[39280, 1204, 1069, 23, 267, "Input"],
Cell[40352, 1229, 26784, 794, 256, 9429, 577, "GraphicsData", "PostScript", \
"Graphics"],
Cell[67139, 2025, 130, 3, 27, "Output"],
Cell[67272, 2030, 54, 1, 27, "Output"],
Cell[67329, 2033, 37, 1, 27, "Output"],
Cell[67369, 2036, 55, 1, 27, "Output"],
Cell[67427, 2039, 56, 1, 27, "Output"]
}, Open  ]],

Cell[CellGroupData[{
Cell[67520, 2045, 836, 15, 123, "Input"],
Cell[68359, 2062, 58, 1, 27, "Output"]
}, Open  ]],

Cell[CellGroupData[{
Cell[68454, 2068, 972, 18, 203, "Input"],
Cell[69429, 2088, 29370, 867, 256, 10341, 629, "GraphicsData", "PostScript", \
"Graphics"],
Cell[98802, 2957, 130, 3, 27, "Output"]
}, Open  ]],

Cell[CellGroupData[{
Cell[98969, 2965, 256, 5, 59, "Input"],
Cell[99228, 2972, 58, 1, 27, "Output"]
}, Open  ]],

Cell[CellGroupData[{
Cell[99323, 2978, 376, 8, 91, "Input"],
Cell[99702, 2988, 55, 1, 27, "Output"],
Cell[99760, 2991, 55, 1, 27, "Output"]
}, Open  ]],

Cell[CellGroupData[{
Cell[99852, 2997, 3893, 72, 619, "Input"],
Cell[103748, 3071, 130, 3, 27, "Output"],
Cell[103881, 3076, 130, 3, 27, "Output"],
Cell[104014, 3081, 37338, 1106, 256, 14819, 825, "GraphicsData", \
"PostScript", "Graphics"],
Cell[141355, 4189, 130, 3, 27, "Output"]
}, Open  ]],

Cell[CellGroupData[{
Cell[141522, 4197, 3066, 60, 539, "Input"],
Cell[144591, 4259, 130, 3, 27, "Output"],
Cell[144724, 4264, 31804, 821, 256, 9340, 540, "GraphicsData", "PostScript", \
"Graphics"],
Cell[176531, 5087, 130, 3, 27, "Output"]
}, Open  ]],

Cell[CellGroupData[{
Cell[176698, 5095, 609, 12, 139, "Input"],
Cell[177310, 5109, 54, 1, 27, "Output"]
}, Open  ]],
Cell[177379, 5113, 989, 15, 203, "Input"],

Cell[CellGroupData[{
Cell[178393, 5132, 357, 7, 91, "Input"],
Cell[178753, 5141, 57, 1, 27, "Output"],
Cell[178813, 5144, 55, 1, 27, "Output"]
}, Open  ]],

Cell[CellGroupData[{
Cell[178905, 5150, 1051, 19, 123, "Input"],
Cell[179959, 5171, 28983, 914, 256, 10235, 679, "GraphicsData", "PostScript", \
"Graphics"],
Cell[208945, 6087, 130, 3, 27, "Output"],
Cell[209078, 6092, 29100, 784, 256, 8698, 529, "GraphicsData", "PostScript", \
"Graphics"],
Cell[238181, 6878, 130, 3, 27, "Output"]
}, Open  ]],

Cell[CellGroupData[{
Cell[238348, 6886, 1297, 24, 171, "Input"],
Cell[239648, 6912, 27873, 834, 256, 9493, 604, "GraphicsData", "PostScript", \
"Graphics"],
Cell[267524, 7748, 130, 3, 27, "Output"],
Cell[267657, 7753, 30903, 923, 256, 10173, 664, "GraphicsData", "PostScript", \
"Graphics"],
Cell[298563, 8678, 130, 3, 27, "Output"]
}, Open  ]]
}
]
*)


(*******************************************************************
End of Mathematica Notebook file.
*******************************************************************)
