# Supplementary material for: Mathematical modeling and analysis of insulin clearance in vivo
Source: BMC Syst Biol. 2008 May 13;2:43. doi: 10.1186/1752-0509-2-43 (PMC2430945; doi:10.1186/1752-0509-2-43)
Supplement: Additional file 6 — Stationary analysis of the model of Sedaghat et al. The stationary model equations of Sedaghat et al. [37] are analyzed. [file 1752-0509-2-43-S6.nb]

(************** Content-type: application/mathematica **************
                     CreatedBy='Mathematica 5.0'

                    Mathematica-Compatible Notebook

This notebook can be used with any Mathematica-compatible
application, such as Mathematica, MathReader or Publicon. The data
for the notebook starts with the line containing stars above.

To get the notebook into a Mathematica-compatible application, do
one of the following:

* Save the data starting with the line of stars above into a file
  with a name ending in .nb, then open the file inside the
  application;

* Copy the data starting with the line of stars above to the
  clipboard, then use the Paste menu command inside the application.

Data for notebooks contains only printable 7-bit ASCII and can be
sent directly in email or through ftp in text mode.  Newlines can be
CR, LF or CRLF (Unix, Macintosh or MS-DOS style).

NOTE: If you modify the data for this notebook not in a Mathematica-
compatible application, you must delete the line below containing
the word CacheID, otherwise Mathematica-compatible applications may
try to use invalid cache data.

For more information on notebooks and Mathematica-compatible 
applications, contact Wolfram Research:
  web: http://www.wolfram.com
  email: info@wolfram.com
  phone: +1-217-398-0700 (U.S.)

Notebook reader applications are available free of charge from 
Wolfram Research.
*******************************************************************)

(*CacheID: 232*)


(*NotebookFileLineBreakTest
NotebookFileLineBreakTest*)
(*NotebookOptionsPosition[    138784,       4184]*)
(*NotebookOutlinePosition[    139734,       4213]*)
(*  CellTagsIndexPosition[    139690,       4209]*)
(*WindowFrame->Normal*)


Notebook[{
Cell[BoxData[
    \(\(\(\[IndentingNewLine]\)\(\[IndentingNewLine]\)\( (*\ 
      concentrations\ are\ in\ M, \ 
      time\ is\ in\ min\ \
*) \)\(\[IndentingNewLine]\)\(\[IndentingNewLine]\)\(\[IndentingNewLine]\)\(\(\
Param = {k1 \[Rule] 6*10^7, \[IndentingNewLine]k1d \[Rule] 
            0.2, \[IndentingNewLine]k2 \[Rule] 
            k1, \[IndentingNewLine]k2d \[Rule] 
            100*k1d, \[IndentingNewLine]k3 \[Rule] 
            2500, \[IndentingNewLine]k3d \[Rule] 
            k1d, \[IndentingNewLine]k4 \[Rule] 
            k4d/9, \[IndentingNewLine]k4d \[Rule] 
            0.003, \[IndentingNewLine]k4b \[Rule] 
            2.1*10^\((\(-3\))\), \[IndentingNewLine]k4db \[Rule] 
            2.1*10^\((\(-4\))\), \[IndentingNewLine]k5 \[Rule] 
            10*k5d, \[IndentingNewLine]k5d \[Rule] 
            1.67*10^\((\(-18\))\), \[IndentingNewLine]k6 \[Rule] 
            0.461, \[IndentingNewLine]PTP \[Rule] 
            1\[IndentingNewLine]};\)\[IndentingNewLine]\[IndentingNewLine] \
(*\ k5 \[Rule] 
        10*k5\ for\ \((x6 + x7 + x8)\) > 
          10^\((\(-13\))\), \ \[IndentingNewLine]and\ k5 \[Rule] 
        60*k5d\ for\ \((x6 + x7 + x8)\) <= 
          10^\((\(-13\))\) . \[IndentingNewLine]Stationary\ phosphorylation\ \
and\ insulin\ binding\ characteristics\ are\ not\ sensitive\ to\ this\ change\
\ in\ k5 . \ \[IndentingNewLine]In\ the\ stationary\ case, \ 
      in\ holds\ that \((x6 + x7 + x8)\) > 
        10^\((\(-13\))\)\ \((see\ below)\)\[IndentingNewLine]\
*) \[IndentingNewLine]\[IndentingNewLine]
    \(Sedaghat = {\[IndentingNewLine]k1d*x3 + k3d*PTP*x5 - k1*x1*x2 + 
              k4d*x6 - k4*x2 \[Equal] 
            0, \[IndentingNewLine]k1*x1*x2 - k1d*x3 - k3*x3 \[Equal] 
            0, \[IndentingNewLine]k2*x1*x5 - k2d*x4 + k4db*x7 - 
              k4b*x4 \[Equal] 
            0, \[IndentingNewLine]k3*x3 + k2d*x4 - k2*x1*x5 - k3d*PTP*x5 + 
              k4db*x8 - k4b*x5 \[Equal] 
            0, \[IndentingNewLine]k5 - k5d*x6 + k6*PTP*\((x7 + x8)\) + 
              k4*x2 - k4d*x6 \[Equal] 
            0, \[IndentingNewLine]k4b*x4 - k4db*x7 - k6*PTP*x7 \[Equal] 
            0, \[IndentingNewLine]k4b*x5 - k4db*x8 - k6*PTP*x8 \[Equal] 
            0\[IndentingNewLine]};\)\[IndentingNewLine]\[IndentingNewLine]\
\[IndentingNewLine]
    \)\)\)], "Input"],

Cell[BoxData[{
    \(\(\(SedaghatStat = 
        Solve[Sedaghat, {x2, x3, x4, x5, x6, x7, x8}] //. 
          Param;\)\(\[IndentingNewLine]\)
    \)\), "\[IndentingNewLine]", 
    \(\(\(Rtot = 
        x2 + x3 + x4 + x5 + x6 + x7 + x8 /. 
          SedaghatStat;\)\(\[IndentingNewLine]\)
    \)\), "\[IndentingNewLine]", 
    \(\(IRphosLog = \(\((\((x4 + x5 + x7 + x8)\)/Rtot)\) //. SedaghatStat\) //. 
          x1 \[Rule] 10^\((ex - 9)\);\)\), "\n", 
    \(\(\(IRInsLog = \(\((0.01*10^\((\(-9\))\)/x1)\)*\((x3 + 2*x4 + x5)\) //. 
            SedaghatStat\) /. 
          x1 -> \((0.01*10^\((\(-9\))\) + 
                10^\((ex - 9)\))\);\)\(\[IndentingNewLine]\)
    \)\), "\[IndentingNewLine]", 
    \(\)}], "Input"],

Cell[CellGroupData[{

Cell[BoxData[
    \(\(\( (*\ 
      Initial\ conditions\ given\ in\ the\ manuscript\ for\ \
\[IndentingNewLine]Insulin = \(x1 = 
          0\ are\ not\ a\ statinary\ solution\ of\ the\ model\ \
\(\(equations\)\(:\)\)\)\ *) \)\(\[IndentingNewLine]\)\(\[IndentingNewLine]\)\
\(SedaghatStat0 = 
      Solve[Sedaghat /. x1 \[Rule] 0, {x2, x3, x4, x5, x6, x7, 
          x8}]\[IndentingNewLine]
    SedaghatStat0 //. Param\[IndentingNewLine]
    \)\)\)], "Input"],

Cell[BoxData[
    \({{x2 \[Rule] \(k4d\ k5\)\/\(k4\ k5d\), x6 \[Rule] k5\/k5d, 
        x3 \[Rule] 0, x5 \[Rule] 0, x8 \[Rule] 0, x4 \[Rule] 0, 
        x7 \[Rule] 0}}\)], "Output"],

Cell[BoxData[
    \({{x2 \[Rule] 89.99999999999999`, x6 \[Rule] 9.999999999999998`, 
        x3 \[Rule] 0, x5 \[Rule] 0, x8 \[Rule] 0, x4 \[Rule] 0, 
        x7 \[Rule] 0}}\)], "Output"]
}, Open  ]],

Cell[CellGroupData[{

Cell[BoxData[
    \(\(\(\[IndentingNewLine]\)\(\[IndentingNewLine]\)\( (*\ 
      Total\ receptor\ concentration\ in\ the\ Sedaghat\ model\ strongly\ \
depends\ on\ \ stationary\ insulin\ concentration\ *) \)\(\[IndentingNewLine]\
\)\(\[IndentingNewLine]\)\(\(FigIRtot = 
        Plot[Rtot, {x1, 0, 10^\((\(-7\))\)}, 
          PlotStyle \[Rule] {RGBColor[0, 0, 0]}, 
          FrameLabel \[Rule] \ {"\<Insulin [M]\>", "\<Receptor concentration \
[M]\>"}, \ Frame \[Rule] \ True, 
          PlotRange \[Rule] \ {All, 
              All}];\)\[IndentingNewLine]\[IndentingNewLine] (*\ 
      Internalized\ receptors, \ 
      see\ definition\ of\ parameter\ k5\ *) \[IndentingNewLine]\
\[IndentingNewLine]
    \(Figx678 = 
        Plot[x6 + x7 + x8 /. SedaghatStat, {x1, 0, 10^\((\(-7\))\)}, 
          PlotStyle \[Rule] {RGBColor[0, 0, 0]}, 
          FrameLabel \[Rule] \ {"\<Insulin [M]\>", "\<x6+x7+x8 [M]\>"}, \ 
          Frame \[Rule] \ True, 
          PlotRange \[Rule] \ {All, All}];\)\)\)\)], "Input"],

Cell[CellGroupData[{

Cell[GraphicsData["PostScript", "\<\
%!
%%Creator: Mathematica
%%AspectRatio: .61803 
MathPictureStart
/Mabs {
Mgmatrix idtransform
Mtmatrix dtransform
} bind def
/Mabsadd { Mabs
3 -1 roll add
3 1 roll add
exch } bind def
%% Graphics
%%IncludeResource: font Courier
%%IncludeFont: Courier
/Courier findfont 10  scalefont  setfont
% Scaling calculations
0.0238095 9.52381e+06 -0.178041 0.00781364 [
[.02381 -0.0125 -3 -9 ]
[.02381 -0.0125 3 0 ]
[.21429 -0.0125 -16.5 -12.5 ]
[.21429 -0.0125 16.5 0 ]
[.40476 -0.0125 -16.5 -12.5 ]
[.40476 -0.0125 16.5 0 ]
[.59524 -0.0125 -16.5 -12.5 ]
[.59524 -0.0125 16.5 0 ]
[.78571 -0.0125 -16.5 -12.5 ]
[.78571 -0.0125 16.5 0 ]
[.97619 -0.0125 -16.5 -12.5 ]
[.97619 -0.0125 16.5 0 ]
[ 0 0 -0.125 0 ]
[.5 -0.0125 -35 -22.9375 ]
[.5 -0.0125 35 -12.5 ]
[-0.0125 .05637 -12 -4.5 ]
[-0.0125 .05637 0 4.5 ]
[-0.0125 .1345 -12 -4.5 ]
[-0.0125 .1345 0 4.5 ]
[-0.0125 .21264 -12 -4.5 ]
[-0.0125 .21264 0 4.5 ]
[-0.0125 .29078 -12 -4.5 ]
[-0.0125 .29078 0 4.5 ]
[-0.0125 .36891 -12 -4.5 ]
[-0.0125 .36891 0 4.5 ]
[-0.0125 .44705 -12 -4.5 ]
[-0.0125 .44705 0 4.5 ]
[-0.0125 .52519 -12 -4.5 ]
[-0.0125 .52519 0 4.5 ]
[-0.0125 .60332 -18 -4.5 ]
[-0.0125 .60332 0 4.5 ]
[ 0 0 -0.125 0 ]
[-0.01875 .30902 -28.4375 -80 ]
[-0.01875 .30902 -18 80 ]
[ 0 .61803 .125 0 ]
[ 1 0 .125 0 ]
[ 0 0 0 0 ]
[ 1 .61803 0 0 ]
] MathScale
% Start of Graphics
1 setlinecap
1 setlinejoin
newpath
0 g
.25 Mabswid
[ ] 0 setdash
.02381 0 m
.02381 .00625 L
s
[(0)] .02381 -0.0125 0 1 Mshowa
.21429 0 m
.21429 .00625 L
s
gsave
.21429 -0.0125 -16.5 -10.5 Mabsadd m
1 1 Mabs scale
/Courier findfont 10 scalefont setfont
(2) show
/Math1Mono findfont 10 scalefont setfont
(\\264) show
/Courier findfont 10 scalefont setfont
(10) show
0 5.25 rmoveto
/Courier findfont 7.5 scalefont setfont
(-8) show
grestore
.40476 0 m
.40476 .00625 L
s
gsave
.40476 -0.0125 -16.5 -10.5 Mabsadd m
1 1 Mabs scale
/Courier findfont 10 scalefont setfont
(4) show
/Math1Mono findfont 10 scalefont setfont
(\\264) show
/Courier findfont 10 scalefont setfont
(10) show
0 5.25 rmoveto
/Courier findfont 7.5 scalefont setfont
(-8) show
grestore
.59524 0 m
.59524 .00625 L
s
gsave
.59524 -0.0125 -16.5 -10.5 Mabsadd m
1 1 Mabs scale
/Courier findfont 10 scalefont setfont
(6) show
/Math1Mono findfont 10 scalefont setfont
(\\264) show
/Courier findfont 10 scalefont setfont
(10) show
0 5.25 rmoveto
/Courier findfont 7.5 scalefont setfont
(-8) show
grestore
.78571 0 m
.78571 .00625 L
s
gsave
.78571 -0.0125 -16.5 -10.5 Mabsadd m
1 1 Mabs scale
/Courier findfont 10 scalefont setfont
(8) show
/Math1Mono findfont 10 scalefont setfont
(\\264) show
/Courier findfont 10 scalefont setfont
(10) show
0 5.25 rmoveto
/Courier findfont 7.5 scalefont setfont
(-8) show
grestore
.97619 0 m
.97619 .00625 L
s
gsave
.97619 -0.0125 -16.5 -10.5 Mabsadd m
1 1 Mabs scale
/Courier findfont 10 scalefont setfont
(1) show
/Math1Mono findfont 10 scalefont setfont
(\\264) show
/Courier findfont 10 scalefont setfont
(10) show
0 5.25 rmoveto
/Courier findfont 7.5 scalefont setfont
(-7) show
grestore
.125 Mabswid
.07143 0 m
.07143 .00375 L
s
.11905 0 m
.11905 .00375 L
s
.16667 0 m
.16667 .00375 L
s
.2619 0 m
.2619 .00375 L
s
.30952 0 m
.30952 .00375 L
s
.35714 0 m
.35714 .00375 L
s
.45238 0 m
.45238 .00375 L
s
.5 0 m
.5 .00375 L
s
.54762 0 m
.54762 .00375 L
s
.64286 0 m
.64286 .00375 L
s
.69048 0 m
.69048 .00375 L
s
.7381 0 m
.7381 .00375 L
s
.83333 0 m
.83333 .00375 L
s
.88095 0 m
.88095 .00375 L
s
.92857 0 m
.92857 .00375 L
s
.25 Mabswid
0 0 m
1 0 L
s
gsave
.5 -0.0125 -96 -26.9375 Mabsadd m
1 1 Mabs scale
currentpoint translate
0 18.4375 translate 1 -1 scale
/g { setgray} bind def
/k { setcmykcolor} bind def
/p { gsave} bind def
/r { setrgbcolor} bind def
/w { setlinewidth} bind def
/C { curveto} bind def
/F { fill} bind def
/L { lineto} bind def
/rL { rlineto} bind def
/P { grestore} bind def
/s { stroke} bind def
/S { show} bind def
/N {currentpoint 3 -1 roll show moveto} bind def
/Msf { findfont exch scalefont [1 0 0 -1 0 0 ] makefont setfont} bind def
/m { moveto} bind def
/Mr { rmoveto} bind def
/Mx {currentpoint exch pop moveto} bind def
/My {currentpoint pop exch moveto} bind def
/X {0 rmoveto} bind def
/Y {0 exch rmoveto} bind def
63.000 11.562 moveto
%%IncludeResource: font Courier
%%IncludeFont: Courier
/Courier findfont 10.000 scalefont
[1 0 0 -1 0 0 ] makefont setfont
0.000 0.000 0.000 setrgbcolor
0.000 0.000 rmoveto
63.000 11.562 moveto
%%IncludeResource: font Courier
%%IncludeFont: Courier
/Courier findfont 10.000 scalefont
[1 0 0 -1 0 0 ] makefont setfont
0.000 0.000 0.000 setrgbcolor
(Insulin) show
%%IncludeResource: font Mathematica2Mono
%%IncludeFont: Mathematica2Mono
/Mathematica2Mono findfont 10.000 scalefont
[1 0 0 -1 0 0 ] makefont setfont
0.000 0.000 0.000 setrgbcolor
111.000 11.562 moveto
(@) show
117.000 11.562 moveto
%%IncludeResource: font Courier
%%IncludeFont: Courier
/Courier findfont 10.000 scalefont
[1 0 0 -1 0 0 ] makefont setfont
0.000 0.000 0.000 setrgbcolor
(M) show
%%IncludeResource: font Mathematica2Mono
%%IncludeFont: Mathematica2Mono
/Mathematica2Mono findfont 10.000 scalefont
[1 0 0 -1 0 0 ] makefont setfont
0.000 0.000 0.000 setrgbcolor
123.000 11.562 moveto
(D) show
129.000 11.562 moveto
%%IncludeResource: font Courier
%%IncludeFont: Courier
/Courier findfont 10.000 scalefont
[1 0 0 -1 0 0 ] makefont setfont
0.000 0.000 0.000 setrgbcolor
0.000 0.000 rmoveto
1.000 setlinewidth
grestore
0 .05637 m
.00625 .05637 L
s
[(30)] -0.0125 .05637 1 0 Mshowa
0 .1345 m
.00625 .1345 L
s
[(40)] -0.0125 .1345 1 0 Mshowa
0 .21264 m
.00625 .21264 L
s
[(50)] -0.0125 .21264 1 0 Mshowa
0 .29078 m
.00625 .29078 L
s
[(60)] -0.0125 .29078 1 0 Mshowa
0 .36891 m
.00625 .36891 L
s
[(70)] -0.0125 .36891 1 0 Mshowa
0 .44705 m
.00625 .44705 L
s
[(80)] -0.0125 .44705 1 0 Mshowa
0 .52519 m
.00625 .52519 L
s
[(90)] -0.0125 .52519 1 0 Mshowa
0 .60332 m
.00625 .60332 L
s
[(100)] -0.0125 .60332 1 0 Mshowa
.125 Mabswid
0 .072 m
.00375 .072 L
s
0 .08762 m
.00375 .08762 L
s
0 .10325 m
.00375 .10325 L
s
0 .11888 m
.00375 .11888 L
s
0 .15013 m
.00375 .15013 L
s
0 .16576 m
.00375 .16576 L
s
0 .18139 m
.00375 .18139 L
s
0 .19701 m
.00375 .19701 L
s
0 .22827 m
.00375 .22827 L
s
0 .2439 m
.00375 .2439 L
s
0 .25952 m
.00375 .25952 L
s
0 .27515 m
.00375 .27515 L
s
0 .30641 m
.00375 .30641 L
s
0 .32203 m
.00375 .32203 L
s
0 .33766 m
.00375 .33766 L
s
0 .35329 m
.00375 .35329 L
s
0 .38454 m
.00375 .38454 L
s
0 .40017 m
.00375 .40017 L
s
0 .4158 m
.00375 .4158 L
s
0 .43142 m
.00375 .43142 L
s
0 .46268 m
.00375 .46268 L
s
0 .47831 m
.00375 .47831 L
s
0 .49393 m
.00375 .49393 L
s
0 .50956 m
.00375 .50956 L
s
0 .54081 m
.00375 .54081 L
s
0 .55644 m
.00375 .55644 L
s
0 .57207 m
.00375 .57207 L
s
0 .5877 m
.00375 .5877 L
s
0 .04074 m
.00375 .04074 L
s
0 .02511 m
.00375 .02511 L
s
0 .00949 m
.00375 .00949 L
s
.25 Mabswid
0 0 m
0 .61803 L
s
gsave
-0.01875 .30902 -164.219 -9.21875 Mabsadd m
1 1 Mabs scale
currentpoint translate
141 9.21875 translate
90 rotate
-141 -9.21875 translate
0 18.4375 translate 1 -1 scale
/g { setgray} bind def
/k { setcmykcolor} bind def
/p { gsave} bind def
/r { setrgbcolor} bind def
/w { setlinewidth} bind def
/C { curveto} bind def
/F { fill} bind def
/L { lineto} bind def
/rL { rlineto} bind def
/P { grestore} bind def
/s { stroke} bind def
/S { show} bind def
/N {currentpoint 3 -1 roll show moveto} bind def
/Msf { findfont exch scalefont [1 0 0 -1 0 0 ] makefont setfont} bind def
/m { moveto} bind def
/Mr { rmoveto} bind def
/Mx {currentpoint exch pop moveto} bind def
/My {currentpoint pop exch moveto} bind def
/X {0 rmoveto} bind def
/Y {0 exch rmoveto} bind def
63.000 11.562 moveto
%%IncludeResource: font Courier
%%IncludeFont: Courier
/Courier findfont 10.000 scalefont
[1 0 0 -1 0 0 ] makefont setfont
0.000 0.000 0.000 setrgbcolor
0.000 0.000 rmoveto
63.000 11.562 moveto
%%IncludeResource: font Courier
%%IncludeFont: Courier
/Courier findfont 10.000 scalefont
[1 0 0 -1 0 0 ] makefont setfont
0.000 0.000 0.000 setrgbcolor
(Receptor) show
117.000 11.562 moveto
(concentration) show
%%IncludeResource: font Mathematica2Mono
%%IncludeFont: Mathematica2Mono
/Mathematica2Mono findfont 10.000 scalefont
[1 0 0 -1 0 0 ] makefont setfont
0.000 0.000 0.000 setrgbcolor
201.000 11.562 moveto
(@) show
207.000 11.562 moveto
%%IncludeResource: font Courier
%%IncludeFont: Courier
/Courier findfont 10.000 scalefont
[1 0 0 -1 0 0 ] makefont setfont
0.000 0.000 0.000 setrgbcolor
(M) show
%%IncludeResource: font Mathematica2Mono
%%IncludeFont: Mathematica2Mono
/Mathematica2Mono findfont 10.000 scalefont
[1 0 0 -1 0 0 ] makefont setfont
0.000 0.000 0.000 setrgbcolor
213.000 11.562 moveto
(D) show
219.000 11.562 moveto
%%IncludeResource: font Courier
%%IncludeFont: Courier
/Courier findfont 10.000 scalefont
[1 0 0 -1 0 0 ] makefont setfont
0.000 0.000 0.000 setrgbcolor
0.000 0.000 rmoveto
1.000 setlinewidth
grestore
.02381 .61178 m
.02381 .61803 L
s
.21429 .61178 m
.21429 .61803 L
s
.40476 .61178 m
.40476 .61803 L
s
.59524 .61178 m
.59524 .61803 L
s
.78571 .61178 m
.78571 .61803 L
s
.97619 .61178 m
.97619 .61803 L
s
.125 Mabswid
.07143 .61428 m
.07143 .61803 L
s
.11905 .61428 m
.11905 .61803 L
s
.16667 .61428 m
.16667 .61803 L
s
.2619 .61428 m
.2619 .61803 L
s
.30952 .61428 m
.30952 .61803 L
s
.35714 .61428 m
.35714 .61803 L
s
.45238 .61428 m
.45238 .61803 L
s
.5 .61428 m
.5 .61803 L
s
.54762 .61428 m
.54762 .61803 L
s
.64286 .61428 m
.64286 .61803 L
s
.69048 .61428 m
.69048 .61803 L
s
.7381 .61428 m
.7381 .61803 L
s
.83333 .61428 m
.83333 .61803 L
s
.88095 .61428 m
.88095 .61803 L
s
.92857 .61428 m
.92857 .61803 L
s
.25 Mabswid
0 .61803 m
1 .61803 L
s
.99375 .05637 m
1 .05637 L
s
.99375 .1345 m
1 .1345 L
s
.99375 .21264 m
1 .21264 L
s
.99375 .29078 m
1 .29078 L
s
.99375 .36891 m
1 .36891 L
s
.99375 .44705 m
1 .44705 L
s
.99375 .52519 m
1 .52519 L
s
.99375 .60332 m
1 .60332 L
s
.125 Mabswid
.99625 .072 m
1 .072 L
s
.99625 .08762 m
1 .08762 L
s
.99625 .10325 m
1 .10325 L
s
.99625 .11888 m
1 .11888 L
s
.99625 .15013 m
1 .15013 L
s
.99625 .16576 m
1 .16576 L
s
.99625 .18139 m
1 .18139 L
s
.99625 .19701 m
1 .19701 L
s
.99625 .22827 m
1 .22827 L
s
.99625 .2439 m
1 .2439 L
s
.99625 .25952 m
1 .25952 L
s
.99625 .27515 m
1 .27515 L
s
.99625 .30641 m
1 .30641 L
s
.99625 .32203 m
1 .32203 L
s
.99625 .33766 m
1 .33766 L
s
.99625 .35329 m
1 .35329 L
s
.99625 .38454 m
1 .38454 L
s
.99625 .40017 m
1 .40017 L
s
.99625 .4158 m
1 .4158 L
s
.99625 .43142 m
1 .43142 L
s
.99625 .46268 m
1 .46268 L
s
.99625 .47831 m
1 .47831 L
s
.99625 .49393 m
1 .49393 L
s
.99625 .50956 m
1 .50956 L
s
.99625 .54081 m
1 .54081 L
s
.99625 .55644 m
1 .55644 L
s
.99625 .57207 m
1 .57207 L
s
.99625 .5877 m
1 .5877 L
s
.99625 .04074 m
1 .04074 L
s
.99625 .02511 m
1 .02511 L
s
.99625 .00949 m
1 .00949 L
s
.25 Mabswid
1 0 m
1 .61803 L
s
0 0 m
1 0 L
1 .61803 L
0 .61803 L
closepath
clip
newpath
0 0 0 r
.5 Mabswid
.02381 .60332 m
.02499 .49247 L
.02605 .42244 L
.02729 .3633 L
.02846 .32117 L
.03053 .26679 L
.0317 .24376 L
.03279 .22591 L
.03506 .1961 L
.03756 .17159 L
.04017 .15209 L
.04262 .13768 L
.04761 .11588 L
.05217 .10162 L
.05744 .08935 L
.06244 .08042 L
.0675 .07326 L
.07289 .06711 L
.08259 .05865 L
.09412 .05142 L
.10458 .04654 L
.12383 .04011 L
.13467 .03743 L
.14465 .03536 L
.16347 .03225 L
.18413 .02965 L
.20364 .02773 L
.22456 .02607 L
.26592 .02363 L
.30576 .02194 L
.34409 .02071 L
.38488 .01969 L
.42414 .0189 L
.46189 .01827 L
.5021 .01772 L
.54078 .01726 L
.58192 .01685 L
.62155 .0165 L
.65966 .01621 L
.70022 .01594 L
.73926 .01571 L
.78076 .01549 L
.82074 .0153 L
.85921 .01513 L
.90013 .01497 L
.93953 .01483 L
.97619 .01472 L
s
% End of Graphics
MathPictureEnd
\
\>"], "Graphics",
  ImageSize->{288, 177.938},
  ImageMargins->{{43, 0}, {0, 0}},
  ImageRegion->{{0, 1}, {0, 1}},
  ImageCache->GraphicsData["Bitmap", "\<\
CF5dJ6E]HGAYHf4PAg9QL6QYHg<PAVmbKF5d0`40004P0000/A000`40n007h00Ooooo8Ooo002/ool2
0008ool2001Xool00:coo`03003ooooo00Soo`03003ooooo06Koo`00NOoo1@0000Goo`0000000?oo
00800004ool000000004ool200000ooo003oo`0500000ooo0000000600000ooo00000009ool00`00
ooooo`0200000ooo00000003ool00`00ooooo`1Vool007_oo`03003ooooo00;oo`04003ooooo0005
ool01000ooooo`000_oo00<00?ooool00_oo00<00?ooool00ooo00D00?ooooooo`0000;oo`03003o
oooo00Soo`04003ooooo0003ool01@00oooooooo0000J?oo001kool00`00ooooo`02ool01000oooo
o`000ooo0P000ooo00@00?ooool000Coo`03003ooooo00?oo`05003oooooool00002ool00`00oooo
o`08ool02000ooooo`00ool00?oo0003ool00`00ooooo`1Vool007_oo`03003ooooo00;oo`04003o
oooo0002ool00`00ooooo`03ool01000ooooo`001?oo00<00?ooool00ooo00D00?ooooooo`0000;o
o`03003ooooo00Soo`08003ooooo003oo`00ool000?oo`03003ooooo06Koo`00Nooo00H00?oooooo
o`00ool20004ool300001?oo00000?oo0P001?oo00<00?ooool00_oo0P000_oo00@00?oo000000_o
o`03003ooooo00800003ool0000000?oo`03003ooooo06Koo`00NOoo1@005_oo00<00?ooool05Ooo
0P0000?oo`00ool00_oo00<00?ooool00P00J?oo002Cool20005ool00`00ooooo`23ool00?ooob7o
o`00oooo8Ooo003ooolQool004Woo`@000;oo`05003oooooool00006ool40003ool2000Cool01@00
oooooooo00000ooo00<00?ooool01?oo10000ooo0P004ooo0P000ooo00D00?ooooooo`0000Koo`@0
00?oo`8001?oo`8000?oo`05003oooooool00006ool40003ool2000Bool40002ool01@00oooooooo
00001_oo10000ooo0P003_oo0019ool00`00ooooo`04ool00`00ool00009ool01@00oooooooo0000
0_oo00<00?ooool04?oo00<00?ooool00_oo00<00?oo00002Ooo00D00?ooooooo`0000;oo`03003o
oooo00ooo`04003ooooo0003ool00`00ool00009ool01@00oooooooo00000_oo00<00?ooool03ooo
00@00?ooool000?oo`03003oo`0000Woo`05003oooooool00002ool00`00ooooo`0Aool00`00oooo
o`02ool00`00ool00009ool01@00oooooooo00000_oo00<00?ooool02ooo000[ool2000Mool00`00
ooooo`04ool00`00ooooo`08ool01@00oooooooo00000_oo00<00?ooool03Ooo1@001?oo00<00?oo
ool02?oo00D00?ooooooo`0000;oo`03003ooooo00ooo`04003ooooo0004ool00`00ooooo`08ool0
1@00oooooooo00000_oo00<00?ooool03ooo00@00?ooool000Coo`03003ooooo00Soo`05003ooooo
ool00002ool00`00ooooo`0Aool00`00ooooo`03ool00`00ooooo`08ool01@00oooooooo00000_oo
00<00?ooool02ooo000Zool01000ooooo`007Ooo00<00?ooool00_oo00<00?oo00002Ooo00D00?oo
ooooo`0000;oo`03003ooooo00goo`04003ooooo0004ool00`00ool00009ool01@00oooooooo0000
0_oo00<00?ooool03ooo0`001?oo00<00?oo00002Ooo00D00?ooooooo`0000;oo`03003ooooo013o
o`8000Coo`03003oo`0000Woo`05003oooooool00002ool00`00ooooo`0Aool00`00ooooo`02ool0
0`00ool00009ool01@00oooooooo00000_oo00<00?ooool02ooo000Zool01000ooooo`007_oo00@0
0?ooool000?oo`03003ooooo00Koo`05003oooooool00002ool00`00ooooo`0>ool00`00ool00003
ool01@00oooooooo00002?oo00D00?ooooooo`0000;oo`03003ooooo00ooo`03003ooooo00?oo`05
003oooooool00008ool01@00oooooooo00000_oo00<00?ooool03ooo00@00?ooool000;oo`05003o
ooooool00008ool01@00oooooooo00000_oo00<00?ooool04Ooo00D00?ooooooo`0000?oo`03003o
oooo00Koo`05003oooooool00002ool00`00ooooo`0;ool002[oo`04003ooooo000Kool01000oooo
o`003Ooo0`000ooo00@00?ooool000Soo`03003ooooo00Koo`8000koo`<000?oo`04003ooooo0008
ool00`00ooooo`06ool00`00ooooo`0>ool30003ool01000ooooo`002?oo00<00?ooool01_oo00@0
0?ooool000goo`<000?oo`04003ooooo0008ool00`00ooooo`06ool3000>ool30003ool01000oooo
o`002?oo00<00?ooool00_oo000Zool01000ooooo`007?oo0P004?oo00<00?ooool00_oo0P002?oo
00<00?oo00002?oo00<00?ooool03_oo00<00?ooool00_oo0P002?oo00<00?oo00002?oo0`003ooo
00<00?ooool00_oo0P002?oo00<00?oo00002?oo0P004?oo00<00?ooool00_oo0P002?oo00<00?oo
00002Ooo00<00?ooool03_oo00<00?ooool00_oo0P002Ooo00<00?ooool00_oo000>ool30002ool0
0`00ooooo`0Dool01000ooooo`00>?oo0`000_oo00<00?oo00008ooo0`000_oo00<00?oo00009?oo
0`000_oo00<00?oo00009?oo0`000_oo00<00?oo00009?oo0`000ooo00<00?ooool00_oo000?ool0
1000ooooo`006?oo0P00?ooo00<00?ooool0:?oo00<00?ooool0:Ooo00<00?ooool0:Ooo00<00?oo
ool0:_oo00<00?ooool00Ooo000?ool3001Iool00`00ool0000Xool00`00ool0000Yool00`00ool0
000Yool00`00ool0000Yool00`00ool00003ool000ooo`04003ooooo001Hool3000Xool3000Yool3
000Yool3000Yool30003ool000ooo`04003ooooo003oool>ool000koo`@001GoonL001;oo`004?oo
0`005?oo00<00?ooool00_oo00<00?ooool02?oo00<00?ooool02?oo00<00?ooool02?oo00<00?oo
ool02?oo00<00?ooool02?oo00<00?ooool02?oo00<00?ooool02?oo00<00?ooool02?oo00<00?oo
ool02?oo00<00?ooool02?oo00<00?ooool02?oo00<00?ooool02?oo00<00?ooool02?oo00<00?oo
ool02?oo00<00?ooool02?oo00<00?ooool02?oo00<00?ooool02?oo00<00?ooool02?oo00<00?oo
ool02?oo00<00?ooool01ooo00<00?ooool00ooo00<00?ooool04?oo000?ool00`00ooooo`0Eool0
0`00ooooo`02ool00`00ooooo`0Yool00`00ooooo`0Yool00`00ooooo`0Yool00`00ooooo`0Yool0
0`00ooooo`0Xool00`00ooooo`03ool00`00ooooo`0@ool000ooo`<001Goo`800>?oo`8001;oo`00
3ooo00@00?ooool001Coo`03003ooooo06coog8000Goo`03003ooooo013oo`004?oo0P005Ooo00<0
0?ooool0?ooo;@00Mooo00<00?ooool04?oo000Wool2000_oolA002Sool2000Bool0013oo`8001Go
o`03003ooooo02Goo`T00;Goo`03003ooooo013oo`003ooo00@00?ooool001Coo`03003ooooo023o
o`D00;koo`03003ooooo013oo`003ooo00<00?ooool05Ooo00<00?ooool06ooo1@00`ooo00<00?oo
ool04?oo000?ool01000ooooo`005?oo0P006?oo1000aooo0P004_oo000@ool20008ool20004ool2
0005ool00`00ooooo`0Dool3003<ool00`00ooooo`0@ool001Woo`04003ooooo0002ool01000oooo
o`001?oo00<00?ooool04_oo0P00cooo00<00?ooool04?oo000@ool30009ool01000ooooo`000_oo
00<00?ooool00_oo0P004_oo00<00?ooool0c_oo0P004_oo000?ool00`00ooooo`08ool20003ool0
1000ooooo`001?oo00<00?ooool04?oo00<00?ooool0d?oo00<00?ooool04?oo000?ool3000:ool0
1000ooooo`000_oo00<00?ooool00_oo00<00?ooool03ooo00<00?ooool0dOoo00<00?ooool04?oo
000?ool01000ooooo`001_oo00@00?ooool000;oo`04003ooooo0004ool00`00ooooo`0=ool2003D
ool00`00ooooo`0@ool000koo`@000Soo`8000Coo`8000Goo`8000goo`03003ooooo0=?oo`8001;o
o`003ooo00<00?ooool05Ooo00<00?ooool03?oo00<00?ooool0e?oo00<00?ooool04?oo000?ool3
000Eool00`00ooooo`0;ool00`00ooooo`3Eool00`00ooooo`0@ool000ooo`04003ooooo000Dool0
0`00ooooo`0;ool00`00ooooo`3Eool00`00ooooo`0@ool000ooo`04003ooooo000Dool2000;ool0
0`00ooooo`3Eool2000Bool000ooo`04003ooooo000Dool00`00ooooo`0:ool00`00ooooo`3Fool0
0`00ooooo`0@ool000koo`04003oo`00000Eool00`00ooooo`09ool00`00ooooo`3Gool00`00oooo
o`0@ool002Ooo`8000[oo`03003ooooo0=Koo`8001;oo`004Ooo0P005?oo00<00?ooool02Ooo00<0
0?ooool0eooo00<00?ooool04?oo000@ool01000ooooo`004ooo00<00?ooool02?oo00<00?ooool0
f?oo00<00?ooool04?oo000@ool00`00ooooo`0Dool00`00ooooo`08ool00`00ooooo`3Hool00`00
ooooo`0@ool0013oo`03003ooooo01Coo`8000Woo`03003ooooo0=Ooo`8001;oo`003ooo10002?oo
00<00?ooool00_oo0P001Ooo00<00?ooool02?oo00<00?ooool0f?oo00<00?ooool04?oo000@ool0
0`00ooooo`08ool01@00oooooooo00000_oo00<00?ooool00_oo00<00?ooool01ooo00<00?ooool0
fOoo00<00?ooool04?oo000@ool20006ool50002ool01000ooooo`001?oo0P002?oo00<00?ooool0
f?oo0P004_oo000?ool01000ooooo`001Ooo00@00?ooool000?oo`04003ooooo0004ool00`00oooo
o`07ool00`00ooooo`3Iool00`00ooooo`0@ool000ooo`04003ooooo0006ool00`00ool00003ool0
1000ooooo`001?oo00<00?ooool01ooo00<00?ooool0fOoo00<00?ooool04?oo000?ool01000oooo
o`001ooo0P000ooo00@00?ooool000Coo`03003ooooo00Koo`03003ooooo0=[oo`03003ooooo013o
o`004?oo0P002Ooo00<00?ooool00_oo0P001Ooo0P001ooo00<00?ooool0fOoo0P004_oo000Wool0
0`00ooooo`06ool00`00ooooo`3Jool00`00ooooo`0@ool000ooo`@001Coo`03003ooooo00Koo`03
003ooooo0=[oo`03003ooooo013oo`004?oo00<00?ooool05?oo00<00?ooool01Ooo00<00?ooool0
fooo00<00?ooool04?oo000@ool00`00ooooo`0Dool20006ool00`00ooooo`3Jool2000Bool0013o
o`03003ooooo01Coo`03003ooooo00Goo`03003ooooo0=_oo`03003ooooo013oo`003ooo00<00?oo
00000P004ooo00<00?ooool01Ooo00<00?ooool0fooo00<00?ooool04?oo000Wool20006ool00`00
ooooo`3Jool2000Bool002Ooo`03003ooooo00Goo`03003ooooo0=_oo`03003ooooo013oo`009ooo
00<00?ooool01Ooo00<00?ooool0fooo00<00?ooool04?oo000Wool00`00ooooo`05ool00`00oooo
o`3Kool00`00ooooo`0@ool002Ooo`8000Koo`03003ooooo0=[oo`8001;oo`006Ooo0`001?oo0P00
1Ooo00<00?ooool01Ooo00<00?ooool0fooo00<00?ooool04?oo000Lool01000ooooo`000_oo00<0
0?ooool00_oo00<00?ooool01Ooo00<00?ooool0fooo00<00?ooool04?oo000@ool2000:ool01000
ooooo`000_oo00<00?ooool00_oo0P001_oo00<00?ooool0f_oo0P004_oo000?ool01000ooooo`00
1_oo0`000ooo00@00?ooool000Coo`03003ooooo00Coo`03003ooooo0=coo`03003ooooo013oo`00
3ooo00<00?ooool01ooo00<00?ooool00ooo00@00?ooool000Coo`03003ooooo00Coo`03003ooooo
0=coo`03003ooooo013oo`003ooo00@00?ooool000Koo`03003ooooo00?oo`04003ooooo0004ool0
0`00ooooo`04ool00`00ooooo`3Lool00`00ooooo`0@ool0013oo`8000Ooo`@000?oo`8000Goo`80
00Goo`03003ooooo0=_oo`8001;oo`009ooo00<00?ooool01?oo00<00?ooool0g?oo00<00?ooool0
4?oo000@ool2000Eool00`00ooooo`04ool00`00ooooo`3Lool00`00ooooo`0@ool000ooo`04003o
oooo000Dool00`00ooooo`04ool00`00ooooo`3Lool00`00ooooo`0@ool000ooo`04003ooooo000D
ool20005ool00`00ooooo`3Kool2000Bool000ooo`04003ooooo000Dool00`00ooooo`04ool00`00
ooooo`3Lool00`00ooooo`0@ool0013oo`8001Goo`03003ooooo00Coo`03003ooooo0=coo`03003o
oooo013oo`009ooo0P001Ooo00<00?ooool0fooo0P004_oo000>ool300000ooo0000000Cool00`00
ooooo`04ool00`00ooooo`3Lool00`00ooooo`0@ool000ooo`04003ooooo000Dool00`00ooooo`04
ool00`00ooooo`3Lool00`00ooooo`0@ool000ooo`04003ooooo000Dool00`00ooooo`04ool00`00
ooooo`3Lool00`00ooooo`0@ool000ooo`04003ooooo000Dool20005ool00`00ooooo`3Kool2000B
ool000koo`04003oo`000008ool20004ool20005ool00`00ooooo`04ool00`00ooooo`3Lool00`00
ooooo`0@ool001Woo`04003ooooo0002ool01000ooooo`001?oo00<00?ooool01?oo00<00?ooool0
g?oo00<00?ooool04?oo000@ool20007ool01000ooooo`000_oo00@00?ooool000Coo`8000Goo`03
003ooooo0=_oo`8001;oo`003ooo00@00?ooool000Koo`<000?oo`04003ooooo0004ool00`00oooo
o`04ool00`00ooooo`3Lool00`00ooooo`0@ool000ooo`03003ooooo00Ooo`03003ooooo00?oo`04
003ooooo0004ool00`00ooooo`03ool00`00ooooo`3Mool00`00ooooo`0@ool000ooo`04003ooooo
0006ool00`00ooooo`03ool01000ooooo`001?oo00<00?ooool00ooo00<00?ooool0gOoo00<00?oo
ool04?oo000@ool20008ool30003ool20005ool20004ool00`00ooooo`3Lool2000Bool002Ooo`03
003ooooo00?oo`03003ooooo0=goo`03003ooooo013oo`004?oo0`005?oo00<00?ooool00ooo00<0
0?ooool0gOoo00<00?ooool04?oo000?ool00`00ooooo`0Eool20004ool00`00ooooo`3Lool2000B
ool000ooo`<001Goo`03003ooooo00?oo`03003ooooo0=goo`03003ooooo013oo`003ooo00@00?oo
ool001Coo`03003ooooo00?oo`03003ooooo0=goo`03003ooooo013oo`004?oo0P005Ooo00<00?oo
ool00ooo00<00?ooool0gOoo00<00?ooool04?oo000Wool20004ool00`00ooooo`3Lool2000Bool0
00koo`<00003ool0000001?oo`03003ooooo00?oo`03003ooooo0=goo`03003ooooo013oo`003ooo
00@00?ooool001Coo`03003ooooo00?oo`03003ooooo0=goo`03003ooooo013oo`003ooo00@00?oo
ool001Coo`03003ooooo00?oo`03003ooooo0=goo`03003ooooo013oo`003ooo00@00?ooool001Co
o`8000Coo`03003ooooo0=coo`8001;oo`003_oo00@00?oo000000Soo`03003ooooo00?oo`8000Go
o`03003ooooo00?oo`03003ooooo0=goo`03003ooooo013oo`006_oo00<00?ooool00_oo00@00?oo
ool000Coo`03003ooooo00?oo`03003ooooo0=goo`03003ooooo013oo`004Ooo0P002?oo00D00?oo
ooooo`0000;oo`03003ooooo00;oo`8000Coo`03003ooooo0=coo`8001;oo`004?oo00@00?ooool0
00Ooo`05003oooooool00002ool00`00ooooo`02ool00`00ooooo`03ool00`00ooooo`3Mool00`00
ooooo`0@ool0013oo`03003ooooo00Woo`04003ooooo0002ool00`00ooooo`02ool00`00ooooo`03
ool00`00ooooo`3Mool00`00ooooo`0@ool0013oo`03003ooooo00Koo`04003ooooo0002ool01000
ooooo`001?oo00<00?ooool00ooo00<00?ooool0gOoo00<00?ooool04?oo000?ool40006ool40003
ool20005ool20004ool00`00ooooo`3Lool2000Bool0013oo`03003ooooo01Coo`03003ooooo00?o
o`03003ooooo0=goo`03003ooooo013oo`003ooo10005?oo00<00?ooool00ooo00<00?ooool0gOoo
00<00?ooool04?oo000@ool00`00ooooo`0Dool20004ool00`00ooooo`3Lool2000Bool0013oo`03
003ooooo01Coo`03003ooooo00?oo`03003ooooo0=goo`03003ooooo013oo`004?oo00<00?ooool0
5?oo00<00?ooool00ooo00<00?ooool0gOoo00<00?ooool04?oo000?ool00`00ool00002000Cool0
0`00ooooo`03ool00`00ooooo`3Mool00`00ooooo`0@ool002Ooo`8000Coo`03003ooooo0=coo`80
01;oo`004?oo0P0000?oo`00ool04_oo00<00?ooool00ooo00<00?ooool0gOoo00<00?ooool04?oo
000?ool01000ooooo`005?oo00<00?ooool00ooo00<00?ooool0gOoo00<00?ooool04?oo000@ool3
000Dool00`00ooooo`03ool00`00ooooo`3Mool00`00ooooo`0@ool001;oo`03003ooooo01;oo`80
00Coo`03003ooooo0=coo`8001;oo`004?oo0P002?oo0P001?oo0P001Ooo00<00?ooool00ooo00<0
0?ooool0gOoo00<00?ooool04?oo000Iool01000ooooo`000_oo00@00?ooool000Coo`03003ooooo
00?oo`03003ooooo0=goo`03003ooooo013oo`004Ooo0P001_oo00@00?ooool000;oo`04003ooooo
0004ool20004ool00`00ooooo`3Lool2000Bool0013oo`04003ooooo0006ool20003ool01000oooo
o`001?oo00<00?ooool00ooo00<00?ooool0gOoo00<00?ooool04?oo000@ool00`00ooooo`06ool0
1000ooooo`000_oo00@00?ooool000Coo`03003ooooo00?oo`03003ooooo0=goo`03003ooooo013o
o`004?oo00<00?ooool01_oo00@00?ooool000;oo`04003ooooo0004ool00`00ooooo`03ool00`00
ooooo`3Mool00`00ooooo`0@ool000ooo`@000Ooo`8000Coo`8000Goo`8000Coo`03003ooooo0=co
o`8001;oo`004?oo00<00?ooool05?oo00<00?ooool00ooo00<00?ooool0gOoo00<00?ooool04?oo
000?ool5000Cool00`00ooooo`03ool00`00ooooo`3Mool00`00ooooo`0@ool0017oo`03003ooooo
01?oo`8000Coo`03003ooooo0=coo`8001;oo`004Ooo00<00?ooool04ooo00<00?ooool00ooo00<0
0?ooool0gOoo00<00?ooool04?oo000Aool00`00ooooo`0Cool00`00ooooo`03ool00`00ooooo`3M
ool00`00ooooo`0@ool0013oo`8001Goo`03003ooooo00?oo`03003ooooo0=goo`03003ooooo013o
o`009ooo0P001?oo00<00?ooool0g?oo0P004_oo000@ool2000Eool00`00ooooo`03ool00`00oooo
o`3Mool00`00ooooo`0@ool000ooo`04003ooooo000Dool00`00ooooo`03ool00`00ooooo`3Mool0
0`00ooooo`0@ool000ooo`04003ooooo000Dool00`00ooooo`03ool00`00ooooo`3Mool00`00oooo
o`0@ool000ooo`04003ooooo000Dool20004ool00`00ooooo`3Lool2000Bool0013oo`8000Ooo`<0
00Coo`8000Goo`03003ooooo00?oo`03003ooooo0=goo`03003ooooo013oo`007?oo00@00?ooool0
00;oo`03003ooooo00;oo`03003ooooo00?oo`03003ooooo0=goo`03003ooooo013oo`003_oo0`00
00?oo`0000002?oo00@00?ooool000;oo`03003ooooo00;oo`8000Coo`03003ooooo0=coo`8001;o
o`003ooo00@00?ooool000Ooo`<000;oo`04003ooooo0004ool00`00ooooo`03ool00`00ooooo`3M
ool00`00ooooo`0@ool000ooo`04003ooooo0006ool01000ooooo`000_oo00@00?ooool000Coo`03
003ooooo00?oo`03003ooooo0=goo`03003ooooo013oo`003ooo00@00?ooool000Koo`04003ooooo
0002ool01000ooooo`001?oo00<00?ooool00ooo00<00?ooool0gOoo00<00?ooool04?oo000>ool0
1000ool000002?oo0P001?oo0P001Ooo0P001?oo00<00?ooool0g?oo0P004_oo000Wool00`00oooo
o`03ool00`00ooooo`3Mool00`00ooooo`0@ool002Ooo`03003ooooo00;oo`03003ooooo0=koo`03
003ooooo013oo`009ooo0P000ooo00<00?ooool0gOoo0P004_oo000Wool00`00ooooo`02ool00`00
ooooo`3Nool00`00ooooo`0@ool002Ooo`03003ooooo00;oo`03003ooooo0=koo`03003ooooo013o
o`004Ooo0P005?oo00<00?ooool00_oo00<00?ooool0g_oo00<00?ooool04?oo000Aool00`00oooo
o`0Cool20003ool00`00ooooo`3Mool2000Bool0017oo`03003ooooo01?oo`03003ooooo00;oo`03
003ooooo0=koo`03003ooooo013oo`004Ooo00<00?ooool04ooo00<00?ooool00_oo00<00?ooool0
g_oo00<00?ooool04?oo000Aool00`00ooooo`0Cool00`00ooooo`02ool00`00ooooo`3Nool00`00
ooooo`0@ool0017oo`03003ooooo01?oo`8000?oo`03003ooooo0=goo`8001;oo`004Ooo00<00?oo
00000`000ooo0P001?oo0P001Ooo00<00?ooool00_oo00<00?ooool0g_oo00<00?ooool04?oo000A
ool20002ool01@00oooooooo00000_oo00@00?ooool000;oo`03003ooooo00;oo`03003ooooo00;o
o`03003ooooo0=koo`03003ooooo013oo`003_oo0P0000?oo`0000000_oo00D00?ooooooo`0000;o
o`04003ooooo0002ool00`00ooooo`02ool20003ool00`00ooooo`3Mool2000Bool000koo`05003o
ooooool00002ool01@00oooooooo00000_oo00@00?ooool000;oo`03003ooooo00;oo`03003ooooo
0>?oo`03003ooooo013oo`003_oo00D00?oo003oo`0000;oo`05003oooooool00002ool01000oooo
o`000_oo00<00?ooool00_oo00<00?ooool00_oo00<00?ooool0:Ooo00<00?ooool0:Ooo00<00?oo
ool0:Ooo00<00?ooool0:Ooo00<00?ooool0:?oo00<00?ooool00ooo00<00?ooool04?oo000>ool0
1000ool00?oo10000ooo00@00?ooool000;oo`04003ooooo0004ool00`00ooooo`02ool00`00oooo
o`08ool00`00ooooo`08ool00`00ooooo`08ool00`00ooooo`08ool00`00ooooo`08ool00`00oooo
o`08ool00`00ooooo`08ool00`00ooooo`08ool00`00ooooo`08ool00`00ooooo`08ool00`00oooo
o`08ool00`00ooooo`08ool00`00ooooo`08ool00`00ooooo`08ool00`00ooooo`08ool00`00oooo
o`08ool00`00ooooo`08ool00`00ooooo`08ool00`00ooooo`08ool00`00ooooo`07ool00`00oooo
o`03ool00`00ooooo`0@ool000koo`D000;oo`03003ooooo00;oo`8000Coo`8000GoonL001;oo`00
3_oo00D00?oo003oo`000?ooo`koo`004?oo00<00?ooool0oooo3_oo000@ool00`00ooooo`3oool>
ool0013oo`03003ooooo0?ooo`koo`004?oo00<00?ooool0oooo3_oo000@ool00`00ooooo`3oool>
ool000ooo`800?oooa3oo`00oooo8Ooo0000\
\>"],
  ImageRangeCache->{{{0, 287}, {176.938, 0}} -> {-2.04243*^-8, 8.43116, \
4.56215*^-10, 0.556067}}],

Cell[GraphicsData["PostScript", "\<\
%!
%%Creator: Mathematica
%%AspectRatio: .61803 
MathPictureStart
/Mabs {
Mgmatrix idtransform
Mtmatrix dtransform
} bind def
/Mabsadd { Mabs
3 -1 roll add
3 1 roll add
exch } bind def
%% Graphics
%%IncludeResource: font Courier
%%IncludeFont: Courier
/Courier findfont 10  scalefont  setfont
% Scaling calculations
0.0238095 9.52381e+06 -90.8081 9.08229 [
[.02381 -0.0125 -3 -9 ]
[.02381 -0.0125 3 0 ]
[.21429 -0.0125 -16.5 -12.5 ]
[.21429 -0.0125 16.5 0 ]
[.40476 -0.0125 -16.5 -12.5 ]
[.40476 -0.0125 16.5 0 ]
[.59524 -0.0125 -16.5 -12.5 ]
[.59524 -0.0125 16.5 0 ]
[.78571 -0.0125 -16.5 -12.5 ]
[.78571 -0.0125 16.5 0 ]
[.97619 -0.0125 -16.5 -12.5 ]
[.97619 -0.0125 16.5 0 ]
[ 0 0 -0.125 0 ]
[.5 -0.0125 -35 -22.9375 ]
[.5 -0.0125 35 -12.5 ]
[-0.0125 .01471 -12 -4.5 ]
[-0.0125 .01471 0 4.5 ]
[-0.0125 .10553 -30 -4.5 ]
[-0.0125 .10553 0 4.5 ]
[-0.0125 .19636 -30 -4.5 ]
[-0.0125 .19636 0 4.5 ]
[-0.0125 .28718 -30 -4.5 ]
[-0.0125 .28718 0 4.5 ]
[-0.0125 .378 -30 -4.5 ]
[-0.0125 .378 0 4.5 ]
[-0.0125 .46882 -30 -4.5 ]
[-0.0125 .46882 0 4.5 ]
[-0.0125 .55965 -30 -4.5 ]
[-0.0125 .55965 0 4.5 ]
[ 0 0 -0.125 0 ]
[-0.01875 .30902 -40.125 -38 ]
[-0.01875 .30902 -30 38 ]
[ 0 .61803 .125 0 ]
[ 1 0 .125 0 ]
[ 0 0 0 0 ]
[ 1 .61803 0 0 ]
] MathScale
% Start of Graphics
1 setlinecap
1 setlinejoin
newpath
0 g
.25 Mabswid
[ ] 0 setdash
.02381 0 m
.02381 .00625 L
s
[(0)] .02381 -0.0125 0 1 Mshowa
.21429 0 m
.21429 .00625 L
s
gsave
.21429 -0.0125 -16.5 -10.5 Mabsadd m
1 1 Mabs scale
/Courier findfont 10 scalefont setfont
(2) show
/Math1Mono findfont 10 scalefont setfont
(\\264) show
/Courier findfont 10 scalefont setfont
(10) show
0 5.25 rmoveto
/Courier findfont 7.5 scalefont setfont
(-8) show
grestore
.40476 0 m
.40476 .00625 L
s
gsave
.40476 -0.0125 -16.5 -10.5 Mabsadd m
1 1 Mabs scale
/Courier findfont 10 scalefont setfont
(4) show
/Math1Mono findfont 10 scalefont setfont
(\\264) show
/Courier findfont 10 scalefont setfont
(10) show
0 5.25 rmoveto
/Courier findfont 7.5 scalefont setfont
(-8) show
grestore
.59524 0 m
.59524 .00625 L
s
gsave
.59524 -0.0125 -16.5 -10.5 Mabsadd m
1 1 Mabs scale
/Courier findfont 10 scalefont setfont
(6) show
/Math1Mono findfont 10 scalefont setfont
(\\264) show
/Courier findfont 10 scalefont setfont
(10) show
0 5.25 rmoveto
/Courier findfont 7.5 scalefont setfont
(-8) show
grestore
.78571 0 m
.78571 .00625 L
s
gsave
.78571 -0.0125 -16.5 -10.5 Mabsadd m
1 1 Mabs scale
/Courier findfont 10 scalefont setfont
(8) show
/Math1Mono findfont 10 scalefont setfont
(\\264) show
/Courier findfont 10 scalefont setfont
(10) show
0 5.25 rmoveto
/Courier findfont 7.5 scalefont setfont
(-8) show
grestore
.97619 0 m
.97619 .00625 L
s
gsave
.97619 -0.0125 -16.5 -10.5 Mabsadd m
1 1 Mabs scale
/Courier findfont 10 scalefont setfont
(1) show
/Math1Mono findfont 10 scalefont setfont
(\\264) show
/Courier findfont 10 scalefont setfont
(10) show
0 5.25 rmoveto
/Courier findfont 7.5 scalefont setfont
(-7) show
grestore
.125 Mabswid
.07143 0 m
.07143 .00375 L
s
.11905 0 m
.11905 .00375 L
s
.16667 0 m
.16667 .00375 L
s
.2619 0 m
.2619 .00375 L
s
.30952 0 m
.30952 .00375 L
s
.35714 0 m
.35714 .00375 L
s
.45238 0 m
.45238 .00375 L
s
.5 0 m
.5 .00375 L
s
.54762 0 m
.54762 .00375 L
s
.64286 0 m
.64286 .00375 L
s
.69048 0 m
.69048 .00375 L
s
.7381 0 m
.7381 .00375 L
s
.83333 0 m
.83333 .00375 L
s
.88095 0 m
.88095 .00375 L
s
.92857 0 m
.92857 .00375 L
s
.25 Mabswid
0 0 m
1 0 L
s
gsave
.5 -0.0125 -96 -26.9375 Mabsadd m
1 1 Mabs scale
currentpoint translate
0 18.4375 translate 1 -1 scale
/g { setgray} bind def
/k { setcmykcolor} bind def
/p { gsave} bind def
/r { setrgbcolor} bind def
/w { setlinewidth} bind def
/C { curveto} bind def
/F { fill} bind def
/L { lineto} bind def
/rL { rlineto} bind def
/P { grestore} bind def
/s { stroke} bind def
/S { show} bind def
/N {currentpoint 3 -1 roll show moveto} bind def
/Msf { findfont exch scalefont [1 0 0 -1 0 0 ] makefont setfont} bind def
/m { moveto} bind def
/Mr { rmoveto} bind def
/Mx {currentpoint exch pop moveto} bind def
/My {currentpoint pop exch moveto} bind def
/X {0 rmoveto} bind def
/Y {0 exch rmoveto} bind def
63.000 11.562 moveto
%%IncludeResource: font Courier
%%IncludeFont: Courier
/Courier findfont 10.000 scalefont
[1 0 0 -1 0 0 ] makefont setfont
0.000 0.000 0.000 setrgbcolor
0.000 0.000 rmoveto
63.000 11.562 moveto
%%IncludeResource: font Courier
%%IncludeFont: Courier
/Courier findfont 10.000 scalefont
[1 0 0 -1 0 0 ] makefont setfont
0.000 0.000 0.000 setrgbcolor
(Insulin) show
%%IncludeResource: font Mathematica2Mono
%%IncludeFont: Mathematica2Mono
/Mathematica2Mono findfont 10.000 scalefont
[1 0 0 -1 0 0 ] makefont setfont
0.000 0.000 0.000 setrgbcolor
111.000 11.562 moveto
(@) show
117.000 11.562 moveto
%%IncludeResource: font Courier
%%IncludeFont: Courier
/Courier findfont 10.000 scalefont
[1 0 0 -1 0 0 ] makefont setfont
0.000 0.000 0.000 setrgbcolor
(M) show
%%IncludeResource: font Mathematica2Mono
%%IncludeFont: Mathematica2Mono
/Mathematica2Mono findfont 10.000 scalefont
[1 0 0 -1 0 0 ] makefont setfont
0.000 0.000 0.000 setrgbcolor
123.000 11.562 moveto
(D) show
129.000 11.562 moveto
%%IncludeResource: font Courier
%%IncludeFont: Courier
/Courier findfont 10.000 scalefont
[1 0 0 -1 0 0 ] makefont setfont
0.000 0.000 0.000 setrgbcolor
0.000 0.000 rmoveto
1.000 setlinewidth
grestore
0 .01471 m
.00625 .01471 L
s
[(10)] -0.0125 .01471 1 0 Mshowa
0 .10553 m
.00625 .10553 L
s
[(10.01)] -0.0125 .10553 1 0 Mshowa
0 .19636 m
.00625 .19636 L
s
[(10.02)] -0.0125 .19636 1 0 Mshowa
0 .28718 m
.00625 .28718 L
s
[(10.03)] -0.0125 .28718 1 0 Mshowa
0 .378 m
.00625 .378 L
s
[(10.04)] -0.0125 .378 1 0 Mshowa
0 .46882 m
.00625 .46882 L
s
[(10.05)] -0.0125 .46882 1 0 Mshowa
0 .55965 m
.00625 .55965 L
s
[(10.06)] -0.0125 .55965 1 0 Mshowa
.125 Mabswid
0 .03288 m
.00375 .03288 L
s
0 .05104 m
.00375 .05104 L
s
0 .0692 m
.00375 .0692 L
s
0 .08737 m
.00375 .08737 L
s
0 .1237 m
.00375 .1237 L
s
0 .14186 m
.00375 .14186 L
s
0 .16003 m
.00375 .16003 L
s
0 .17819 m
.00375 .17819 L
s
0 .21452 m
.00375 .21452 L
s
0 .23269 m
.00375 .23269 L
s
0 .25085 m
.00375 .25085 L
s
0 .26901 m
.00375 .26901 L
s
0 .30534 m
.00375 .30534 L
s
0 .32351 m
.00375 .32351 L
s
0 .34167 m
.00375 .34167 L
s
0 .35984 m
.00375 .35984 L
s
0 .39617 m
.00375 .39617 L
s
0 .41433 m
.00375 .41433 L
s
0 .4325 m
.00375 .4325 L
s
0 .45066 m
.00375 .45066 L
s
0 .48699 m
.00375 .48699 L
s
0 .50515 m
.00375 .50515 L
s
0 .52332 m
.00375 .52332 L
s
0 .54148 m
.00375 .54148 L
s
0 .57781 m
.00375 .57781 L
s
0 .59598 m
.00375 .59598 L
s
0 .61414 m
.00375 .61414 L
s
.25 Mabswid
0 0 m
0 .61803 L
s
gsave
-0.01875 .30902 -134.062 -9.0625 Mabsadd m
1 1 Mabs scale
currentpoint translate
99 9.0625 translate
90 rotate
-99 -9.0625 translate
0 18.125 translate 1 -1 scale
/g { setgray} bind def
/k { setcmykcolor} bind def
/p { gsave} bind def
/r { setrgbcolor} bind def
/w { setlinewidth} bind def
/C { curveto} bind def
/F { fill} bind def
/L { lineto} bind def
/rL { rlineto} bind def
/P { grestore} bind def
/s { stroke} bind def
/S { show} bind def
/N {currentpoint 3 -1 roll show moveto} bind def
/Msf { findfont exch scalefont [1 0 0 -1 0 0 ] makefont setfont} bind def
/m { moveto} bind def
/Mr { rmoveto} bind def
/Mx {currentpoint exch pop moveto} bind def
/My {currentpoint pop exch moveto} bind def
/X {0 rmoveto} bind def
/Y {0 exch rmoveto} bind def
63.000 11.250 moveto
%%IncludeResource: font Courier
%%IncludeFont: Courier
/Courier findfont 10.000 scalefont
[1 0 0 -1 0 0 ] makefont setfont
0.000 0.000 0.000 setrgbcolor
0.000 0.000 rmoveto
63.000 11.250 moveto
%%IncludeResource: font Courier
%%IncludeFont: Courier
/Courier findfont 10.000 scalefont
[1 0 0 -1 0 0 ] makefont setfont
0.000 0.000 0.000 setrgbcolor
(x6) show
75.000 11.250 moveto
%%IncludeResource: font Mathematica1Mono
%%IncludeFont: Mathematica1Mono
/Mathematica1Mono findfont 10.000 scalefont
[1 0 0 -1 0 0 ] makefont setfont
0.000 0.000 0.000 setrgbcolor
(+) show
81.000 11.250 moveto
%%IncludeResource: font Courier
%%IncludeFont: Courier
/Courier findfont 10.000 scalefont
[1 0 0 -1 0 0 ] makefont setfont
0.000 0.000 0.000 setrgbcolor
(x7) show
93.000 11.250 moveto
%%IncludeResource: font Mathematica1Mono
%%IncludeFont: Mathematica1Mono
/Mathematica1Mono findfont 10.000 scalefont
[1 0 0 -1 0 0 ] makefont setfont
0.000 0.000 0.000 setrgbcolor
(+) show
99.000 11.250 moveto
%%IncludeResource: font Courier
%%IncludeFont: Courier
/Courier findfont 10.000 scalefont
[1 0 0 -1 0 0 ] makefont setfont
0.000 0.000 0.000 setrgbcolor
(x8) show
%%IncludeResource: font Mathematica2Mono
%%IncludeFont: Mathematica2Mono
/Mathematica2Mono findfont 10.000 scalefont
[1 0 0 -1 0 0 ] makefont setfont
0.000 0.000 0.000 setrgbcolor
117.000 11.250 moveto
(@) show
123.000 11.250 moveto
%%IncludeResource: font Courier
%%IncludeFont: Courier
/Courier findfont 10.000 scalefont
[1 0 0 -1 0 0 ] makefont setfont
0.000 0.000 0.000 setrgbcolor
(M) show
%%IncludeResource: font Mathematica2Mono
%%IncludeFont: Mathematica2Mono
/Mathematica2Mono findfont 10.000 scalefont
[1 0 0 -1 0 0 ] makefont setfont
0.000 0.000 0.000 setrgbcolor
129.000 11.250 moveto
(D) show
135.000 11.250 moveto
%%IncludeResource: font Courier
%%IncludeFont: Courier
/Courier findfont 10.000 scalefont
[1 0 0 -1 0 0 ] makefont setfont
0.000 0.000 0.000 setrgbcolor
0.000 0.000 rmoveto
1.000 setlinewidth
grestore
.02381 .61178 m
.02381 .61803 L
s
.21429 .61178 m
.21429 .61803 L
s
.40476 .61178 m
.40476 .61803 L
s
.59524 .61178 m
.59524 .61803 L
s
.78571 .61178 m
.78571 .61803 L
s
.97619 .61178 m
.97619 .61803 L
s
.125 Mabswid
.07143 .61428 m
.07143 .61803 L
s
.11905 .61428 m
.11905 .61803 L
s
.16667 .61428 m
.16667 .61803 L
s
.2619 .61428 m
.2619 .61803 L
s
.30952 .61428 m
.30952 .61803 L
s
.35714 .61428 m
.35714 .61803 L
s
.45238 .61428 m
.45238 .61803 L
s
.5 .61428 m
.5 .61803 L
s
.54762 .61428 m
.54762 .61803 L
s
.64286 .61428 m
.64286 .61803 L
s
.69048 .61428 m
.69048 .61803 L
s
.7381 .61428 m
.7381 .61803 L
s
.83333 .61428 m
.83333 .61803 L
s
.88095 .61428 m
.88095 .61803 L
s
.92857 .61428 m
.92857 .61803 L
s
.25 Mabswid
0 .61803 m
1 .61803 L
s
.99375 .01471 m
1 .01471 L
s
.99375 .10553 m
1 .10553 L
s
.99375 .19636 m
1 .19636 L
s
.99375 .28718 m
1 .28718 L
s
.99375 .378 m
1 .378 L
s
.99375 .46882 m
1 .46882 L
s
.99375 .55965 m
1 .55965 L
s
.125 Mabswid
.99625 .03288 m
1 .03288 L
s
.99625 .05104 m
1 .05104 L
s
.99625 .0692 m
1 .0692 L
s
.99625 .08737 m
1 .08737 L
s
.99625 .1237 m
1 .1237 L
s
.99625 .14186 m
1 .14186 L
s
.99625 .16003 m
1 .16003 L
s
.99625 .17819 m
1 .17819 L
s
.99625 .21452 m
1 .21452 L
s
.99625 .23269 m
1 .23269 L
s
.99625 .25085 m
1 .25085 L
s
.99625 .26901 m
1 .26901 L
s
.99625 .30534 m
1 .30534 L
s
.99625 .32351 m
1 .32351 L
s
.99625 .34167 m
1 .34167 L
s
.99625 .35984 m
1 .35984 L
s
.99625 .39617 m
1 .39617 L
s
.99625 .41433 m
1 .41433 L
s
.99625 .4325 m
1 .4325 L
s
.99625 .45066 m
1 .45066 L
s
.99625 .48699 m
1 .48699 L
s
.99625 .50515 m
1 .50515 L
s
.99625 .52332 m
1 .52332 L
s
.99625 .54148 m
1 .54148 L
s
.99625 .57781 m
1 .57781 L
s
.99625 .59598 m
1 .59598 L
s
.99625 .61414 m
1 .61414 L
s
.25 Mabswid
1 0 m
1 .61803 L
s
0 0 m
1 0 L
1 .61803 L
0 .61803 L
closepath
clip
newpath
0 0 0 r
.5 Mabswid
.02381 .01472 m
.02499 .12556 L
.02605 .19559 L
.02729 .25473 L
.02846 .29686 L
.03053 .35125 L
.0317 .37427 L
.03279 .39213 L
.03506 .42193 L
.03756 .44645 L
.04017 .46595 L
.04262 .48035 L
.04761 .50216 L
.05217 .51641 L
.05744 .52869 L
.06244 .53762 L
.0675 .54477 L
.07289 .55093 L
.08259 .55939 L
.09412 .56662 L
.10458 .57149 L
.12383 .57793 L
.13467 .58061 L
.14465 .58267 L
.16347 .58579 L
.18413 .58839 L
.20364 .59031 L
.22456 .59196 L
.26592 .59441 L
.30576 .59609 L
.34409 .59732 L
.38488 .59835 L
.42414 .59914 L
.46189 .59976 L
.5021 .60032 L
.54078 .60077 L
.58192 .60119 L
.62155 .60153 L
.65966 .60182 L
.70022 .60209 L
.73926 .60233 L
.78076 .60255 L
.82074 .60274 L
.85921 .6029 L
.90013 .60306 L
.93953 .6032 L
.97619 .60332 L
s
% End of Graphics
MathPictureEnd
\
\>"], "Graphics",
  ImageSize->{288, 177.938},
  ImageMargins->{{43, 0}, {0, 0}},
  ImageRegion->{{0, 1}, {0, 1}},
  ImageCache->GraphicsData["Bitmap", "\<\
CF5dJ6E]HGAYHf4PAg9QL6QYHg<PAVmbKF5d0`40004P0000/A000`40n007h00Ooooo8Ooo003ooolQ
ool00?ooob7oo`00oooo8Ooo003ooolQool00;;oo`8000Soo`8006;oo`00/_oo00<00?ooool02?oo
00<00?ooool0H?oo001oool500001Ooo00000000ool00P0000Coo`00000000Coo`800003ool00?oo
00D00003ool0000000H00003ool0000000Woo`03003ooooo00800003ool0000000?oo`03003ooooo
063oo`00POoo00<00?ooool00_oo00@00?ooool000Goo`04003ooooo0002ool00`00ooooo`02ool0
0`00ooooo`03ool01@00oooooooo00000_oo00<00?ooool02?oo00@00?ooool000?oo`05003ooooo
ool0001Rool0087oo`03003ooooo00;oo`04003ooooo0003ool20003ool01000ooooo`001?oo00<0
0?ooool00ooo00D00?ooooooo`0000;oo`03003ooooo00Soo`08003ooooo003oo`00ool000?oo`03
003ooooo063oo`00POoo00<00?ooool00_oo00@00?ooool000;oo`03003ooooo00?oo`04003ooooo
0004ool00`00ooooo`03ool01@00oooooooo00000_oo00<00?ooool02?oo00P00?ooool00?oo003o
o`000ooo00<00?ooool0H?oo0021ool01P00oooooooo003oo`8000Coo`<00004ool00000ool20004
ool00`00ooooo`02ool20002ool01000ool000002ooo00<00?ooool00P0000?oo`0000000ooo00<0
0?ooool0H?oo001oool5000Fool00`00ooooo`0Eool200000ooo003oo`02ool00`00ooooo`02001R
ool009Woo`8000Goo`03003ooooo07goo`00oooo8Ooo003ooolQool00?ooob7oo`00C_oo10000_oo
00D00?ooooooo`0000Koo`@000?oo`8001Coo`05003oooooool00003ool00`00ooooo`04ool40003
ool2000Cool20003ool01@00oooooooo00001_oo10000ooo0P004ooo0P000ooo00D00?ooooooo`00
00Koo`@000?oo`8001?oo`@000;oo`05003oooooool00006ool40003ool20007ool004koo`03003o
oooo00Coo`03003oo`0000Woo`05003oooooool00002ool00`00ooooo`0Aool00`00ooooo`02ool0
0`00ool00009ool01@00oooooooo00000_oo00<00?ooool03ooo00@00?ooool000?oo`03003oo`00
00Woo`05003oooooool00002ool00`00ooooo`0?ool01000ooooo`000ooo00<00?oo00002Ooo00D0
0?ooooooo`0000;oo`03003ooooo01;oo`03003ooooo00;oo`03003oo`0000Woo`05003oooooool0
0002ool00`00ooooo`04ool004ooo`03003ooooo00Coo`03003ooooo00Soo`05003oooooool00002
ool00`00ooooo`0>ool50004ool00`00ooooo`08ool01@00oooooooo00000_oo00<00?ooool03ooo
00@00?ooool000Coo`03003ooooo00Soo`05003oooooool00002ool00`00ooooo`0?ool01000oooo
o`001?oo00<00?ooool02?oo00D00?ooooooo`0000;oo`03003ooooo01;oo`03003ooooo00?oo`03
003ooooo00Soo`05003oooooool00002ool00`00ooooo`04ool0033oo`8001koo`03003ooooo00;o
o`03003oo`0000Woo`05003oooooool00002ool00`00ooooo`0>ool01000ooooo`001?oo00<00?oo
00002Ooo00D00?ooooooo`0000;oo`03003ooooo00ooo`<000Coo`03003oo`0000Woo`05003ooooo
ool00002ool00`00ooooo`0@ool20004ool00`00ool00009ool01@00oooooooo00000_oo00<00?oo
ool04_oo00<00?ooool00_oo00<00?oo00002Ooo00D00?ooooooo`0000;oo`03003ooooo00Coo`00
;ooo00@00?ooool001koo`04003ooooo0003ool00`00ooooo`06ool01@00oooooooo00000_oo00<0
0?ooool03ooo00<00?oo00000ooo00D00?ooooooo`0000Soo`05003oooooool00002ool00`00oooo
o`0?ool00`00ooooo`03ool01@00oooooooo00002?oo00D00?ooooooo`0000;oo`03003ooooo00oo
o`04003ooooo0002ool01@00oooooooo00002?oo00D00?ooooooo`0000;oo`03003ooooo01;oo`05
003oooooool00003ool00`00ooooo`06ool01@00oooooooo00000_oo00<00?ooool01?oo000_ool0
1000ooooo`006ooo00@00?ooool000goo`<000?oo`04003ooooo0008ool00`00ooooo`07ool2000>
ool30003ool01000ooooo`002?oo00<00?ooool01_oo00<00?ooool03_oo0`000ooo00@00?ooool0
00Soo`03003ooooo00Koo`04003ooooo000=ool30003ool01000ooooo`002?oo00<00?ooool01ooo
0`003_oo0`000ooo00@00?ooool000Koo`00;ooo00@00?ooool001coo`80013oo`03003ooooo00;o
o`8000Soo`03003oo`0000Woo`03003ooooo00koo`03003ooooo00;oo`8000Soo`03003oo`0000So
o`<000ooo`03003ooooo00;oo`8000Soo`03003oo`0000Soo`80013oo`03003ooooo00;oo`8000So
o`03003oo`0000[oo`03003ooooo00koo`03003ooooo00;oo`8000Ooo`00;ooo00@00?ooool003So
o`<000;oo`03003oo`0002Coo`<000;oo`03003oo`0002Coo`<000;oo`03003oo`0002Coo`<000;o
o`03003oo`0002Goo`<0007oo`00;ooo00@00?ooool003koo`03003ooooo02Woo`03003ooooo02Wo
o`03003ooooo02Woo`03003ooooo02Soo`00<?oo0P00?_oo00<00?oo0000:Ooo00<00?oo0000:Ooo
00<00?oo0000:Ooo00<00?oo0000:Ooo001`ool3000Yool3000Yool3000Yool3000Yool00?ooob7o
o`00;?ooj@002ooo000/ool00`00ooooo`02ool00`00ooooo`09ool00`00ooooo`08ool00`00oooo
o`08ool00`00ooooo`08ool00`00ooooo`08ool00`00ooooo`08ool00`00ooooo`08ool00`00oooo
o`08ool00`00ooooo`08ool00`00ooooo`08ool00`00ooooo`08ool00`00ooooo`08ool00`00oooo
o`08ool00`00ooooo`08ool00`00ooooo`08ool00`00ooooo`08ool00`00ooooo`08ool00`00oooo
o`08ool00`00ooooo`08ool00`00ooooo`08ool00`00ooooo`03ool00`00ooooo`09ool001koo`@0
00?oo`8000Goo`03003ooooo00;oo`03003ooooo02[oo`03003ooooo02Woo`03003ooooo02Woo`03
003ooooo02Woo`03003ooooo02Woo`03003ooooo00?oo`03003ooooo00Woo`008?oo00D00?oooooo
o`0000;oo`03003ooooo00;oo`03003ooooo0>Goo`03003ooooo00Woo`008?oo00D00?ooooooo`00
00;oo`03003ooooo00;oo`8000?oo`03003ooooo0=koo`<000_oo`008?oo00D00?ooooooo`0000;o
o`03003ooooo00;oo`03003ooooo00;oo`03003ooooo0>3oo`03003ooooo00Woo`008?oo00D00?oo
ooooo`0000;oo`03003ooooo00;oo`03003ooooo00;oo`03003ooooo0>3oo`03003ooooo00Woo`00
7_oo0`000ooo00@00?ooool000Coo`03003ooooo00;oo`03003ooooo0>3oo`03003ooooo00Woo`00
8?oo00<00?ooool00_oo0P001Ooo0P000ooo00<00?ooool0gooo0P002ooo000/ool00`00ooooo`02
ool00`00ooooo`3Pool00`00ooooo`09ool002coo`03003ooooo00;oo`03003ooooo0>3oo`03003o
oooo00Woo`00;?oo00<00?ooool00_oo00<00?ooool0h?oo00<00?ooool02Ooo000/ool20003ool0
0`00ooooo`3Oool2000;ool002coo`03003ooooo00;oo`03003ooooo0>3oo`03003ooooo00Woo`00
;?oo00<00?ooool00_oo00<00?ooool0h?oo00<00?ooool02Ooo000/ool00`00ooooo`02ool00`00
ooooo`3Pool00`00ooooo`09ool002coo`8000?oo`03003ooooo0=ooo`8000_oo`00;?oo00<00?oo
ool00ooo00<00?ooool0gooo00<00?ooool02Ooo000/ool00`00ooooo`03ool00`00ooooo`3Oool0
0`00ooooo`09ool002coo`03003ooooo00?oo`03003ooooo0=ooo`03003ooooo00Woo`00;?oo00<0
0?ooool00ooo00<00?ooool0gooo00<00?ooool02Ooo000/ool20004ool00`00ooooo`3Nool2000;
ool002coo`03003ooooo00?oo`03003ooooo0=ooo`03003ooooo00Woo`003?oo10000ooo0P001?oo
00<00?ooool00ooo0P000ooo10001?oo00<00?ooool00ooo00<00?ooool0gooo00<00?ooool02Ooo
000>ool01@00oooooooo00000_oo00<00?ooool01_oo00@00?ooool000Coo`03003ooooo00?oo`03
003ooooo00?oo`03003ooooo0=ooo`03003ooooo00Woo`003_oo00D00?ooooooo`0000;oo`03003o
oooo00Koo`04003ooooo0004ool00`00ooooo`03ool20004ool00`00ooooo`3Mool3000;ool000ko
o`05003oooooool00002ool00`00ooooo`06ool01000ooooo`001?oo00<00?ooool00ooo00<00?oo
ool00ooo00<00?ooool0gooo00<00?ooool02Ooo000>ool01@00oooooooo00000_oo00<00?ooool0
1_oo00@00?ooool000Coo`03003ooooo00?oo`03003ooooo00?oo`03003ooooo0=ooo`03003ooooo
00Woo`003?oo0`000ooo00@00?ooool000Soo`04003ooooo0002ool30005ool00`00ooooo`03ool0
0`00ooooo`3Oool00`00ooooo`09ool000koo`03003ooooo00;oo`8000[oo`8000Goo`03003ooooo
00?oo`8000Coo`03003ooooo0=koo`8000_oo`00;?oo00<00?ooool00ooo00<00?ooool0gooo00<0
0?ooool02Ooo000/ool00`00ooooo`03ool00`00ooooo`3Oool00`00ooooo`09ool002coo`03003o
oooo00?oo`03003ooooo0=ooo`03003ooooo00Woo`00;?oo0P001?oo00<00?ooool0g_oo0P002ooo
000/ool00`00ooooo`03ool00`00ooooo`3Oool00`00ooooo`09ool002coo`03003ooooo00?oo`03
003ooooo0=ooo`03003ooooo00Woo`00;?oo00<00?ooool00ooo00<00?ooool0gooo00<00?ooool0
2Ooo0007ool200000ooo0000000Pool20004ool00`00ooooo`3Nool2000;ool000Soo`03003oo`00
027oo`03003ooooo00?oo`03003ooooo0=ooo`03003ooooo00Woo`002Ooo00<00?ooool08?oo00<0
0?ooool00ooo00<00?ooool0gooo00<00?ooool02Ooo0008ool00`00ool0000Qool00`00ooooo`03
ool00`00ooooo`3Oool00`00ooooo`09ool000Ooo`800003ool00000023oo`03003ooooo00?oo`03
003ooooo0=ooo`03003ooooo00Woo`00;?oo0P001?oo00<00?ooool0g_oo0P002ooo0009ool2000Q
ool00`00ooooo`03ool00`00ooooo`3Oool00`00ooooo`09ool000Soo`03003ooooo00D000?oo`80
00Coo`03003ooooo00?oo`8000?oo`@000Coo`03003ooooo00?oo`03003ooooo0=ooo`03003ooooo
00Woo`002?oo00@00?ooool000;oo`05003oooooool00002ool00`00ooooo`06ool01000ooooo`00
0_oo00<00?ooool01Ooo00<00?ooool00ooo00<00?ooool0gooo00<00?ooool02Ooo0008ool30003
ool01@00oooooooo00000_oo00<00?ooool01_oo00@00?ooool000?oo`03003ooooo00Coo`8000Co
o`03003ooooo0=goo`<000_oo`002?oo00<00?ooool00ooo00D00?ooooooo`0000;oo`03003ooooo
00Koo`04003ooooo0004ool00`00ooooo`03ool00`00ooooo`03ool00`00ooooo`3Oool00`00oooo
o`09ool000Soo`03003ooooo00?oo`05003oooooool00002ool00`00ooooo`06ool01000ooooo`00
1Ooo00<00?ooool00_oo00<00?ooool00ooo00<00?ooool0gooo00<00?ooool02Ooo0009ool60003
ool01000ooooo`002?oo00@00?ooool000;oo`04003ooooo0004ool00`00ooooo`03ool00`00oooo
o`3Oool00`00ooooo`09ool000[oo`05003oooooool00004ool2000:ool20004ool20005ool20004
ool00`00ooooo`3Nool2000;ool000Soo`D001ooo`03003ooooo00?oo`03003ooooo0=ooo`03003o
oooo00Woo`002_oo00<00?ooool07ooo00<00?ooool00ooo00<00?ooool0gooo00<00?ooool02Ooo
000:ool00`00ooooo`0Oool00`00ooooo`03ool00`00ooooo`3Oool00`00ooooo`09ool002coo`80
00Coo`03003ooooo0=koo`8000_oo`001ooo0P0000?oo`0000008?oo00<00?ooool00ooo00<00?oo
ool0gooo00<00?ooool02Ooo0008ool00`00ool0000Qool00`00ooooo`03ool00`00ooooo`3Oool0
0`00ooooo`09ool000Woo`03003ooooo023oo`03003ooooo00?oo`03003ooooo0=ooo`03003ooooo
00Woo`002?oo00<00?oo00008Ooo0P001?oo00<00?ooool0g_oo0P002ooo0007ool200000ooo0000
000Pool00`00ooooo`03ool00`00ooooo`3Oool00`00ooooo`09ool002coo`03003ooooo00?oo`03
003ooooo0=ooo`03003ooooo00Woo`002Ooo00<00?ooool08?oo00<00?ooool00ooo00<00?ooool0
gooo00<00?ooool02Ooo0009ool00`00ooooo`0Pool00`00ooooo`03ool00`00ooooo`3Oool00`00
ooooo`09ool000[oo`03003ooooo01ooo`8000Coo`03003ooooo0=koo`8000_oo`002_oo00<00?oo
ool07ooo00<00?ooool00ooo00<00?ooool0gooo00<00?ooool02Ooo000;ool50003ool20004ool0
0`00ooooo`03ool20004ool20005ool00`00ooooo`04ool00`00ooooo`3Nool00`00ooooo`09ool0
00Soo`04003ooooo0002ool01@00oooooooo00000_oo00<00?ooool01_oo00@00?ooool000;oo`04
003ooooo0004ool00`00ooooo`04ool00`00ooooo`3Nool00`00ooooo`09ool000Soo`@000;oo`05
003oooooool00002ool00`00ooooo`06ool01000ooooo`001Ooo00<00?ooool00_oo0P001Ooo00<0
0?ooool0g?oo0`002ooo000:ool01@00oooooooo00000ooo00@00?ooool000Soo`04003ooooo0003
ool20005ool00`00ooooo`04ool00`00ooooo`3Nool00`00ooooo`09ool000Soo`D00003ool00?oo
00;oo`04003ooooo0008ool01000ooooo`001Ooo00<00?ooool00_oo00<00?ooool01?oo00<00?oo
ool0g_oo00<00?ooool02Ooo000:ool00`00ool000020003ool01000ooooo`002?oo00@00?ooool0
00;oo`04003ooooo0004ool00`00ooooo`04ool00`00ooooo`3Nool00`00ooooo`09ool000[oo`05
003oooooool00004ool2000:ool20004ool20005ool20005ool00`00ooooo`3Mool2000;ool002co
o`03003ooooo00Coo`03003ooooo0=koo`03003ooooo00Woo`001ooo0P0000?oo`0000008?oo00<0
0?ooool01?oo00<00?ooool0g_oo00<00?ooool02Ooo0008ool00`00ool0000Qool00`00ooooo`04
ool00`00ooooo`3Nool00`00ooooo`09ool000Woo`03003ooooo023oo`8000Goo`03003ooooo0=go
o`8000_oo`002?oo00<00?oo00008Ooo00<00?ooool01?oo00<00?ooool0g_oo00<00?ooool02Ooo
0007ool200000ooo0000000Pool00`00ooooo`04ool00`00ooooo`3Nool00`00ooooo`09ool002co
o`03003ooooo00Coo`03003ooooo0=koo`03003ooooo00Woo`002Ooo0P008Ooo00<00?ooool01?oo
00<00?ooool0g_oo00<00?ooool02Ooo0008ool01000ooooo`008?oo0P001Ooo00<00?ooool0gOoo
0P002ooo0008ool01000ooooo`008?oo00<00?ooool01?oo00<00?ooool0g_oo00<00?ooool02Ooo
0009ool2000Qool00`00ooooo`04ool00`00ooooo`3Nool00`00ooooo`09ool000Soo`04003ooooo
000Pool00`00ooooo`04ool00`00ooooo`3Nool00`00ooooo`09ool000Soo`04003ooooo000Pool2
0005ool00`00ooooo`3Mool2000;ool000Woo`80027oo`03003ooooo00Coo`03003ooooo0=koo`03
003ooooo00Woo`003?oo10000ooo0P001?oo00<00?ooool00ooo0P001Ooo00<00?ooool00ooo00<0
0?ooool01?oo00<00?ooool0g_oo00<00?ooool02Ooo000>ool01@00oooooooo00000_oo00<00?oo
ool01_oo00@00?ooool000Coo`03003ooooo00?oo`03003ooooo00Coo`03003ooooo0=koo`03003o
oooo00Woo`003_oo00D00?ooooooo`0000;oo`03003ooooo00Koo`05003ooooo003oo`050004ool2
0005ool00`00ooooo`3Lool3000;ool000[oo`8000;oo`05003oooooool00002ool00`00ooooo`06
ool01P00ooooo`00ool000;oo`03003ooooo00?oo`03003ooooo00Coo`03003ooooo0=koo`03003o
oooo00Woo`002_oo00D00?ooooooo`0000?oo`04003ooooo0008ool01000ooooo`000_oo00<00?oo
00001Ooo00<00?ooool01Ooo00<00?ooool0gOoo00<00?ooool02Ooo000:ool00`00ool000020003
ool01000ooooo`002?oo00@00?ooool000?oo`8000Goo`03003ooooo00Goo`03003ooooo0=goo`03
003ooooo00Woo`002_oo00D00?ooooooo`0000Coo`8000[oo`8000Goo`03003ooooo00?oo`8000Ko
o`03003ooooo0=coo`8000_oo`002_oo00<00?ooool07ooo00<00?ooool01Ooo00<00?ooool0gOoo
00<00?ooool02Ooo000:ool00`00ooooo`0Oool00`00ooooo`05ool00`00ooooo`3Mool00`00oooo
o`09ool000[oo`03003ooooo01ooo`03003ooooo00Goo`03003ooooo0=goo`03003ooooo00Woo`00
2_oo0P008?oo0P001_oo00<00?ooool0g?oo0P002ooo0007ool200000ooo0000000Pool00`00oooo
o`05ool00`00ooooo`3Mool00`00ooooo`09ool000Ooo`05003oooooool0000Pool00`00ooooo`05
ool00`00ooooo`3Mool00`00ooooo`09ool000Ooo`05003oo`00ool0000Pool00`00ooooo`05ool0
0`00ooooo`3Mool00`00ooooo`09ool000Ooo`05003oo`00ool0000Pool00`00ooooo`05ool00`00
ooooo`3Mool00`00ooooo`09ool000Ooo`D0023oo`8000Koo`03003ooooo0=coo`8000_oo`001ooo
00D00?oo003oo`00023oo`03003ooooo00Koo`03003ooooo0=coo`03003ooooo00Woo`002Ooo00<0
0?ooool08?oo00<00?ooool01_oo00<00?ooool0g?oo00<00?ooool02Ooo0009ool00`00ooooo`0P
ool00`00ooooo`06ool00`00ooooo`3Lool00`00ooooo`09ool000Woo`03003ooooo023oo`8000Oo
o`03003ooooo0=_oo`8000_oo`002Ooo00<00?ooool08?oo00<00?ooool01_oo00<00?ooool0g?oo
00<00?ooool02Ooo0009ool00`00ooooo`040003ool20004ool00`00ooooo`03ool20003ool30005
ool00`00ooooo`06ool00`00ooooo`3Lool00`00ooooo`09ool000Soo`8000Coo`05003oooooool0
0002ool00`00ooooo`06ool01000ooooo`001Ooo00<00?ooool00_oo00<00?ooool01_oo00<00?oo
ool0g?oo00<00?ooool02Ooo000>ool01@00oooooooo00000_oo00<00?ooool01_oo00@00?ooool0
00Goo`03003ooooo00;oo`8000Ooo`03003ooooo0=[oo`<000_oo`003_oo00D00?ooooooo`0000;o
o`03003ooooo00Koo`04003ooooo0002ool30005ool00`00ooooo`06ool00`00ooooo`3Lool00`00
ooooo`09ool000koo`05003oooooool00002ool00`00ooooo`06ool01000ooooo`000_oo00<00?oo
ool01Ooo00<00?ooool01ooo00<00?ooool0fooo00<00?ooool02Ooo000<ool30003ool01000oooo
o`002?oo00@00?ooool000;oo`03003ooooo00Goo`03003ooooo00Ooo`03003ooooo0=_oo`03003o
oooo00Woo`003_oo00<00?ooool00_oo0P002_oo0P000ooo10001?oo0P002?oo00<00?ooool0f_oo
0P002ooo000/ool00`00ooooo`07ool00`00ooooo`3Kool00`00ooooo`09ool002coo`03003ooooo
00Soo`03003ooooo0=[oo`03003ooooo00Woo`00;?oo00<00?ooool02?oo00<00?ooool0f_oo00<0
0?ooool02Ooo000/ool20009ool00`00ooooo`3Iool2000;ool002coo`03003ooooo00Soo`03003o
oooo0=[oo`03003ooooo00Woo`00;?oo00<00?ooool02Ooo00<00?ooool0fOoo00<00?ooool02Ooo
000/ool00`00ooooo`09ool00`00ooooo`3Iool00`00ooooo`09ool002coo`03003ooooo00Woo`03
003ooooo0=Woo`03003ooooo00Woo`00;?oo0P002ooo00<00?ooool0eooo0P002ooo000/ool00`00
ooooo`0:ool00`00ooooo`3Hool00`00ooooo`09ool002coo`03003ooooo00[oo`03003ooooo0=So
o`03003ooooo00Woo`00;?oo00<00?ooool02ooo00<00?ooool0eooo00<00?ooool02Ooo000/ool2
000=ool00`00ooooo`3Eool2000;ool002coo`03003ooooo00goo`03003ooooo0=Goo`03003ooooo
00Woo`003?oo10000ooo0P001?oo00<00?ooool00ooo0P001?oo0P001Ooo00<00?ooool03_oo00<0
0?ooool0e?oo00<00?ooool02Ooo000>ool01@00oooooooo00000_oo00<00?ooool01_oo00@00?oo
ool000;oo`04003ooooo0004ool00`00ooooo`0?ool00`00ooooo`3Cool00`00ooooo`09ool000ko
o`05003oooooool00002ool00`00ooooo`06ool01000ooooo`000_oo00@00?ooool000Coo`80017o
o`03003ooooo0=3oo`<000_oo`003_oo00D00?ooooooo`0000;oo`03003ooooo00Koo`04003ooooo
0002ool30005ool00`00ooooo`0Aool2003Bool00`00ooooo`09ool000koo`05003oooooool00002
ool00`00ooooo`06ool01000ooooo`000_oo00<00?ooool01Ooo00<00?ooool04ooo00<00?ooool0
cooo00<00?ooool02Ooo000<ool30003ool01000ooooo`002?oo00@00?ooool000;oo`03003ooooo
00Goo`03003ooooo01Coo`@00<goo`03003ooooo00Woo`003_oo00<00?ooool00_oo0P002_oo0P00
1?oo0`001?oo0P006Ooo0`00bOoo0P002ooo000/ool00`00ooooo`0Kool60034ool00`00ooooo`09
ool002coo`03003ooooo027oo`D00;ooo`03003ooooo00Woo`00;?oo00<00?ooool09_oo4000[ooo
00<00?ooool02Ooo000/ool2000goolC002Kool2000;ool002coo`03003ooooo04WoocH006Koo`03
003ooooo00Woo`00;?oo00<00?ooool0OoooH@001Ooo00<00?ooool02Ooo000/ool00`00ooooo`3U
ool00`00ooooo`09ool002coo`03003ooooo00;oo`03003ooooo02[oo`03003ooooo02Woo`03003o
oooo02Woo`03003ooooo02Woo`03003ooooo02Woo`03003ooooo00?oo`03003ooooo00Woo`00;?oo
j@002ooo003ooolQool00?ooob7oo`00oooo8Ooo003ooolQool00001\
\>"],
  ImageRangeCache->{{{0, 287}, {176.938, 0}} -> {-2.2665*^-8, 9.98418, \
4.53477*^-10, 0.000475522}}]
}, Open  ]]
}, Open  ]],

Cell[BoxData[""], "Input"],

Cell[CellGroupData[{

Cell[BoxData[
    \(\(\(\[IndentingNewLine]\)\(\[IndentingNewLine]\)\(<< 
      Graphics`MultipleListPlot`\[IndentingNewLine]\[IndentingNewLine]
    \(Klein2002ins = {{\(-2\), 101.04761904761904`}, {\(-1.5`\), 
            102.47619047619047`}, {\(-1\), 100.57142857142857`}, {\(-0.5`\), 
            79.6190476190476`}, {0, 47.23809523809524`}, {0.5`, 
            28.666666666666664`}, {1, 14.857142857142856`}, {1.5`, 
            5.333333333333334`}, {2, 0.9523809523809532`}, {4, 
            0.`}};\)\[IndentingNewLine]
    \(Klein2002insEB = {{{\(-2\), 101.04761904761904`}, 
            ErrorBar[{\(-3.8095238095238098`\), 
                3.8095238095238098`}]}, {{\(-1.5`\), 102.47619047619047`}, 
            ErrorBar[{\(-3.8095238095238098`\), 
                3.8095238095238098`}]}, {{\(-1\), 100.57142857142857`}, 
            ErrorBar[{\(-3.8095238095238098`\), 
                3.8095238095238098`}]}, {{\(-0.5`\), 79.6190476190476`}, 
            ErrorBar[{\(-2.857142857142857`\), 2.857142857142857`}]}, {{0, 
              47.23809523809524`}, 
            ErrorBar[{\(-2.857142857142857`\), 2.857142857142857`}]}, {{0.5`, 
              28.666666666666664`}, 
            ErrorBar[{\(-1.9047619047619049`\), 1.9047619047619049`}]}, {{1, 
              14.857142857142856`}, 
            ErrorBar[{\(-2.857142857142857`\), 2.857142857142857`}]}, {{1.5`, 
              5.333333333333334`}, 
            ErrorBar[{\(-1.9047619047619049`\), 1.9047619047619049`}]}, {{2, 
              0.9523809523809532`}, 
            ErrorBar[{\(-1.9047619047619049`\), 1.9047619047619049`}]}, {{4, 
              0.`}, ErrorBar[{\(-0.9523809523809524`\), 
                0.9523809523809524`}]}};\)\[IndentingNewLine]\
\[IndentingNewLine]\[IndentingNewLine]\  (*\ 
      Projection\ of\ model\ output\ on\ experimental\ data\ \
*) \[IndentingNewLine]\[IndentingNewLine]
    \(IRInsLogFit\  = \ 
        Fit[Klein2002ins, IRInsLog, 
          ex];\)\[IndentingNewLine]\[IndentingNewLine]\[IndentingNewLine]
    FigIRIns = 
      Plot[IRInsLogFit, {ex, \(-3\), 4}, 
        PlotStyle \[Rule] {RGBColor[0, 0, 0]}, 
        FrameLabel \[Rule] \ {"\<log Insulin [nM]\>", "\<Cell associated \
labeled insulin\>"}, \ Frame \[Rule] \ True, 
        DisplayFunction \[Rule] \ Identity, 
        PlotRange \[Rule] \ {All, All}]\[IndentingNewLine]\[IndentingNewLine]
    \)\)\)], "Input"],

Cell[BoxData[
    TagBox[\(\[SkeletonIndicator]  Graphics  \[SkeletonIndicator]\),
      False,
      Editable->False]], "Output"]
}, Open  ]],

Cell[BoxData[
    \(\(\( (*\ 
      Stationary\ insulin\ binding\ characteristics\ *) \)\(\
\[IndentingNewLine]\)\(\[IndentingNewLine]\)\(\(FigInsData = 
        MultipleListPlot[Klein2002insEB, 
          SymbolStyle \[Rule] {RGBColor[1, 0, 0]}, 
          SymbolShape \[Rule] {PlotSymbol[Box]}, AxesOrigin \[Rule] {0, 0}, 
          FrameLabel \[Rule] \ {"\<\>", "\<\>", "\<\>", "\<Cell-associated \
labeled insulin\>"}, Frame \[Rule] True, 
          DisplayFunction \[Rule] \ 
            Identity];\)\(\[IndentingNewLine]\)\(\[IndentingNewLine]\)
    \)\)\)], "Input"],

Cell[CellGroupData[{

Cell[BoxData[
    \(\(\(InsData = 
        Show[FigIRIns, FigInsData, 
          FrameLabel \[Rule] {"\<log insulin [nM]\>", "\<Associated labeled \
insulin [cpm/\[Micro]g DNA]\>"}, DisplayFunction \[Rule] $DisplayFunction, 
          ImageSize \[Rule] \ 400];\)\(\[IndentingNewLine]\)
    \)\)], "Input"],

Cell[GraphicsData["PostScript", "\<\
%!
%%Creator: Mathematica
%%AspectRatio: .61803 
%%ImageSize: 400 247.214 
MathPictureStart
/Mabs {
Mgmatrix idtransform
Mtmatrix dtransform
} bind def
/Mabsadd { Mabs
3 -1 roll add
3 1 roll add
exch } bind def
%% Graphics
%%IncludeResource: font Courier
%%IncludeFont: Courier
/Courier findfont 10  scalefont  setfont
% Scaling calculations
0.431973 0.136054 0.0196387 0.00516984 [
[.02381 -0.0125 -6 -9 ]
[.02381 -0.0125 6 0 ]
[.15986 -0.0125 -6 -9 ]
[.15986 -0.0125 6 0 ]
[.29592 -0.0125 -6 -9 ]
[.29592 -0.0125 6 0 ]
[.43197 -0.0125 -3 -9 ]
[.43197 -0.0125 3 0 ]
[.56803 -0.0125 -3 -9 ]
[.56803 -0.0125 3 0 ]
[.70408 -0.0125 -3 -9 ]
[.70408 -0.0125 3 0 ]
[.84014 -0.0125 -3 -9 ]
[.84014 -0.0125 3 0 ]
[.97619 -0.0125 -3 -9 ]
[.97619 -0.0125 3 0 ]
[ 0 0 -0.125 0 ]
[.5 -0.0125 -50 -19.4375 ]
[.5 -0.0125 50 -9 ]
[-0.0125 .01964 -6 -4.5 ]
[-0.0125 .01964 0 4.5 ]
[-0.0125 .12304 -12 -4.5 ]
[-0.0125 .12304 0 4.5 ]
[-0.0125 .22643 -12 -4.5 ]
[-0.0125 .22643 0 4.5 ]
[-0.0125 .32983 -12 -4.5 ]
[-0.0125 .32983 0 4.5 ]
[-0.0125 .43323 -12 -4.5 ]
[-0.0125 .43323 0 4.5 ]
[-0.0125 .53662 -18 -4.5 ]
[-0.0125 .53662 0 4.5 ]
[ 0 0 -0.125 0 ]
[-0.01875 .30902 -28.4375 -119 ]
[-0.01875 .30902 -18 119 ]
[ 0 .61803 .125 0 ]
[ 1 0 .125 0 ]
[ 0 0 0 0 ]
[ 1 .61803 0 0 ]
] MathScale
% Start of Graphics
1 setlinecap
1 setlinejoin
newpath
0 g
.25 Mabswid
[ ] 0 setdash
.02381 0 m
.02381 .00625 L
s
[(-3)] .02381 -0.0125 0 1 Mshowa
.15986 0 m
.15986 .00625 L
s
[(-2)] .15986 -0.0125 0 1 Mshowa
.29592 0 m
.29592 .00625 L
s
[(-1)] .29592 -0.0125 0 1 Mshowa
.43197 0 m
.43197 .00625 L
s
[(0)] .43197 -0.0125 0 1 Mshowa
.56803 0 m
.56803 .00625 L
s
[(1)] .56803 -0.0125 0 1 Mshowa
.70408 0 m
.70408 .00625 L
s
[(2)] .70408 -0.0125 0 1 Mshowa
.84014 0 m
.84014 .00625 L
s
[(3)] .84014 -0.0125 0 1 Mshowa
.97619 0 m
.97619 .00625 L
s
[(4)] .97619 -0.0125 0 1 Mshowa
.125 Mabswid
.05102 0 m
.05102 .00375 L
s
.07823 0 m
.07823 .00375 L
s
.10544 0 m
.10544 .00375 L
s
.13265 0 m
.13265 .00375 L
s
.18707 0 m
.18707 .00375 L
s
.21429 0 m
.21429 .00375 L
s
.2415 0 m
.2415 .00375 L
s
.26871 0 m
.26871 .00375 L
s
.32313 0 m
.32313 .00375 L
s
.35034 0 m
.35034 .00375 L
s
.37755 0 m
.37755 .00375 L
s
.40476 0 m
.40476 .00375 L
s
.45918 0 m
.45918 .00375 L
s
.48639 0 m
.48639 .00375 L
s
.51361 0 m
.51361 .00375 L
s
.54082 0 m
.54082 .00375 L
s
.59524 0 m
.59524 .00375 L
s
.62245 0 m
.62245 .00375 L
s
.64966 0 m
.64966 .00375 L
s
.67687 0 m
.67687 .00375 L
s
.73129 0 m
.73129 .00375 L
s
.7585 0 m
.7585 .00375 L
s
.78571 0 m
.78571 .00375 L
s
.81293 0 m
.81293 .00375 L
s
.86735 0 m
.86735 .00375 L
s
.89456 0 m
.89456 .00375 L
s
.92177 0 m
.92177 .00375 L
s
.94898 0 m
.94898 .00375 L
s
.25 Mabswid
0 0 m
1 0 L
s
gsave
.5 -0.0125 -111 -23.4375 Mabsadd m
1 1 Mabs scale
currentpoint translate
0 18.4375 translate 1 -1 scale
/g { setgray} bind def
/k { setcmykcolor} bind def
/p { gsave} bind def
/r { setrgbcolor} bind def
/w { setlinewidth} bind def
/C { curveto} bind def
/F { fill} bind def
/L { lineto} bind def
/rL { rlineto} bind def
/P { grestore} bind def
/s { stroke} bind def
/S { show} bind def
/N {currentpoint 3 -1 roll show moveto} bind def
/Msf { findfont exch scalefont [1 0 0 -1 0 0 ] makefont setfont} bind def
/m { moveto} bind def
/Mr { rmoveto} bind def
/Mx {currentpoint exch pop moveto} bind def
/My {currentpoint pop exch moveto} bind def
/X {0 rmoveto} bind def
/Y {0 exch rmoveto} bind def
63.000 11.562 moveto
%%IncludeResource: font Courier
%%IncludeFont: Courier
/Courier findfont 10.000 scalefont
[1 0 0 -1 0 0 ] makefont setfont
0.000 0.000 0.000 setrgbcolor
0.000 0.000 rmoveto
63.000 11.562 moveto
%%IncludeResource: font Courier
%%IncludeFont: Courier
/Courier findfont 10.000 scalefont
[1 0 0 -1 0 0 ] makefont setfont
0.000 0.000 0.000 setrgbcolor
(log) show
87.000 11.562 moveto
(insulin) show
%%IncludeResource: font Mathematica2Mono
%%IncludeFont: Mathematica2Mono
/Mathematica2Mono findfont 10.000 scalefont
[1 0 0 -1 0 0 ] makefont setfont
0.000 0.000 0.000 setrgbcolor
135.000 11.562 moveto
(@) show
141.000 11.562 moveto
%%IncludeResource: font Courier
%%IncludeFont: Courier
/Courier findfont 10.000 scalefont
[1 0 0 -1 0 0 ] makefont setfont
0.000 0.000 0.000 setrgbcolor
(nM) show
%%IncludeResource: font Mathematica2Mono
%%IncludeFont: Mathematica2Mono
/Mathematica2Mono findfont 10.000 scalefont
[1 0 0 -1 0 0 ] makefont setfont
0.000 0.000 0.000 setrgbcolor
153.000 11.562 moveto
(D) show
159.000 11.562 moveto
%%IncludeResource: font Courier
%%IncludeFont: Courier
/Courier findfont 10.000 scalefont
[1 0 0 -1 0 0 ] makefont setfont
0.000 0.000 0.000 setrgbcolor
0.000 0.000 rmoveto
1.000 setlinewidth
grestore
0 .01964 m
.00625 .01964 L
s
[(0)] -0.0125 .01964 1 0 Mshowa
0 .12304 m
.00625 .12304 L
s
[(20)] -0.0125 .12304 1 0 Mshowa
0 .22643 m
.00625 .22643 L
s
[(40)] -0.0125 .22643 1 0 Mshowa
0 .32983 m
.00625 .32983 L
s
[(60)] -0.0125 .32983 1 0 Mshowa
0 .43323 m
.00625 .43323 L
s
[(80)] -0.0125 .43323 1 0 Mshowa
0 .53662 m
.00625 .53662 L
s
[(100)] -0.0125 .53662 1 0 Mshowa
.125 Mabswid
0 .04549 m
.00375 .04549 L
s
0 .07134 m
.00375 .07134 L
s
0 .09719 m
.00375 .09719 L
s
0 .14888 m
.00375 .14888 L
s
0 .17473 m
.00375 .17473 L
s
0 .20058 m
.00375 .20058 L
s
0 .25228 m
.00375 .25228 L
s
0 .27813 m
.00375 .27813 L
s
0 .30398 m
.00375 .30398 L
s
0 .35568 m
.00375 .35568 L
s
0 .38153 m
.00375 .38153 L
s
0 .40738 m
.00375 .40738 L
s
0 .45907 m
.00375 .45907 L
s
0 .48492 m
.00375 .48492 L
s
0 .51077 m
.00375 .51077 L
s
0 .56247 m
.00375 .56247 L
s
0 .58832 m
.00375 .58832 L
s
0 .61417 m
.00375 .61417 L
s
.25 Mabswid
0 0 m
0 .61803 L
s
gsave
-0.01875 .30902 -203.219 -9.21875 Mabsadd m
1 1 Mabs scale
currentpoint translate
180 9.21875 translate
90 rotate
-180 -9.21875 translate
0 18.4375 translate 1 -1 scale
/g { setgray} bind def
/k { setcmykcolor} bind def
/p { gsave} bind def
/r { setrgbcolor} bind def
/w { setlinewidth} bind def
/C { curveto} bind def
/F { fill} bind def
/L { lineto} bind def
/rL { rlineto} bind def
/P { grestore} bind def
/s { stroke} bind def
/S { show} bind def
/N {currentpoint 3 -1 roll show moveto} bind def
/Msf { findfont exch scalefont [1 0 0 -1 0 0 ] makefont setfont} bind def
/m { moveto} bind def
/Mr { rmoveto} bind def
/Mx {currentpoint exch pop moveto} bind def
/My {currentpoint pop exch moveto} bind def
/X {0 rmoveto} bind def
/Y {0 exch rmoveto} bind def
/MISOfy
{
    /newfontname exch def
    /oldfontname exch def

    oldfontname findfont
    dup length dict begin
        {1 index /FID ne {def} {pop pop} ifelse} forall
        /Encoding ISOLatin1Encoding def
        currentdict
    end

    newfontname exch definefont pop
} def
63.000 11.562 moveto
%%IncludeResource: font Courier
%%IncludeFont: Courier
%%BeginResource: font Courier-MISO
%%BeginFont: Courier-MISO
/Courier /Courier-MISO MISOfy
%%EndFont
%%EndResource
%%IncludeResource: font Courier-MISO
%%IncludeFont: Courier-MISO
/Courier-MISO findfont 10.000 scalefont
[1 0 0 -1 0 0 ] makefont setfont
0.000 0.000 0.000 setrgbcolor
0.000 0.000 rmoveto
63.000 11.562 moveto
%%IncludeResource: font Courier-MISO
%%IncludeFont: Courier-MISO
/Courier-MISO findfont 10.000 scalefont
[1 0 0 -1 0 0 ] makefont setfont
0.000 0.000 0.000 setrgbcolor
(Associated) show
129.000 11.562 moveto
(labeled) show
177.000 11.562 moveto
(insulin) show
%%IncludeResource: font Mathematica2Mono
%%IncludeFont: Mathematica2Mono
/Mathematica2Mono findfont 10.000 scalefont
[1 0 0 -1 0 0 ] makefont setfont
0.000 0.000 0.000 setrgbcolor
225.000 11.562 moveto
(@) show
231.000 11.562 moveto
%%IncludeResource: font Courier-MISO
%%IncludeFont: Courier-MISO
/Courier-MISO findfont 10.000 scalefont
[1 0 0 -1 0 0 ] makefont setfont
0.000 0.000 0.000 setrgbcolor
(cpm) show
%%IncludeResource: font Mathematica2Mono
%%IncludeFont: Mathematica2Mono
/Mathematica2Mono findfont 10.000 scalefont
[1 0 0 -1 0 0 ] makefont setfont
0.000 0.000 0.000 setrgbcolor
249.000 11.562 moveto
(\\220) show
255.000 11.562 moveto
%%IncludeResource: font Courier-MISO
%%IncludeFont: Courier-MISO
/Courier-MISO findfont 10.000 scalefont
[1 0 0 -1 0 0 ] makefont setfont
0.000 0.000 0.000 setrgbcolor
(\\265) show
(g) show
273.000 11.562 moveto
(DNA) show
%%IncludeResource: font Mathematica2Mono
%%IncludeFont: Mathematica2Mono
/Mathematica2Mono findfont 10.000 scalefont
[1 0 0 -1 0 0 ] makefont setfont
0.000 0.000 0.000 setrgbcolor
291.000 11.562 moveto
(D) show
297.000 11.562 moveto
%%IncludeResource: font Courier-MISO
%%IncludeFont: Courier-MISO
/Courier-MISO findfont 10.000 scalefont
[1 0 0 -1 0 0 ] makefont setfont
0.000 0.000 0.000 setrgbcolor
0.000 0.000 rmoveto
1.000 setlinewidth
grestore
.02381 .61178 m
.02381 .61803 L
s
.15986 .61178 m
.15986 .61803 L
s
.29592 .61178 m
.29592 .61803 L
s
.43197 .61178 m
.43197 .61803 L
s
.56803 .61178 m
.56803 .61803 L
s
.70408 .61178 m
.70408 .61803 L
s
.84014 .61178 m
.84014 .61803 L
s
.97619 .61178 m
.97619 .61803 L
s
.125 Mabswid
.05102 .61428 m
.05102 .61803 L
s
.07823 .61428 m
.07823 .61803 L
s
.10544 .61428 m
.10544 .61803 L
s
.13265 .61428 m
.13265 .61803 L
s
.18707 .61428 m
.18707 .61803 L
s
.21429 .61428 m
.21429 .61803 L
s
.2415 .61428 m
.2415 .61803 L
s
.26871 .61428 m
.26871 .61803 L
s
.32313 .61428 m
.32313 .61803 L
s
.35034 .61428 m
.35034 .61803 L
s
.37755 .61428 m
.37755 .61803 L
s
.40476 .61428 m
.40476 .61803 L
s
.45918 .61428 m
.45918 .61803 L
s
.48639 .61428 m
.48639 .61803 L
s
.51361 .61428 m
.51361 .61803 L
s
.54082 .61428 m
.54082 .61803 L
s
.59524 .61428 m
.59524 .61803 L
s
.62245 .61428 m
.62245 .61803 L
s
.64966 .61428 m
.64966 .61803 L
s
.67687 .61428 m
.67687 .61803 L
s
.73129 .61428 m
.73129 .61803 L
s
.7585 .61428 m
.7585 .61803 L
s
.78571 .61428 m
.78571 .61803 L
s
.81293 .61428 m
.81293 .61803 L
s
.86735 .61428 m
.86735 .61803 L
s
.89456 .61428 m
.89456 .61803 L
s
.92177 .61428 m
.92177 .61803 L
s
.94898 .61428 m
.94898 .61803 L
s
.25 Mabswid
0 .61803 m
1 .61803 L
s
.99375 .01964 m
1 .01964 L
s
.99375 .12304 m
1 .12304 L
s
.99375 .22643 m
1 .22643 L
s
.99375 .32983 m
1 .32983 L
s
.99375 .43323 m
1 .43323 L
s
.99375 .53662 m
1 .53662 L
s
.125 Mabswid
.99625 .04549 m
1 .04549 L
s
.99625 .07134 m
1 .07134 L
s
.99625 .09719 m
1 .09719 L
s
.99625 .14888 m
1 .14888 L
s
.99625 .17473 m
1 .17473 L
s
.99625 .20058 m
1 .20058 L
s
.99625 .25228 m
1 .25228 L
s
.99625 .27813 m
1 .27813 L
s
.99625 .30398 m
1 .30398 L
s
.99625 .35568 m
1 .35568 L
s
.99625 .38153 m
1 .38153 L
s
.99625 .40738 m
1 .40738 L
s
.99625 .45907 m
1 .45907 L
s
.99625 .48492 m
1 .48492 L
s
.99625 .51077 m
1 .51077 L
s
.99625 .56247 m
1 .56247 L
s
.99625 .58832 m
1 .58832 L
s
.99625 .61417 m
1 .61417 L
s
.25 Mabswid
1 0 m
1 .61803 L
s
.43197 0 m
.43197 .61803 L
s
0 0 m
1 0 L
1 .61803 L
0 .61803 L
closepath
clip
newpath
0 0 0 r
.5 Mabswid
.02381 .60332 m
.04262 .60292 L
.06244 .60234 L
.08255 .60151 L
.09396 .6009 L
.10458 .60022 L
.125 .59852 L
.14357 .59638 L
.16272 .59337 L
.1835 .58885 L
.20334 .58288 L
.22437 .57417 L
.2439 .56317 L
.2622 .5496 L
.28245 .53007 L
.30098 .50725 L
.34068 .44033 L
.37888 .35496 L
.41952 .2556 L
.45865 .17114 L
.47863 .13653 L
.50023 .10622 L
.5211 .08349 L
.5403 .06743 L
.55913 .0554 L
.57979 .04556 L
.5993 .03873 L
.62021 .03341 L
.64145 .02956 L
.66157 .02694 L
.68148 .02507 L
.6999 .02379 L
.71857 .02281 L
.73917 .02201 L
.75852 .02145 L
.77937 .02099 L
.79941 .02065 L
.82051 .02039 L
.84025 .0202 L
.85862 .02006 L
.87908 .01994 L
.89767 .01987 L
.91685 .01981 L
.93765 .01976 L
.95637 .01973 L
.97619 .0197 L
s
0 g
.001 w
.15986 .56173 m
.15986 .52234 L
s
.15986 .56173 1.5 0 Mabsadd m
.15986 .56173 -1.5 0 Mabsadd L s
.15986 .52234 1.5 0 Mabsadd m
.15986 .52234 -1.5 0 Mabsadd L s
.22789 .56912 m
.22789 .52973 L
s
.22789 .56912 1.5 0 Mabsadd m
.22789 .56912 -1.5 0 Mabsadd L s
.22789 .52973 1.5 0 Mabsadd m
.22789 .52973 -1.5 0 Mabsadd L s
.29592 .55927 m
.29592 .51988 L
s
.29592 .55927 1.5 0 Mabsadd m
.29592 .55927 -1.5 0 Mabsadd L s
.29592 .51988 1.5 0 Mabsadd m
.29592 .51988 -1.5 0 Mabsadd L s
.36395 .44603 m
.36395 .41649 L
s
.36395 .44603 1.5 0 Mabsadd m
.36395 .44603 -1.5 0 Mabsadd L s
.36395 .41649 1.5 0 Mabsadd m
.36395 .41649 -1.5 0 Mabsadd L s
.43197 .27862 m
.43197 .24908 L
s
.43197 .27862 1.5 0 Mabsadd m
.43197 .27862 -1.5 0 Mabsadd L s
.43197 .24908 1.5 0 Mabsadd m
.43197 .24908 -1.5 0 Mabsadd L s
.5 .17769 m
.5 .15799 L
s
.5 .17769 1.5 0 Mabsadd m
.5 .17769 -1.5 0 Mabsadd L s
.5 .15799 1.5 0 Mabsadd m
.5 .15799 -1.5 0 Mabsadd L s
.56803 .11122 m
.56803 .08168 L
s
.56803 .11122 1.5 0 Mabsadd m
.56803 .11122 -1.5 0 Mabsadd L s
.56803 .08168 1.5 0 Mabsadd m
.56803 .08168 -1.5 0 Mabsadd L s
.63605 .05706 m
.63605 .03736 L
s
.63605 .05706 1.5 0 Mabsadd m
.63605 .05706 -1.5 0 Mabsadd L s
.63605 .03736 1.5 0 Mabsadd m
.63605 .03736 -1.5 0 Mabsadd L s
.70408 .03441 m
.70408 .01472 L
s
.70408 .03441 1.5 0 Mabsadd m
.70408 .03441 -1.5 0 Mabsadd L s
.70408 .01472 1.5 0 Mabsadd m
.70408 .01472 -1.5 0 Mabsadd L s
.97619 .02456 m
.97619 .01472 L
s
.97619 .02456 1.5 0 Mabsadd m
.97619 .02456 -1.5 0 Mabsadd L s
.97619 .01472 1.5 0 Mabsadd m
.97619 .01472 -1.5 0 Mabsadd L s
1 0 0 r
.0001 w
.15986 .54204 -2.5 2.5 Mabsadd m
.15986 .54204 2.5 2.5 Mabsadd L
.15986 .54204 2.5 -2.5 Mabsadd L
.15986 .54204 -2.5 -2.5 Mabsadd L
.15986 .54204 -2.5 2.5 Mabsadd L closepath F
.22789 .54942 -2.5 2.5 Mabsadd m
.22789 .54942 2.5 2.5 Mabsadd L
.22789 .54942 2.5 -2.5 Mabsadd L
.22789 .54942 -2.5 -2.5 Mabsadd L
.22789 .54942 -2.5 2.5 Mabsadd L closepath F
.29592 .53958 -2.5 2.5 Mabsadd m
.29592 .53958 2.5 2.5 Mabsadd L
.29592 .53958 2.5 -2.5 Mabsadd L
.29592 .53958 -2.5 -2.5 Mabsadd L
.29592 .53958 -2.5 2.5 Mabsadd L closepath F
.36395 .43126 -2.5 2.5 Mabsadd m
.36395 .43126 2.5 2.5 Mabsadd L
.36395 .43126 2.5 -2.5 Mabsadd L
.36395 .43126 -2.5 -2.5 Mabsadd L
.36395 .43126 -2.5 2.5 Mabsadd L closepath F
.43197 .26385 -2.5 2.5 Mabsadd m
.43197 .26385 2.5 2.5 Mabsadd L
.43197 .26385 2.5 -2.5 Mabsadd L
.43197 .26385 -2.5 -2.5 Mabsadd L
.43197 .26385 -2.5 2.5 Mabsadd L closepath F
.5 .16784 -2.5 2.5 Mabsadd m
.5 .16784 2.5 2.5 Mabsadd L
.5 .16784 2.5 -2.5 Mabsadd L
.5 .16784 -2.5 -2.5 Mabsadd L
.5 .16784 -2.5 2.5 Mabsadd L closepath F
.56803 .09645 -2.5 2.5 Mabsadd m
.56803 .09645 2.5 2.5 Mabsadd L
.56803 .09645 2.5 -2.5 Mabsadd L
.56803 .09645 -2.5 -2.5 Mabsadd L
.56803 .09645 -2.5 2.5 Mabsadd L closepath F
.63605 .04721 -2.5 2.5 Mabsadd m
.63605 .04721 2.5 2.5 Mabsadd L
.63605 .04721 2.5 -2.5 Mabsadd L
.63605 .04721 -2.5 -2.5 Mabsadd L
.63605 .04721 -2.5 2.5 Mabsadd L closepath F
.70408 .02456 -2.5 2.5 Mabsadd m
.70408 .02456 2.5 2.5 Mabsadd L
.70408 .02456 2.5 -2.5 Mabsadd L
.70408 .02456 -2.5 -2.5 Mabsadd L
.70408 .02456 -2.5 2.5 Mabsadd L closepath F
.97619 .01964 -2.5 2.5 Mabsadd m
.97619 .01964 2.5 2.5 Mabsadd L
.97619 .01964 2.5 -2.5 Mabsadd L
.97619 .01964 -2.5 -2.5 Mabsadd L
.97619 .01964 -2.5 2.5 Mabsadd L closepath F
% End of Graphics
MathPictureEnd
\
\>"], "Graphics",
  ImageSize->{400, 247.188},
  ImageCache->GraphicsData["Bitmap", "\<\
CF5dJ6E]HGAYHf4PAg9QL6QYHg<PAVmbKF5d0`40006@0000ma000`40n007h00OooooTOoo003ooonA
ool00;Goo`<003_oo`8000koo`8008_oo`00^?oo00<00?ooool0>?oo00<00?ooool03_oo00<00?oo
ool0ROoo002Yool50002ool20004ool30008ool800001?oo00000?oo0`001?oo0P0000?oo`00ool0
1@0000?oo`0000001P0000?oo`0000002Ooo00<00?ooool00`0000?oo`0000000P0000?oo`000000
0ooo00<00?ooool0ROoo002[ool01@00oooooooo00000_oo00@00?ooool000;oo`03003ooooo00So
o`05003oooooool00002ool00`00ooooo`03ool01000ooooo`000_oo00<00?ooool00_oo00<00?oo
ool00ooo00D00?ooooooo`0000;oo`03003ooooo00Soo`05003oooooool00002ool00`00ool00003
ool01@00oooooooo0000Rooo002[ool01@00oooooooo00000_oo00@00?ooool000;oo`03003ooooo
00Soo`05003oooooool00002ool01000oooooooo0P000ooo00@00?ooool000Coo`03003ooooo00?o
o`05003oooooool00002ool00`00ooooo`08ool01@00oooooooo00000_oo00L00?oo003oo`00ool0
0003ool00`00ooooo`29ool00:_oo`05003oooooool00002ool01000ooooo`000_oo00<00?ooool0
2?oo00D00?ooooooo`0000;oo`04003ooooo0005ool01000ooooo`001?oo00<00?ooool00ooo00D0
0?ooooooo`0000;oo`03003ooooo00Soo`05003oooooool00002ool01`00ool00?oo003oo`0000?o
o`03003ooooo08Woo`00Zooo00<00?ooool00_oo0P001?oo0P0000?oo`00ool01ooo0P000_oo00@0
0?oo000000Coo`<00004ool00000ool20004ool00`00ooooo`02ool20002ool01000ool000002ooo
00D00?ooool00?oo008000;oo`800003ool0000000?oo`03003ooooo08Woo`00Zooo00<00?ooool0
;Ooo00<00?ooool05Ooo0P001ooo00D00?ooooooo`0000;oo`8008_oo`00Z_oo0P005ooo00<00?oo
ool05?oo0P001Ooo00<00?ooool0[?oo003ooonAool001Koo`8000;oo`800?ooogGoo`005ooo00@0
0?ooool0023oo`8002[oo`@002[oo`@002Soo`8002[oo`@002[oo`@002[oo`8002goo`03003ooooo
01Goo`005ooo10007ooo00@00?ooool002Woo`03003ooooo02goo`03003ooooo02Koo`04003ooooo
000[ool00`00ooooo`0Yool00`00ooooo`0Zool01000ooooo`00;?oo00<00?ooool05Ooo000Gool0
1000ooooo`008_oo00<00?ooool0:?oo00<00?ooool0;?oo00<00?ooool09_oo00@00?ooool002_o
o`03003ooooo02[oo`03003ooooo02coo`03003ooooo02Ooo`D001Koo`006?oo00<00?oo00006Ooo
10000ooo0P009?oo10001?oo00<00?ooool08ooo10001?oo00<00?ooool09_oo00@00?ooool002_o
o`03003ooooo02_oo`03003ooooo02Woo`8002[oo`04003ooooo000Gool001Ooo`<002?oo`03003o
oooo02[oo`03003ooooo02[oo`03003ooooo02Koo`04003ooooo000[ool00`00ooooo`0/ool00`00
ooooo`0Zool00`00ooooo`0Xool00`00ool0000Gool001Ooo`<0023oo`04003ooooo000Yool01000
ooooo`00:_oo0`00:?oo00@00?ooool002Woo`<002_oo`04003ooooo000Yool01000ooooo`00:ooo
0P005ooo000Jool00`00ooooo`0Nool2000[ool2000]ool00`00ooooo`0Wool2000/ool00`00oooo
o`0Zool2000[ool2000]ool00`00ooooo`0Eool001Soo`800?ooogOoo`005ooo00<00?ooool0oooo
Mooo000Hool3003ooomfool00?oooi7oo`005ooo0`005oooo`00D@003ooo000Jool00`00ooooo`0D
ool00`00ooooo`05ool00`00ooooo`06ool00`00ooooo`06ool00`00ooooo`06ool00`00ooooo`06
ool00`00ooooo`06ool00`00ooooo`06ool00`00ooooo`07ool00`00ooooo`06ool00`00ooooo`06
ool00`00ooooo`06ool00`00ooooo`06ool00`00ooooo`06ool00`00ooooo`06ool00`00ooooo`06
ool00`00ooooo`07ool00`00ooooo`06ool00`00ooooo`06ool00`00ooooo`06ool00`00ooooo`06
ool00`00ooooo`06ool00`00ooooo`06ool00`00ooooo`06ool00`00ooooo`06ool00`00ooooo`07
ool00`00ooooo`06ool00`00ooooo`06ool00`00ooooo`06ool00`00ooooo`06ool00`00ooooo`06
ool00`00ooooo`06ool00`00ooooo`06ool00`00ooooo`07ool00`00ooooo`06ool00`00ooooo`06
ool00`00ooooo`06ool00`00ooooo`05ool00`00ooooo`0=ool001Soo`8001Ooo`03003ooooo00Go
o`03003ooooo02[oo`03003ooooo02_oo`03003ooooo02_oo`03003ooooo02[oo`03003ooooo02_o
o`03003ooooo02[oo`03003ooooo02_oo`03003ooooo00Goo`03003ooooo00goo`005ooo00<00?oo
ool05ooo00<00?ooool0S_oo00<00?ooool0^ooo00<00?ooool03Ooo000Hool3000Fool00`00oooo
o`2>ool00`00ooooo`2kool00`00ooooo`0=ool002Woo`8000Koo`03003ooooo08koo`03003ooooo
05Koo`@005Koo`Gh00Koo`03003ooooo00goo`006?oo0P003_oo00@00?ooool000Goo`03003ooooo
08koo`03003ooooo05Soo`03003ooooo05Goo`Gh00Koo`03003ooooo00goo`005ooo00@00?ooool0
00goo`04003ooooo0005ool3002>ool00`00ooooo`1Eool5n006oom@0005n004ool3000?ool001Oo
o`04003ooooo000=ool01000ooooo`001Ooo00<00?ooool0S_oo00<00?ooool0COoo20001OP01P00
D?oo1OP01_oo00<00?ooool03Ooo000Gool01000ooooo`003Ooo00@00?ooool000Goo`03003ooooo
08koo`03003ooooo04Koo`L000Soo`Gh05Koo`Gh00Koo`03003ooooo00goo`006?oo0P003_oo00@0
0?ooool000Goo`03003ooooo08koo`03003ooooo043oo`H000ooo`Gh067oo`03003ooooo00goo`00
:Ooo0P001_oo00<00?ooool0S_oo00<00?ooool0>ooo1@005Ooo1OP0HOoo00<00?ooool03Ooo000H
ool2000Gool00`00ooooo`2>ool00`00ooooo`0gool40004ool4001hool00`00ooooo`0=ool001Oo
o`04003ooooo000Fool00`00ooooo`2>ool00`00ooooo`0dool3000:ool00`00ooooo`1gool00`00
ooooo`0=ool001Ooo`03003ooooo01Ooo`03003ooooo08koo`03003ooooo033oo`@000[oo`Gh07So
o`03003ooooo00goo`005ooo00@00?ooool001Koo`8008ooo`03003ooooo02koo`8000koo`Gh07Oo
o`8000ooo`006?oo0P005ooo00<00?ooool0S_oo00<00?ooool0;?oo0P004?oo1OP0N?oo00<00?oo
ool03Ooo000aool00`00ooooo`2>ool00`00ooooo`0Zool2000Bool5n01hool00`00ooooo`0=ool0
01Ooo`D001Goo`03003ooooo08koo`03003ooooo02Soo`8001Coo`Gh07Soo`03003ooooo00goo`00
6Ooo00<00?ooool05Ooo00<00?ooool0S_oo00<00?ooool09ooo00<00?ooool05Ooo1000N?oo00<0
0?ooool03Ooo000Iool00`00ooooo`0Eool00`00ooooo`2>ool00`00ooooo`0Uool2002Dool00`00
ooooo`0=ool001Woo`03003ooooo01Goo`03003ooooo08koo`03003ooooo02Coo`03003ooooo09Co
o`03003ooooo00goo`006?oo0P005ooo00<00?ooool0S_oo00<00?ooool08_oo0P00Uooo00<00?oo
ool03Ooo000aool00`00ooooo`2>ool00`00ooooo`0Qool00`00ooooo`2Gool00`00ooooo`0=ool0
01Soo`800003ool00?oo01Coo`8008ooo`03003ooooo01ooo`8009Woo`8000ooo`005ooo00@00?oo
ool001Koo`03003ooooo08koo`03003ooooo01koo`03003ooooo09[oo`03003ooooo00goo`006?oo
0`005_oo00<00?ooool0S_oo00<00?ooool07Ooo00<00?ooool0Vooo00<00?ooool03Ooo000Jool0
0`00ooooo`0Dool00`00ooooo`2>ool00`00ooooo`0Kool2000<ool4002>ool00`00ooooo`0=ool0
01Soo`8001Ooo`03003ooooo08koo`03003ooooo01[oo`03003ooooo00goo`03003ooooo08koo`03
003ooooo00goo`00<Ooo00<00?ooool0S_oo00<00?ooool06Ooo00<00?ooool03_oo00<00?ooool0
S_oo00<00?ooool03Ooo000Iool2000Fool00`00ooooo`2>ool00`00ooooo`0Hool00`00ooooo`0?
ool00`00ooooo`2>ool00`00ooooo`0=ool001Soo`04003ooooo000Eool00`00ooooo`2>ool00`00
ooooo`0Gool00`00ooooo`0>ool5n02>ool00`00ooooo`0=ool001Soo`03003ooooo01Koo`03003o
oooo08koo`03003ooooo01Ooo`03003ooooo00koo`Gh08koo`03003ooooo00goo`006?oo00<00?oo
ool05_oo0P00Sooo00<00?ooool05_oo00<00?ooool03ooo1OP0SOoo0P003ooo000Gool4000Fool0
0`00ooooo`2>ool00`00ooooo`0Eool00`00ooooo`0@ool5n02>ool00`00ooooo`0=ool001Soo`03
003ooooo01Koo`03003ooooo08koo`03003ooooo01Coo`03003ooooo017oo`Gh08koo`03003ooooo
00goo`006?oo0`005_oo00<00?ooool0S_oo00<00?ooool04ooo00<00?ooool05?oo00<00?ooool0
S_oo00<00?ooool03Ooo000Gool00`00ooooo`0Gool00`00ooooo`2>ool00`00ooooo`0Bool00`00
ooooo`0Dool4002>ool00`00ooooo`0=ool001Ooo`<001Ooo`03003ooooo08koo`03003ooooo01;o
o`03003ooooo0:Koo`03003ooooo00goo`005ooo00@00?ooool000Ooo`@000?oo`8000Koo`03003o
oooo08koo`03003ooooo017oo`03003ooooo0:Ooo`03003ooooo00goo`006?oo0P002?oo00<00?oo
ool00ooo00@00?ooool000Goo`03003ooooo08koo`03003ooooo013oo`03003ooooo0:Soo`03003o
oooo00goo`008ooo00<00?ooool00_oo00@00?ooool000Goo`<008koo`03003ooooo013oo`03003o
oooo0:Koo`<000ooo`006?oo0P0000?oo`00ool01ooo00D00?ooooooo`0000;oo`03003ooooo00?o
o`03003ooooo08koo`03003ooooo00ooo`03003ooooo0:Woo`03003ooooo00goo`005ooo00@00?oo
ool000[oo`04003ooooo0002ool00`00ooooo`03ool00`00ooooo`2>ool00`00ooooo`0>ool00`00
ooooo`2Zool00`00ooooo`0=ool001Ooo`04003ooooo0007ool01000ooooo`000_oo00@00?ooool0
00Goo`03003ooooo08koo`03003ooooo00goo`03003ooooo0:_oo`03003ooooo00goo`005ooo00@0
0?ooool000Soo`8000Coo`8000Koo`03003ooooo08koo`03003ooooo00goo`03003ooooo0:_oo`03
003ooooo00goo`006?oo0`005_oo00<00?ooool0S_oo00<00?ooool03?oo00<00?ooool0[?oo00<0
0?ooool03Ooo000Jool00`00ooooo`0Dool00`00ooooo`2>ool00`00ooooo`0;ool00`00ooooo`2]
ool00`00ooooo`0=ool001Woo`8001Koo`03003ooooo08koo`03003ooooo00_oo`03003ooooo0:go
o`03003ooooo00goo`00<Ooo00<00?ooool0S_oo00<00?ooool02_oo00<00?ooool0[_oo00<00?oo
ool03Ooo000aool2002?ool00`00ooooo`09ool00`00ooooo`2^ool2000?ool0037oo`03003ooooo
08koo`03003ooooo00Woo`03003ooooo0:ooo`03003ooooo00goo`00<Ooo00<00?ooool0S_oo00<0
0?ooool02?oo00<00?ooool0/?oo00<00?ooool03Ooo000aool00`00ooooo`2>ool00`00ooooo`08
ool00`00ooooo`07ool4002Uool00`00ooooo`0=ool001Ooo`D001Goo`03003ooooo08koo`03003o
oooo00Ooo`03003ooooo00Woo`03003ooooo0:Goo`03003ooooo00goo`006Ooo00<00?ooool05Ooo
00<00?ooool0S_oo00<00?ooool01_oo00<00?ooool02?oo1OP0YOoo00<00?ooool03Ooo000Iool0
0`00ooooo`0Eool00`00ooooo`2>ool00`00ooooo`06ool00`00ooooo`08ool5n02Uool00`00oooo
o`0=ool001Woo`03003ooooo01Goo`03003ooooo08koo`03003ooooo00Goo`03003ooooo00Woo`Gh
0:Goo`03003ooooo00goo`006Ooo00<00?ooool05Ooo0P00Sooo00<00?ooool01Ooo00<00?ooool0
2Ooo1OP0Y?oo0P003ooo000Iool00`00ooooo`0Eool00`00ooooo`2>ool00`00ooooo`04ool00`00
ooooo`0:ool5n02Uool00`00ooooo`0=ool001Soo`800003ool00?oo01Coo`03003ooooo08koo`03
003ooooo00Coo`03003ooooo0;Coo`03003ooooo00goo`005ooo00@00?ooool001Koo`03003ooooo
08koo`03003ooooo00?oo`03003ooooo0;Goo`03003ooooo00goo`006?oo0`005_oo00<00?ooool0
S_oo00<00?ooool00ooo00<00?ooool0]Ooo00<00?ooool03Ooo000Jool00`00ooooo`0Dool00`00
ooooo`2>ool00`00ooooo`02ool00`00ooooo`2fool00`00ooooo`0=ool001Soo`8001Ooo`03003o
oooo08koo`03003ooooo00;oo`03003ooooo0;Koo`03003ooooo00goo`00<Ooo00<00?ooool0S_oo
00D00?ooooooo`000;Woo`03003ooooo00goo`005_oo10005ooo00<00?ooool0S_oo00D00?oooooo
o`000;Woo`03003ooooo00goo`005ooo00@00?ooool001Koo`8008ooo`05003oooooool0002hool2
000?ool001Ooo`04003ooooo000Fool00`00ooooo`2>ool01000ooooo`00^_oo00<00?ooool03Ooo
000Gool01000ooooo`005_oo00<00?ooool0S_oo00@00?ooool00;[oo`03003ooooo00goo`005ooo
0`005ooo00<00?ooool0S_oo00<00?oo0000^ooo00<00?ooool03Ooo000Gool00`00ooooo`0Gool0
0`00ooooo`2>ool00`00ool0002kool00`00ooooo`0=ool001Koo`D001Koo`03003ooooo08koo`80
0;coo`03003ooooo00goo`005ooo00<00?ooool05ooo00<00?ooool0S_oo0P00_?oo00<00?ooool0
3Ooo000Gool3000:ool00`00ooooo`02ool20006ool00`00ooooo`2>ool00`00ooooo`2kool00`00
ooooo`0=ool001Ooo`04003ooooo0009ool01@00oooooooo00000_oo00<00?ooool00ooo00<00?oo
ool0S_oo00<00?ooool0^ooo00<00?ooool03Ooo000Hool20007ool50002ool01000ooooo`001Ooo
0`00SOoo0P00^ooo0`003ooo000Qool01000ooooo`000ooo00@00?ooool000Goo`03003ooooo08go
o`800;goo`03003ooooo00goo`005ooo1@001_oo00<00?oo00000ooo00@00?ooool000Goo`03003o
oooo08goo`800;goo`03003ooooo00goo`006Ooo00<00?ooool01ooo0P000ooo00@00?ooool000Go
o`03003ooooo08coo`03003oo`000;goo`03003ooooo00goo`006Ooo00<00?ooool02?oo00<00?oo
ool00_oo0P001_oo00<00?ooool0S?oo00<00?oo0000_Ooo00<00?ooool03Ooo000Iool00`00oooo
o`0Eool00`00ooooo`2;ool01000ooooo`00_Ooo00<00?ooool03Ooo000Iool00`00ooooo`0Eool0
0`00ooooo`2;ool01000ooooo`00_Ooo00<00?ooool03Ooo000Iool00`00ooooo`0Eool00`00oooo
o`2:ool00`00ool00003002lool00`00ooooo`0=ool001Soo`<001Koo`8008_oo`05003oooooool0
002lool2000?ool001Ooo`03003ooooo01Ooo`03003ooooo08Woo`03003ooooo00;oo`03003ooooo
0;_oo`03003ooooo00goo`005ooo0`005ooo00<00?ooool0ROoo00<00?ooool00_oo00<00?ooool0
^ooo00<00?ooool03Ooo000Gool01000ooooo`005_oo00<00?ooool0ROoo00<00?oon0001?P0_?oo
00<00?ooool03Ooo000Hool2000Gool00`00ooooo`28ool00`00ooooo`05n02lool00`00ooooo`0=
ool0037oo`03003ooooo08Soo`03003ooooo00Gh0;coo`03003ooooo00goo`006?oo0P0000?oo`00
ool05?oo00<00?ooool0Qooo00@00?ooooooo`Gh0;coo`03003ooooo00goo`005ooo00@00?ooool0
01Koo`03003ooooo08Ooo`04003oooooool5n02lool00`00ooooo`0=ool001Ooo`04003ooooo000F
ool00`00ooooo`27ool00`00ooooo`04ool00`00ooooo`2kool00`00ooooo`0=ool001Ooo`04003o
oooo000Fool20027ool00`00ooooo`03ool4002kool2000?ool001Soo`<001Koo`03003ooooo08Ko
o`03003ooooo00Goo`03003ooooo0;_oo`03003ooooo00goo`006_oo00<00?ooool05?oo00<00?oo
ool0QOoo00<00?ooool01_oo00<00?ooool0^ooo00<00?ooool03Ooo000Iool2000Fool00`00oooo
o`25ool00`00ooooo`06ool00`00ooooo`2kool00`00ooooo`0=ool0037oo`03003ooooo08Goo`03
003ooooo00Koo`03003ooooo0;_oo`03003ooooo00goo`00<Ooo00<00?ooool0Q?oo00<00?ooool0
1ooo00<00?ooool0^ooo00<00?ooool03Ooo000aool00`00ooooo`24ool00`00ooooo`07ool00`00
ooooo`2kool00`00ooooo`0=ool0037oo`03003ooooo08?oo`03003ooooo00Soo`03003ooooo0;_o
o`03003ooooo00goo`00<Ooo00<00?ooool0Pooo00<00?ooool02?oo00<00?ooool0^ooo00<00?oo
ool03Ooo000Gool5000Eool20024ool00`00ooooo`08ool00`00ooooo`2jool2000?ool001Woo`03
003ooooo01Goo`03003ooooo08;oo`03003ooooo00Woo`03003ooooo0;_oo`03003ooooo00goo`00
6Ooo00<00?ooool05Ooo00<00?ooool0P_oo00<00?ooool02Ooo00<00?ooool0^ooo00<00?ooool0
3Ooo000Iool00`00ooooo`0Eool00`00ooooo`22ool00`00ooooo`09ool00`00ooooo`2kool00`00
ooooo`0=ool001Soo`8001Ooo`03003ooooo087oo`03003ooooo00[oo`03003ooooo0;_oo`03003o
oooo00goo`00<Ooo00<00?ooool0POoo00<00?ooool02_oo00<00?ooool0^ooo00<00?ooool03Ooo
000Fool60007ool20004ool20006ool00`00ooooo`20ool00`00ooooo`0;ool00`00ooooo`2kool0
0`00ooooo`0=ool001Ooo`04003ooooo0007ool01000ooooo`000_oo00@00?ooool000Goo`03003o
oooo083oo`03003ooooo00_oo`03003ooooo0;_oo`03003ooooo00goo`005ooo00@00?ooool000Oo
o`04003ooooo0002ool01000ooooo`001Ooo0`00P?oo00<00?ooool02ooo00<00?ooool0^Ooo0`00
3ooo000Gool01000ooooo`001ooo0`000ooo00@00?ooool000Goo`03003ooooo07ooo`03003ooooo
00coo`03003ooooo0;_oo`03003ooooo00goo`005_oo00@00?oo000000Soo`03003ooooo00?oo`04
003ooooo0005ool00`00ooooo`1oool00`00ooooo`0<ool00`00ooooo`2kool00`00ooooo`0=ool0
02;oo`03003ooooo00?oo`04003ooooo0005ool00`00ooooo`1nool00`00ooooo`0=ool00`00oooo
o`2kool00`00ooooo`0=ool001Ooo`<000Woo`<000?oo`8000Koo`03003ooooo07koo`03003ooooo
00goo`03003ooooo0;_oo`03003ooooo00goo`006_oo00<00?ooool05?oo00<00?ooool0O_oo00<0
0?ooool03Ooo00<00?ooool0^ooo00<00?ooool03Ooo000Hool2000Gool00`00ooooo`1mool00`00
ooooo`0>ool00`00ooooo`2kool00`00ooooo`0=ool001Ooo`03003ooooo01Ooo`03003ooooo07go
o`03003ooooo00koo`03003ooooo0;_oo`03003ooooo00goo`006?oo0`005_oo00<00?ooool0O?oo
00<00?ooool03ooo00<00?ooool0^ooo00<00?ooool03Ooo000aool2001mool00`00ooooo`0?ool0
0`00ooooo`2jool2000?ool001Soo`800003ool00?oo01Coo`03003ooooo07coo`03003ooooo00oo
o`03003ooooo0;_oo`03003ooooo00goo`005ooo00@00?ooool001Koo`03003ooooo07_oo`03003o
oooo013oo`03003ooooo0;_oo`03003ooooo00goo`005ooo00@00?ooool001Koo`03003ooooo07_o
o`03003ooooo013oo`03003ooooo0;_oo`03003ooooo00goo`005ooo00@00?ooool001Koo`03003o
oooo07[oo`03003ooooo017oo`03003ooooo0;_oo`03003ooooo00goo`005_oo0P0000?oo`000000
5_oo00<00?ooool0N_oo00<00?ooool04Ooo00<00?ooool0^ooo00<00?ooool03Ooo000aool00`00
ooooo`1iool00`00ooooo`0Bool00`00ooooo`2kool00`00ooooo`0=ool001Ooo`D001Goo`03003o
oooo07Woo`03003ooooo01;oo`03003ooooo0;_oo`03003ooooo00goo`006Ooo00<00?ooool05Ooo
00<00?ooool0N?oo00<00?ooool04ooo00<00?ooool0^ooo00<00?ooool03Ooo000Iool00`00oooo
o`0Eool2001iool00`00ooooo`0Cool00`00ooooo`2jool2000?ool001Woo`03003ooooo01Goo`03
003ooooo07Soo`03003ooooo01?oo`03003ooooo0;_oo`03003ooooo00goo`006Ooo00<00?ooool0
5Ooo00<00?ooool0Mooo00<00?ooool05?oo00<00?ooool0^ooo00<00?ooool03Ooo000Iool00`00
ooooo`0Eool00`00ooooo`1gool00`00ooooo`0Dool00`00ooooo`2kool00`00ooooo`0=ool001Oo
o`D001Goo`03003ooooo07Koo`03003ooooo01Goo`03003ooooo0;_oo`03003ooooo00goo`006Ooo
00<00?ooool05Ooo00<00?ooool0M_oo00<00?ooool05Ooo00<00?ooool0^ooo00<00?ooool03Ooo
000Iool00`00ooooo`0Eool00`00ooooo`1eool00`00ooooo`0Fool00`00ooooo`2kool00`00oooo
o`0=ool001Woo`03003ooooo01Goo`03003ooooo07Goo`03003ooooo01Koo`03003ooooo0;_oo`03
003ooooo00goo`006?oo0P005ooo0P00MOoo00<00?ooool05ooo00<00?ooool0^_oo0P003ooo000a
ool00`00ooooo`1dool00`00ooooo`0Gool00`00ooooo`2kool00`00ooooo`0=ool001Koo`H001Go
o`03003ooooo07?oo`03003ooooo01Soo`03003ooooo0;_oo`03003ooooo00goo`005ooo00@00?oo
ool001Koo`03003ooooo07?oo`03003ooooo01Soo`03003ooooo0;_oo`03003ooooo00goo`005ooo
00@00?ooool001Koo`03003ooooo07?oo`03003oo`0000<001Goo`03003ooooo0;_oo`03003ooooo
00goo`005ooo00@00?ooool001Koo`03003ooooo07;oo`03003ooooo00;oo`03003ooooo01Coo`03
003ooooo0;_oo`03003ooooo00goo`005_oo00@00?oo000001Ooo`03003ooooo07;oo`03003ooooo
00;oo`03003ooooo01Coo`03003ooooo0;_oo`03003ooooo00goo`008ooo0P001?oo0P001_oo00<0
0?ooool0LOoo00<00?ooool01OP05Ooo00<00?ooool0^ooo00<00?ooool03Ooo000Rool01000oooo
o`000_oo00@00?ooool000Goo`03003ooooo077oo`03003ooooo00Gh01Goo`03003ooooo0;_oo`03
003ooooo00goo`008_oo00@00?ooool000;oo`04003ooooo0005ool3001`ool01000oooooooo1OP0
5Ooo00<00?ooool0^Ooo0`003ooo000Sool20003ool01000ooooo`001Ooo00<00?ooool0L?oo00@0
0?ooooooo`Gh01Goo`03003ooooo0;_oo`03003ooooo00goo`008_oo00@00?ooool000;oo`04003o
oooo0005ool00`00ooooo`1_ool00`00ooooo`02ool5n00Eool00`00ooooo`2kool00`00ooooo`0=
ool001Woo`8000Ooo`04003ooooo0002ool01000ooooo`001Ooo00<00?ooool0Kooo00<00?ooool0
1Ooo00<00?ooool05?oo00<00?ooool0^ooo00<00?ooool03Ooo000Iool00`00ooooo`07ool20004
ool20006ool00`00ooooo`1^ool00`00ooooo`04ool4000Eool00`00ooooo`2kool00`00ooooo`0=
ool001Woo`03003ooooo01Goo`03003ooooo06koo`03003ooooo01goo`03003ooooo0;_oo`03003o
oooo00goo`006Ooo00<00?ooool05Ooo00<00?ooool0KOoo00<00?ooool07_oo00<00?ooool0^ooo
00<00?ooool03Ooo000Iool00`00ooooo`0Eool00`00ooooo`1]ool00`00ooooo`0Nool00`00oooo
o`2kool00`00ooooo`0=ool001Woo`03003ooooo01Goo`03003ooooo06coo`03003ooooo01ooo`03
003ooooo0;_oo`03003ooooo00goo`006Ooo00<00?ooool05Ooo0P00K?oo00<00?ooool08?oo00<0
0?ooool0^_oo0P003ooo000Iool2000Fool00`00ooooo`1[ool00`00ooooo`0Pool00`00ooooo`2k
ool00`00ooooo`0=ool001Soo`8001Ooo`03003ooooo06[oo`03003ooooo027oo`03003ooooo0;_o
o`03003ooooo00goo`005ooo00@00?ooool001Koo`03003ooooo06[oo`03003ooooo027oo`03003o
oooo0;_oo`03003ooooo00goo`005ooo00<00?ooool05ooo00<00?ooool0JOoo00<00?ooool08_oo
00<00?ooool0^ooo00<00?ooool03Ooo000Gool01000ooooo`005_oo00<00?ooool0JOoo00<00?oo
ool08_oo00<00?ooool0^ooo00<00?ooool03Ooo000Fool4000Gool00`00ooooo`1Xool00`00oooo
o`0Sool00`00ooooo`2kool00`00ooooo`0=ool001Ooo`03003ooooo01Ooo`03003ooooo06Ooo`03
003ooooo02Coo`03003ooooo0;_oo`03003ooooo00goo`005ooo0`005ooo0P00J?oo00<00?ooool0
9?oo00<00?ooool0^_oo0P003ooo000Gool01000ooooo`005_oo00<00?ooool0I_oo00<00?ooool0
9Ooo00<00?ooool0^ooo00<00?ooool03Ooo000Gool01000ooooo`005_oo00<00?ooool0I_oo00<0
0?ooool09Ooo00<00?ooool0^ooo00<00?ooool03Ooo000Gool01000ooooo`005_oo00<00?ooool0
IOoo00<00?ooool09_oo00<00?ooool0^ooo00<00?ooool03Ooo000Fool01000ool000005ooo00<0
0?ooool0I?oo00<00?ooool09ooo00<00?ooool0^ooo00<00?ooool03Ooo000aool00`00ooooo`1T
ool00`00ooooo`0Wool00`00ooooo`2kool00`00ooooo`0=ool001Koo`04003oo`00ool2000Eool0
0`00ooooo`1Sool00`00ooooo`0Xool00`00ooooo`2kool00`00ooooo`0=ool001Koo`05003oo`00
ool0000Fool00`00ooooo`1Sool00`00ooooo`0Xool00`00ooooo`2kool00`00ooooo`0=ool001Ko
o`05003oo`00ool0000Fool00`00ooooo`1Rool00`00ooooo`0Yool00`00ooooo`2kool00`00oooo
o`0=ool001Koo`05003oo`00ool0000Fool2001Rool00`00ooooo`0Zool00`00ooooo`2jool2000?
ool001Koo`800003ool00?oo01Koo`03003ooooo063oo`03003ooooo02_oo`03003ooooo0;_oo`03
003ooooo00goo`005ooo00<00?ooool05ooo00<00?ooool0Gooo00<00?ooool0;?oo00<00?ooool0
^ooo00<00?ooool03Ooo000Hool00`00ooooo`0Fool00`00ooooo`1Nool4000/ool00`00ooooo`2k
ool00`00ooooo`0=ool001Soo`03003ooooo01Koo`03003ooooo037oo`@002Woo`03003oo`0002go
o`03003ooooo0;_oo`03003ooooo00goo`006?oo00<00?ooool05_oo00<00?ooool0<_oo00<00?oo
ool0:?oo00@00?ooool002goo`03003ooooo0;_oo`03003ooooo00goo`006Ooo00<00?ooool05Ooo
00<00?ooool0<_oo00<00?ooool04ooo10004?oo00D00?ooooooo`0002goo`03003ooooo0;_oo`03
003ooooo00goo`005ooo00<00?oo00000_oo10000ooo0P001?oo0P001_oo00<00?ooool0<_oo00<0
0?ooool05?oo00<00?ooool03ooo00<00?ooool00_oo00<00?ooool0:ooo00<00?ooool0^ooo00<0
0?ooool03Ooo000Gool01000ooooo`000ooo00D00?ooooooo`0000;oo`04003ooooo0002ool00`00
ooooo`03ool00`00ooooo`0bool00`00ooooo`0Dool00`00ooooo`0>ool00`00ooooo`05n00/ool0
0`00ooooo`2kool00`00ooooo`0=ool001Ooo`<00005ool00?ooool00003ool01000ooooo`000_oo
00@00?ooool000Goo`<0033oo`Gh01Coo`03003ooooo00goo`04003oooooool5n00/ool00`00oooo
o`2iool3000?ool001Ooo`04003ooooo0003ool01@00oooooooo00000_oo00@00?ooool000;oo`03
003ooooo00?oo`03003ooooo033oo`Gh01Coo`03003ooooo00coo`03003ooooo00;oo`Gh02coo`03
003ooooo0;_oo`03003ooooo00goo`005ooo00@00?ooool000?oo`05003oooooool00002ool01000
ooooo`000_oo00<00?ooool00ooo00<00?ooool0<?oo1OP05?oo00<00?ooool02ooo00<00?ooool0
0ooo1OP0;?oo00<00?ooool0^ooo00<00?ooool03Ooo000Gool01@00ooooo`00ool00`000ooo00@0
0?ooool000;oo`04003ooooo0005ool00`00ooooo`0`ool5n00Bool5n00:ool00`00ooooo`04ool5
n00/ool00`00ooooo`2kool00`00ooooo`0=ool001Koo`D000?oo`03003ooooo00;oo`8000Coo`80
00Koo`03003ooooo033oo`Gh01;oo`Gh00Woo`03003ooooo00Soo`03003ooooo02_oo`03003ooooo
0;_oo`03003ooooo00goo`006_oo00<00?ooool05?oo00<00?ooool0<_oo00<00?ooool04_oo1OP0
1ooo0P002ooo00<00?ooool0:ooo00<00?ooool0^ooo00<00?ooool03Ooo000Hool3000Fool00`00
ooooo`0bool00`00ooooo`0Bool5n006ool00`00ooooo`0;ool00`00ooooo`0[ool00`00ooooo`2k
ool00`00ooooo`0=ool001Ooo`04003ooooo000Fool00`00ooooo`0bool00`00ooooo`0Bool5n005
ool00`00ooooo`0:ool4000/ool00`00ooooo`2kool00`00ooooo`0=ool001Ooo`04003ooooo000F
ool2000bool4000Dool00`00ooooo`03ool2000mool00`00ooooo`2jool2000?ool001Ooo`04003o
oooo000Fool00`00ooooo`19ool01000oooooooo0P00?ooo00<00?ooool0^ooo00<00?ooool03Ooo
000Hool200000ooo003oo`0Dool00`00ooooo`19ool01000ool00000@Ooo00<00?ooool0^ooo00<0
0?ooool03Ooo000aool00`00ooooo`18ool40012ool00`00ooooo`2kool00`00ooooo`0=ool0037o
o`03003ooooo04Ooo`8004Goo`03003ooooo0;_oo`03003ooooo00goo`00<Ooo00<00?ooool0AOoo
0P00Aooo00<00?ooool0^ooo00<00?ooool03Ooo000aool00`00ooooo`13ool20019ool00`00oooo
o`2kool00`00ooooo`0=ool0037oo`03003ooooo043oo`<004_oo`03003ooooo0;_oo`03003ooooo
00goo`00<Ooo00<00?ooool0??oo1000C_oo00<00?ooool0^ooo00<00?ooool03Ooo000aool2000j
ool3001Bool00`00ooooo`2jool2000?ool001Koo`@001Ooo`03003ooooo03Goo`@005Goo`03003o
oooo0;_oo`03003ooooo00goo`005ooo00@00?ooool001Koo`03003ooooo033oo`D005Woo`03003o
oooo0;_oo`03003ooooo00goo`005ooo00@00?ooool001Koo`03003ooooo02[oo`H005koo`03003o
oooo0;_oo`03003ooooo00goo`005ooo00@00?ooool001Koo`03003ooooo01[ooa0006Coo`03003o
oooo0;_oo`03003ooooo00goo`005ooo00@00?ooool001Koo`03003ooooo00GooaD007Coo`03003o
oooo0;_oo`03003ooooo00goo`005_oo10005ooo00<00?ooool0S_oo00<00?ooool0^ooo00<00?oo
ool03Ooo000Fool20002ool00`00ooooo`0Dool00`00ooooo`2>ool00`00ooooo`2kool00`00oooo
o`0=ool001Ooo`04003ooooo000Fool00`00ooooo`05ool00`00ooooo`0Zool00`00ooooo`0[ool0
0`00ooooo`0[ool00`00ooooo`0Zool00`00ooooo`0[ool00`00ooooo`0Zool00`00ooooo`0[ool0
0`00ooooo`05ool00`00ooooo`0=ool001Ooo`04003oo`00000Fool20006ool00`00ooooo`06ool0
0`00ooooo`06ool00`00ooooo`06ool00`00ooooo`06ool00`00ooooo`06ool00`00ooooo`06ool0
0`00ooooo`07ool00`00ooooo`06ool00`00ooooo`06ool00`00ooooo`06ool00`00ooooo`06ool0
0`00ooooo`06ool00`00ooooo`06ool00`00ooooo`06ool00`00ooooo`07ool00`00ooooo`06ool0
0`00ooooo`06ool00`00ooooo`06ool00`00ooooo`06ool00`00ooooo`06ool00`00ooooo`06ool0
0`00ooooo`06ool00`00ooooo`06ool00`00ooooo`07ool00`00ooooo`06ool00`00ooooo`06ool0
0`00ooooo`06ool00`00ooooo`06ool00`00ooooo`06ool00`00ooooo`06ool00`00ooooo`06ool0
0`00ooooo`07ool00`00ooooo`06ool00`00ooooo`06ool00`00ooooo`06ool00`00ooooo`04ool2
000?ool001Ooo`800003ool00?oo01Goool0054000ooo`005ooo00@00?ooool00?ooogKoo`005_oo
0P0000?oo`000000ooooM_oo000Fool20002ool2003ooomeool001Ooo`04003ooooo003ooomfool0
01Ooo`@00?ooogKoo`005ooo00@00?ooool00?ooogKoo`005ooo0P0000?oo`00ool0ooooMOoo000G
ool3003ooomgool001Soo`03003ooooo0?ooogKoo`006?oo00<00?ooool0ooooM_oo000Hool00`00
ooooo`3ooomfool001Soo`03003ooooo0?ooogKoo`006?oo00<00?ooool0ooooM_oo000Gool2003o
oomhool00?oooi7oo`00\
\>"],
  ImageRangeCache->{{{0, 399}, {246.188, 0}} -> {-4.25487, -17.436, \
0.0219323, 0.577189}}]
}, Open  ]],

Cell[BoxData[
    \(\(\(\[IndentingNewLine]\)\(\[IndentingNewLine]\)\(\[IndentingNewLine]\)\
\(\(Klein2002phos = {{\(-2\), 0.035398230088495575`}, {\(-1\), 
            0.08495575221238938`}, {0, 0.39292035398230085`}, {1, 
            0.6300884955752213`}, {2, 
            0.6725663716814159`}};\)\[IndentingNewLine]\n
    \(Klein2002phosEB = {{\(-2\), 0.035398230088495575`*facphos}, {\(-1\), 
            0.08495575221238938`*facphos}, {{0, 
              0.39292035398230085`*facphos}, 
            ErrorBar[{\(-0.035398230088495575`\)*facphos, 
                0.035398230088495575`*facphos}]}, {{1, 
              0.6300884955752213`*facphos}, 
            ErrorBar[{\(-0.07079646017699115`\)*facphos, 
                0.07079646017699115`*facphos}]}, {{2, 
              0.6725663716814159`*facphos}, 
            ErrorBar[{\(-0.08495575221238938`\)*facphos, 
                0.08495575221238938`*
                  facphos}]}};\)\[IndentingNewLine]\[IndentingNewLine] (*\ 
      Projection\ of\ experimental\ data\ on\ model\ output\ \
*) \[IndentingNewLine]\n
    \(IRphosFit = Fit[Klein2002phos, IRphosLog, ex];\)\)\)\)], "Input"],

Cell[BoxData[
    \(\(\(\[IndentingNewLine]\)\(\[IndentingNewLine]\)\(\(FigIRphos = 
        Plot[IRphosLog, {ex, \(-2\), 2}, 
          PlotStyle \[Rule] {RGBColor[0, 0, 0]}, 
          FrameLabel \[Rule] \ {"\<log Insulin [nM]\>", "\<Fraction\>"}, \ 
          Frame \[Rule] \ True, DisplayFunction \[Rule] \ Identity, 
          PlotRange \[Rule] \ {All, {0, 
                0.8}}];\)\[IndentingNewLine]\[IndentingNewLine]
    \(ScalingPhos = 
        IRphosLog/IRphosFit;\)\[IndentingNewLine]\[IndentingNewLine]
    \)\)\)], "Input"],

Cell[CellGroupData[{

Cell[BoxData[
    \(\(\( (*\ 
      Stationary\ receptor\ phosphorylation\ characteristics\ *) \)\(\
\[IndentingNewLine]\)\(\[IndentingNewLine]\)\(\[IndentingNewLine]\)\(\
FigAktData = 
      MultipleListPlot[
        Evaluate[Klein2002phosEB /. facphos -> ScalingPhos[\([1, 1]\)]], \ 
        SymbolStyle \[Rule] {RGBColor[1, 0, 0]}, 
        DisplayFunction \[Rule] \ Identity, 
        SymbolShape \[Rule] {PlotSymbol[
              Box]}, \[IndentingNewLine]AxesOrigin \[Rule] {0, 0}, 
        FrameLabel \[Rule] \ {"\<\>", "\<\>", "\<\>", "\<fmol/(fmol*min)\>"}, 
        Frame \[Rule] True]\[IndentingNewLine]\[IndentingNewLine]
    PhosData = 
      Show[FigIRphos, FigAktData, 
        FrameLabel \[Rule] {"\<log insulin [nM]\>", "\<Fraction of \
phosphorylated receptors\>"}, PlotRange \[Rule] \ {All, All}, 
        DisplayFunction \[Rule] $DisplayFunction, 
        ImageSize \[Rule] \ 400]\[IndentingNewLine]
    \)\)\)], "Input"],

Cell[BoxData[
    TagBox[\(\[SkeletonIndicator]  Graphics  \[SkeletonIndicator]\),
      False,
      Editable->False]], "Output"],

Cell[GraphicsData["PostScript", "\<\
%!
%%Creator: Mathematica
%%AspectRatio: .61803 
%%ImageSize: 400 247.214 
MathPictureStart
/Mabs {
Mgmatrix idtransform
Mtmatrix dtransform
} bind def
/Mabsadd { Mabs
3 -1 roll add
3 1 roll add
exch } bind def
%% Graphics
%%IncludeResource: font Courier
%%IncludeFont: Courier
/Courier findfont 10  scalefont  setfont
% Scaling calculations
0.5 0.238095 0.0120659 0.991531 [
[.02381 -0.0125 -6 -9 ]
[.02381 -0.0125 6 0 ]
[.2619 -0.0125 -6 -9 ]
[.2619 -0.0125 6 0 ]
[.5 -0.0125 -3 -9 ]
[.5 -0.0125 3 0 ]
[.7381 -0.0125 -3 -9 ]
[.7381 -0.0125 3 0 ]
[.97619 -0.0125 -3 -9 ]
[.97619 -0.0125 3 0 ]
[ 0 0 -0.125 0 ]
[.5 -0.0125 -50 -19.4375 ]
[.5 -0.0125 50 -9 ]
[-0.0125 .01207 -6 -4.5 ]
[-0.0125 .01207 0 4.5 ]
[-0.0125 .11122 -18 -4.5 ]
[-0.0125 .11122 0 4.5 ]
[-0.0125 .21037 -18 -4.5 ]
[-0.0125 .21037 0 4.5 ]
[-0.0125 .30953 -18 -4.5 ]
[-0.0125 .30953 0 4.5 ]
[-0.0125 .40868 -18 -4.5 ]
[-0.0125 .40868 0 4.5 ]
[-0.0125 .50783 -18 -4.5 ]
[-0.0125 .50783 0 4.5 ]
[-0.0125 .60698 -18 -4.5 ]
[-0.0125 .60698 0 4.5 ]
[ 0 0 -0.125 0 ]
[-0.01875 .30902 -28.125 -110 ]
[-0.01875 .30902 -18 110 ]
[ 0 .61803 .125 0 ]
[ 1 0 .125 0 ]
[ 0 0 0 0 ]
[ 1 .61803 0 0 ]
] MathScale
% Start of Graphics
1 setlinecap
1 setlinejoin
newpath
0 g
.25 Mabswid
[ ] 0 setdash
.02381 0 m
.02381 .00625 L
s
[(-2)] .02381 -0.0125 0 1 Mshowa
.2619 0 m
.2619 .00625 L
s
[(-1)] .2619 -0.0125 0 1 Mshowa
.5 0 m
.5 .00625 L
s
[(0)] .5 -0.0125 0 1 Mshowa
.7381 0 m
.7381 .00625 L
s
[(1)] .7381 -0.0125 0 1 Mshowa
.97619 0 m
.97619 .00625 L
s
[(2)] .97619 -0.0125 0 1 Mshowa
.125 Mabswid
.07143 0 m
.07143 .00375 L
s
.11905 0 m
.11905 .00375 L
s
.16667 0 m
.16667 .00375 L
s
.21429 0 m
.21429 .00375 L
s
.30952 0 m
.30952 .00375 L
s
.35714 0 m
.35714 .00375 L
s
.40476 0 m
.40476 .00375 L
s
.45238 0 m
.45238 .00375 L
s
.54762 0 m
.54762 .00375 L
s
.59524 0 m
.59524 .00375 L
s
.64286 0 m
.64286 .00375 L
s
.69048 0 m
.69048 .00375 L
s
.78571 0 m
.78571 .00375 L
s
.83333 0 m
.83333 .00375 L
s
.88095 0 m
.88095 .00375 L
s
.92857 0 m
.92857 .00375 L
s
.25 Mabswid
0 0 m
1 0 L
s
gsave
.5 -0.0125 -111 -23.4375 Mabsadd m
1 1 Mabs scale
currentpoint translate
0 18.4375 translate 1 -1 scale
/g { setgray} bind def
/k { setcmykcolor} bind def
/p { gsave} bind def
/r { setrgbcolor} bind def
/w { setlinewidth} bind def
/C { curveto} bind def
/F { fill} bind def
/L { lineto} bind def
/rL { rlineto} bind def
/P { grestore} bind def
/s { stroke} bind def
/S { show} bind def
/N {currentpoint 3 -1 roll show moveto} bind def
/Msf { findfont exch scalefont [1 0 0 -1 0 0 ] makefont setfont} bind def
/m { moveto} bind def
/Mr { rmoveto} bind def
/Mx {currentpoint exch pop moveto} bind def
/My {currentpoint pop exch moveto} bind def
/X {0 rmoveto} bind def
/Y {0 exch rmoveto} bind def
63.000 11.562 moveto
%%IncludeResource: font Courier
%%IncludeFont: Courier
/Courier findfont 10.000 scalefont
[1 0 0 -1 0 0 ] makefont setfont
0.000 0.000 0.000 setrgbcolor
0.000 0.000 rmoveto
63.000 11.562 moveto
%%IncludeResource: font Courier
%%IncludeFont: Courier
/Courier findfont 10.000 scalefont
[1 0 0 -1 0 0 ] makefont setfont
0.000 0.000 0.000 setrgbcolor
(log) show
87.000 11.562 moveto
(insulin) show
%%IncludeResource: font Mathematica2Mono
%%IncludeFont: Mathematica2Mono
/Mathematica2Mono findfont 10.000 scalefont
[1 0 0 -1 0 0 ] makefont setfont
0.000 0.000 0.000 setrgbcolor
135.000 11.562 moveto
(@) show
141.000 11.562 moveto
%%IncludeResource: font Courier
%%IncludeFont: Courier
/Courier findfont 10.000 scalefont
[1 0 0 -1 0 0 ] makefont setfont
0.000 0.000 0.000 setrgbcolor
(nM) show
%%IncludeResource: font Mathematica2Mono
%%IncludeFont: Mathematica2Mono
/Mathematica2Mono findfont 10.000 scalefont
[1 0 0 -1 0 0 ] makefont setfont
0.000 0.000 0.000 setrgbcolor
153.000 11.562 moveto
(D) show
159.000 11.562 moveto
%%IncludeResource: font Courier
%%IncludeFont: Courier
/Courier findfont 10.000 scalefont
[1 0 0 -1 0 0 ] makefont setfont
0.000 0.000 0.000 setrgbcolor
0.000 0.000 rmoveto
1.000 setlinewidth
grestore
0 .01207 m
.00625 .01207 L
s
[(0)] -0.0125 .01207 1 0 Mshowa
0 .11122 m
.00625 .11122 L
s
[(0.1)] -0.0125 .11122 1 0 Mshowa
0 .21037 m
.00625 .21037 L
s
[(0.2)] -0.0125 .21037 1 0 Mshowa
0 .30953 m
.00625 .30953 L
s
[(0.3)] -0.0125 .30953 1 0 Mshowa
0 .40868 m
.00625 .40868 L
s
[(0.4)] -0.0125 .40868 1 0 Mshowa
0 .50783 m
.00625 .50783 L
s
[(0.5)] -0.0125 .50783 1 0 Mshowa
0 .60698 m
.00625 .60698 L
s
[(0.6)] -0.0125 .60698 1 0 Mshowa
.125 Mabswid
0 .0319 m
.00375 .0319 L
s
0 .05173 m
.00375 .05173 L
s
0 .07156 m
.00375 .07156 L
s
0 .09139 m
.00375 .09139 L
s
0 .13105 m
.00375 .13105 L
s
0 .15088 m
.00375 .15088 L
s
0 .17071 m
.00375 .17071 L
s
0 .19054 m
.00375 .19054 L
s
0 .2302 m
.00375 .2302 L
s
0 .25003 m
.00375 .25003 L
s
0 .26986 m
.00375 .26986 L
s
0 .28969 m
.00375 .28969 L
s
0 .32936 m
.00375 .32936 L
s
0 .34919 m
.00375 .34919 L
s
0 .36902 m
.00375 .36902 L
s
0 .38885 m
.00375 .38885 L
s
0 .42851 m
.00375 .42851 L
s
0 .44834 m
.00375 .44834 L
s
0 .46817 m
.00375 .46817 L
s
0 .488 m
.00375 .488 L
s
0 .52766 m
.00375 .52766 L
s
0 .54749 m
.00375 .54749 L
s
0 .56732 m
.00375 .56732 L
s
0 .58715 m
.00375 .58715 L
s
.25 Mabswid
0 0 m
0 .61803 L
s
gsave
-0.01875 .30902 -194.062 -9.0625 Mabsadd m
1 1 Mabs scale
currentpoint translate
171 9.0625 translate
90 rotate
-171 -9.0625 translate
0 18.125 translate 1 -1 scale
/g { setgray} bind def
/k { setcmykcolor} bind def
/p { gsave} bind def
/r { setrgbcolor} bind def
/w { setlinewidth} bind def
/C { curveto} bind def
/F { fill} bind def
/L { lineto} bind def
/rL { rlineto} bind def
/P { grestore} bind def
/s { stroke} bind def
/S { show} bind def
/N {currentpoint 3 -1 roll show moveto} bind def
/Msf { findfont exch scalefont [1 0 0 -1 0 0 ] makefont setfont} bind def
/m { moveto} bind def
/Mr { rmoveto} bind def
/Mx {currentpoint exch pop moveto} bind def
/My {currentpoint pop exch moveto} bind def
/X {0 rmoveto} bind def
/Y {0 exch rmoveto} bind def
63.000 11.562 moveto
%%IncludeResource: font Courier
%%IncludeFont: Courier
/Courier findfont 10.000 scalefont
[1 0 0 -1 0 0 ] makefont setfont
0.000 0.000 0.000 setrgbcolor
0.000 0.000 rmoveto
63.000 11.562 moveto
%%IncludeResource: font Courier
%%IncludeFont: Courier
/Courier findfont 10.000 scalefont
[1 0 0 -1 0 0 ] makefont setfont
0.000 0.000 0.000 setrgbcolor
(Fraction) show
117.000 11.562 moveto
(of) show
135.000 11.562 moveto
(phosphorylated) show
225.000 11.562 moveto
(receptors) show
279.000 11.562 moveto
%%IncludeResource: font Courier
%%IncludeFont: Courier
/Courier findfont 10.000 scalefont
[1 0 0 -1 0 0 ] makefont setfont
0.000 0.000 0.000 setrgbcolor
0.000 0.000 rmoveto
1.000 setlinewidth
grestore
.02381 .61178 m
.02381 .61803 L
s
.2619 .61178 m
.2619 .61803 L
s
.5 .61178 m
.5 .61803 L
s
.7381 .61178 m
.7381 .61803 L
s
.97619 .61178 m
.97619 .61803 L
s
.125 Mabswid
.07143 .61428 m
.07143 .61803 L
s
.11905 .61428 m
.11905 .61803 L
s
.16667 .61428 m
.16667 .61803 L
s
.21429 .61428 m
.21429 .61803 L
s
.30952 .61428 m
.30952 .61803 L
s
.35714 .61428 m
.35714 .61803 L
s
.40476 .61428 m
.40476 .61803 L
s
.45238 .61428 m
.45238 .61803 L
s
.54762 .61428 m
.54762 .61803 L
s
.59524 .61428 m
.59524 .61803 L
s
.64286 .61428 m
.64286 .61803 L
s
.69048 .61428 m
.69048 .61803 L
s
.78571 .61428 m
.78571 .61803 L
s
.83333 .61428 m
.83333 .61803 L
s
.88095 .61428 m
.88095 .61803 L
s
.92857 .61428 m
.92857 .61803 L
s
.25 Mabswid
0 .61803 m
1 .61803 L
s
.99375 .01207 m
1 .01207 L
s
.99375 .11122 m
1 .11122 L
s
.99375 .21037 m
1 .21037 L
s
.99375 .30953 m
1 .30953 L
s
.99375 .40868 m
1 .40868 L
s
.99375 .50783 m
1 .50783 L
s
.99375 .60698 m
1 .60698 L
s
.125 Mabswid
.99625 .0319 m
1 .0319 L
s
.99625 .05173 m
1 .05173 L
s
.99625 .07156 m
1 .07156 L
s
.99625 .09139 m
1 .09139 L
s
.99625 .13105 m
1 .13105 L
s
.99625 .15088 m
1 .15088 L
s
.99625 .17071 m
1 .17071 L
s
.99625 .19054 m
1 .19054 L
s
.99625 .2302 m
1 .2302 L
s
.99625 .25003 m
1 .25003 L
s
.99625 .26986 m
1 .26986 L
s
.99625 .28969 m
1 .28969 L
s
.99625 .32936 m
1 .32936 L
s
.99625 .34919 m
1 .34919 L
s
.99625 .36902 m
1 .36902 L
s
.99625 .38885 m
1 .38885 L
s
.99625 .42851 m
1 .42851 L
s
.99625 .44834 m
1 .44834 L
s
.99625 .46817 m
1 .46817 L
s
.99625 .488 m
1 .488 L
s
.99625 .52766 m
1 .52766 L
s
.99625 .54749 m
1 .54749 L
s
.99625 .56732 m
1 .56732 L
s
.99625 .58715 m
1 .58715 L
s
.25 Mabswid
1 0 m
1 .61803 L
s
.5 0 m
.5 .61803 L
s
0 0 m
1 0 L
1 .61803 L
0 .61803 L
closepath
clip
newpath
0 0 0 r
.5 Mabswid
.02381 .01472 m
.04262 .01524 L
.06244 .01591 L
.08426 .0168 L
.10458 .01782 L
.14264 .02035 L
.16305 .02212 L
.18163 .02406 L
.20239 .02666 L
.22156 .02955 L
.25997 .03707 L
.29932 .04795 L
.33716 .06245 L
.37745 .08353 L
.41622 .1106 L
.45744 .14773 L
.49715 .19184 L
.53534 .24091 L
.57599 .29761 L
.61512 .35286 L
.6567 .408 L
.69677 .45444 L
.73532 .4914 L
.77632 .52226 L
.81581 .5446 L
.85378 .56043 L
.87493 .56728 L
.89421 .57251 L
.93311 .58065 L
.9522 .58368 L
.97296 .58639 L
.97619 .58676 L
s
0 g
.001 w
.5 .34637 m
.5 .29112 L
s
.5 .34637 1.5 0 Mabsadd m
.5 .34637 -1.5 0 Mabsadd L s
.5 .29112 1.5 0 Mabsadd m
.5 .29112 -1.5 0 Mabsadd L s
.7381 .55911 m
.7381 .4486 L
s
.7381 .55911 1.5 0 Mabsadd m
.7381 .55911 -1.5 0 Mabsadd L s
.7381 .4486 1.5 0 Mabsadd m
.7381 .4486 -1.5 0 Mabsadd L s
.97619 .60332 m
.97619 .4707 L
s
.97619 .60332 1.5 0 Mabsadd m
.97619 .60332 -1.5 0 Mabsadd L s
.97619 .4707 1.5 0 Mabsadd m
.97619 .4707 -1.5 0 Mabsadd L s
1 0 0 r
.0001 w
.02381 .03969 -2.5 2.5 Mabsadd m
.02381 .03969 2.5 2.5 Mabsadd L
.02381 .03969 2.5 -2.5 Mabsadd L
.02381 .03969 -2.5 -2.5 Mabsadd L
.02381 .03969 -2.5 2.5 Mabsadd L closepath F
.2619 .07837 -2.5 2.5 Mabsadd m
.2619 .07837 2.5 2.5 Mabsadd L
.2619 .07837 2.5 -2.5 Mabsadd L
.2619 .07837 -2.5 -2.5 Mabsadd L
.2619 .07837 -2.5 2.5 Mabsadd L closepath F
.5 .31874 -2.5 2.5 Mabsadd m
.5 .31874 2.5 2.5 Mabsadd L
.5 .31874 2.5 -2.5 Mabsadd L
.5 .31874 -2.5 -2.5 Mabsadd L
.5 .31874 -2.5 2.5 Mabsadd L closepath F
.7381 .50386 -2.5 2.5 Mabsadd m
.7381 .50386 2.5 2.5 Mabsadd L
.7381 .50386 2.5 -2.5 Mabsadd L
.7381 .50386 -2.5 -2.5 Mabsadd L
.7381 .50386 -2.5 2.5 Mabsadd L closepath F
.97619 .53701 -2.5 2.5 Mabsadd m
.97619 .53701 2.5 2.5 Mabsadd L
.97619 .53701 2.5 -2.5 Mabsadd L
.97619 .53701 -2.5 -2.5 Mabsadd L
.97619 .53701 -2.5 2.5 Mabsadd L closepath F
% End of Graphics
MathPictureEnd
\
\>"], "Graphics",
  ImageSize->{400, 247.188},
  ImageCache->GraphicsData["Bitmap", "\<\
CF5dJ6E]HGAYHf4PAg9QL6QYHg<PAVmbKF5d0`40006@0000ma000`40n007h00OooooTOoo003ooonA
ool00;Goo`<003_oo`8000koo`8008_oo`00^?oo00<00?ooool0>?oo00<00?ooool03_oo00<00?oo
ool0ROoo002Yool50002ool20004ool30008ool800001?oo00000?oo0`001?oo0P0000?oo`00ool0
1@0000?oo`0000001P0000?oo`0000002Ooo00<00?ooool00`0000?oo`0000000P0000?oo`000000
0ooo00<00?ooool0ROoo002[ool01@00oooooooo00000_oo00@00?ooool000;oo`03003ooooo00So
o`05003oooooool00002ool00`00ooooo`03ool01000ooooo`000_oo00<00?ooool00_oo00<00?oo
ool00ooo00D00?ooooooo`0000;oo`03003ooooo00Soo`05003oooooool00002ool00`00ool00003
ool01@00oooooooo0000Rooo002[ool01@00oooooooo00000_oo00@00?ooool000;oo`03003ooooo
00Soo`05003oooooool00002ool01000oooooooo0P000ooo00@00?ooool000Coo`03003ooooo00?o
o`05003oooooool00002ool00`00ooooo`08ool01@00oooooooo00000_oo00L00?oo003oo`00ool0
0003ool00`00ooooo`29ool00:_oo`05003oooooool00002ool01000ooooo`000_oo00<00?ooool0
2?oo00D00?ooooooo`0000;oo`04003ooooo0005ool01000ooooo`001?oo00<00?ooool00ooo00D0
0?ooooooo`0000;oo`03003ooooo00Soo`05003oooooool00002ool01`00ool00?oo003oo`0000?o
o`03003ooooo08Woo`00Zooo00<00?ooool00_oo0P001?oo0P0000?oo`00ool01ooo0P000_oo00@0
0?oo000000Coo`<00004ool00000ool20004ool00`00ooooo`02ool20002ool01000ool000002ooo
00D00?ooool00?oo008000;oo`800003ool0000000?oo`03003ooooo08Woo`00Zooo00<00?ooool0
;Ooo00<00?ooool05Ooo0P001ooo00D00?ooooooo`0000;oo`8008_oo`00Z_oo0P005ooo00<00?oo
ool05?oo0P001Ooo00<00?ooool0[?oo003ooonAool00?oooi7oo`00;ooo1000DOoo1000Cooo0P00
Dooo1000DOoo10002ooo000_ool00`00ooooo`1Dool00`00ooooo`1=ool01000ooooo`00E?oo00<0
0?ooool0D?oo00<00?ooool03?oo000`ool00`00ooooo`1Cool00`00ooooo`1=ool01000ooooo`00
E?oo00<00?ooool0DOoo00<00?ooool02ooo000Yool40004ool00`00ooooo`1:ool40004ool00`00
ooooo`1=ool01000ooooo`00E?oo00<00?ooool0D_oo00<00?ooool02_oo000bool00`00ooooo`1A
ool00`00ooooo`1=ool01000ooooo`00E?oo00<00?ooool0Dooo00<00?ooool02Ooo000_ool01000
ooooo`00DOoo0`00Cooo00@00?ooool005;oo`<005;oo`04003ooooo000;ool0033oo`8005Coo`03
003ooooo04koo`8005Goo`03003ooooo057oo`8000coo`00ooooTOoo003ooonAool00?oooi7oo`00
ooooTOoo000Uoooo001Y0003ool002Goo`03003ooooo00Koo`03003ooooo00koo`03003ooooo00ko
o`03003ooooo00koo`03003ooooo00koo`03003ooooo00koo`03003ooooo00koo`03003ooooo00ko
o`03003ooooo00koo`03003ooooo00koo`03003ooooo00koo`03003ooooo00koo`03003ooooo00oo
o`03003ooooo00koo`03003ooooo00koo`03003ooooo00koo`03003ooooo00koo`03003ooooo00ko
o`03003ooooo00koo`03003ooooo00koo`03003ooooo00koo`03003ooooo00Koo`03003ooooo007o
o`009Ooo00<00?ooool01_oo00<00?ooool03_oo00<00?ooool03_oo00<00?ooool03_oo00<00?oo
ool03_oo00<00?ooool03_oo00<00?ooool03_oo00<00?ooool03_oo00<00?ooool03_oo00<00?oo
ool03_oo00<00?ooool03_oo00<00?ooool03_oo00<00?ooool03ooo00<00?ooool03_oo00<00?oo
ool03_oo00<00?ooool03_oo00<00?ooool03_oo00<00?ooool03_oo00<00?ooool03_oo00<00?oo
ool03_oo00<00?ooool03_oo00<00?ooool01_oo00<00?ooool00Ooo000Lool20007ool00`00oooo
o`2`ool00`00ooooo`2aool00`00ooooo`01ool000[oo`<000koo`04003ooooo0006ool00`00oooo
o`2`ool00`00ooooo`2aool00`00ooooo`01ool000_oo`03003ooooo00goo`04003ooooo0006ool3
002`ool00`00ooooo`2_ool30003ool000_oo`03003oo`0000goo`04003ooooo0006ool00`00oooo
o`06oolI002Aool00`00ooooo`2aool00`00ooooo`01ool000_oo`<000goo`04003ooooo0006ool0
0`00ooooo`0Oool;0026ool00`00ooooo`2aool00`00ooooo`01ool000_oo`04003ooooo000<ool0
1000ooooo`001_oo00<00?ooool0:_oo4@00MOoo00<00?ooool0/Ooo00<00?ooool00Ooo000:ool5
000=ool20007ool00`00ooooo`0kool7001^ool00`00ooooo`2aool00`00ooooo`01ool000_oo`@0
01Koo`03003ooooo04;oo`L006Ooo`03003ooooo0;7oo`03003ooooo007oo`003?oo00<00?ooool0
5_oo00<00?ooool0BOoo1P00HOoo00<00?ooool0/Ooo00<00?ooool00Ooo000<ool00`00ooooo`0F
ool2001@ool4001Mool00`00ooooo`2_ool30003ool000coo`03003ooooo01Koo`03003ooooo00?o
o`Gh04_oo`D005Soo`03003ooooo0;7oo`03003ooooo007oo`002ooo00<00?oo00000P005Ooo00<0
0?ooool00ooo1OP0D?oo1@00Dooo00<00?ooool0/Ooo00<00?ooool00Ooo000Uool00`00ooooo`03
ool5n01Eool4001?ool00`00ooooo`2aool00`00ooooo`01ool000coo`800003ool00?oo01Coo`03
003ooooo00?oo`Gh05Woo`D004[oo`03003ooooo0;7oo`03003ooooo007oo`002ooo00@00?ooool0
01Koo`03003ooooo00?oo`Gh05koo`@004Koo`03003ooooo0;7oo`03003ooooo007oo`003?oo0`00
5_oo00<00?ooool0J_oo0P00A?oo00<00?ooool0/Ooo00<00?ooool00Ooo000>ool00`00ooooo`0D
ool2001]ool20012ool00`00ooooo`2_ool30003ool000coo`8001Ooo`03003ooooo06koo`<003oo
o`03003ooooo0;7oo`03003ooooo007oo`009Ooo00<00?ooool0LOoo0P00?Ooo00<00?ooool0/Ooo
00<00?ooool00Ooo000<ool2000Gool00`00ooooo`1cool2000kool00`00ooooo`2aool00`00oooo
o`01ool000_oo`04003ooooo000Fool00`00ooooo`1eool2000iool00`00ooooo`2aool00`00oooo
o`01ool000_oo`03003ooooo01Ooo`03003ooooo07Ooo`8003Ooo`03003ooooo0;7oo`03003ooooo
007oo`002ooo00@00?ooool001Koo`03003ooooo07Woo`8003Goo`03003ooooo0;7oo`03003ooooo
007oo`003?oo0P005ooo0P00O?oo0P00<ooo00<00?ooool0[ooo0`000ooo000Uool00`00ooooo`1H
ool5n00Pool2000aool00`00ooooo`2aool00`00ooooo`01ool000goo`8001Koo`03003ooooo05So
o`Gh02;oo`8002ooo`03003ooooo0;7oo`03003ooooo007oo`003?oo00@00?ooool001Goo`03003o
oooo05Soo`Gh02Coo`8002goo`03003ooooo0;7oo`03003ooooo007oo`003?oo00<00?ooool05_oo
00<00?ooool0F?oo1OP09_oo0P00:ooo00<00?ooool0/Ooo00<00?ooool00Ooo000<ool00`00oooo
o`0Fool00`00ooooo`1Hool5n00Xool2000Yool00`00ooooo`2aool00`00ooooo`01ool000_oo`@0
01Koo`03003ooooo08Ooo`03003ooooo02Koo`03003ooooo0;7oo`03003ooooo007oo`003?oo00<0
0?ooool05_oo0P00ROoo00<00?ooool09Ooo00<00?ooool0[ooo0`000ooo000;ool5000Eool00`00
ooooo`29ool2000Uool00`00ooooo`2aool00`00ooooo`01ool000goo`03003ooooo01Goo`03003o
oooo08_oo`03003ooooo02;oo`03003ooooo0;7oo`03003ooooo007oo`003Ooo00<00?ooool05Ooo
00<00?ooool0S?oo0P008_oo00<00?ooool0/Ooo00<00?ooool00Ooo000=ool00`00ooooo`0Eool0
0`00ooooo`2>ool00`00ooooo`0Oool00`00ooooo`2aool00`00ooooo`01ool000coo`8000;oo`80
00Coo`03003ooooo00;oo`@000Koo`03003ooooo08ooo`03003ooooo01koo`03003ooooo0;7oo`03
003ooooo007oo`003ooo00@00?ooool000[oo`03003ooooo00Goo`03003ooooo093oo`8001koo`03
003ooooo0;7oo`03003ooooo007oo`003?oo0P0000Goo`00ooooo`0000[oo`03003ooooo00Goo`<0
09;oo`03003ooooo01_oo`03003ooooo0:ooo`<000?oo`002ooo00<00?ooool00P000_oo00<00?oo
ool02?oo00<00?ooool01Ooo00<00?ooool0Tooo00<00?ooool06_oo00<00?ooool0/Ooo00<00?oo
ool00Ooo000;ool00`00ooooo`020002ool00`00ooooo`08ool00`00ooooo`05ool00`00ooooo`2D
ool00`00ooooo`0Iool00`00ooooo`2aool00`00ooooo`01ool000_oo`03003ooooo008000;oo`03
003ooooo00Koo`<000Ooo`03003ooooo09Goo`8001Woo`03003ooooo0;7oo`03003ooooo007oo`00
3?oo0P000_oo0P002ooo00<00?ooool01Ooo00<00?ooool0Uooo00<00?ooool05_oo00<00?ooool0
/Ooo00<00?ooool00Ooo000Uool00`00ooooo`2Hool00`00ooooo`0Eool00`00ooooo`2aool00`00
ooooo`01ool000[oo`<00003ool0000001Goo`03003ooooo09Woo`03003ooooo01Coo`03003ooooo
0;7oo`03003ooooo007oo`002ooo00@00?ooool001Koo`8009_oo`03003ooooo01?oo`03003ooooo
0:ooo`<000?oo`002ooo00@00?ooool001Koo`03003ooooo09_oo`03003ooooo01;oo`03003ooooo
0;7oo`03003ooooo007oo`002ooo00@00?ooool001Koo`03003ooooo09coo`03003ooooo017oo`03
003ooooo0;7oo`03003ooooo007oo`002_oo00@00?oo000001Ooo`03003ooooo09goo`80017oo`03
003ooooo0;7oo`03003ooooo007oo`009Ooo00<00?ooool0Wooo00<00?ooool03_oo00<00?ooool0
/Ooo00<00?ooool00Ooo000Uool00`00ooooo`2Pool00`00ooooo`0=ool00`00ooooo`2aool00`00
ooooo`01ool002Goo`03003ooooo0:7oo`03003ooooo00coo`03003ooooo0;7oo`03003ooooo007o
o`009Ooo0P00Xooo00<00?ooool02ooo00<00?ooool0[ooo0`000ooo000Uool00`00ooooo`2Sool0
0`00ooooo`0:ool00`00ooooo`2aool00`00ooooo`01ool002Goo`03003ooooo0:Coo`03003ooooo
00Woo`03003ooooo0;7oo`03003ooooo007oo`009Ooo00<00?ooool0Y?oo00<00?ooool02Ooo00<0
0?ooool0/Ooo00<00?ooool00Ooo000<ool2000Gool00`00ooooo`2Uool00`00ooooo`08ool00`00
ooooo`2aool00`00ooooo`01ool000_oo`04003ooooo000Fool00`00ooooo`2Vool00`00ooooo`07
ool00`00ooooo`2aool00`00ooooo`01ool000_oo`04003ooooo000Fool00`00ooooo`2Wool00`00
ooooo`06ool00`00ooooo`2aool00`00ooooo`01ool000_oo`04003ooooo000Fool2002Yool00`00
ooooo`05ool00`00ooooo`2_ool30003ool000coo`8001Ooo`03003ooooo0:Woo`03003ooooo00Co
o`03003ooooo0;7oo`03003ooooo007oo`009Ooo00<00?ooool0Z_oo00<00?ooool00ooo00<00?oo
ool0/Ooo00<00?ooool00Ooo000;ool4000Fool00`00ooooo`2[ool00`00ooooo`02ool00`00oooo
o`2aool00`00ooooo`01ool000coo`03003ooooo01Koo`03003ooooo0:_oo`03003ooooo00;oo`03
003ooooo0;7oo`03003ooooo007oo`003?oo00<00?ooool05_oo00<00?ooool0[?oo00D00?oooooo
o`000;?oo`03003ooooo007oo`003?oo00<00?ooool05_oo00<00?ooool0[Ooo00@00?ooool00;?o
o`03003ooooo007oo`002ooo10005_oo00<00?ooool0[_oo00<00?oo0000/ooo00<00?ooool00Ooo
000<ool00`00ooooo`0Fool2002`ool2002aool30003ool000goo`8001Koo`03003ooooo0;3oo`03
003ooooo0;7oo`03003ooooo007oo`009Ooo00<00?ooool0/?oo0P00/_oo00<00?ooool00Ooo000U
ool00`00ooooo`2`ool2002bool00`00ooooo`01ool002Goo`03003ooooo0;3oo`03003oo`000;7o
o`03003ooooo007oo`002_oo0`000ooo0P001?oo00<00?ooool00_oo10001_oo00<00?ooool0/?oo
00@00?ooool00;3oo`03003ooooo007oo`002ooo00D00?ooooooo`0000;oo`03003ooooo00Koo`03
003ooooo00Ooo`03003ooooo0;3oo`05003oooooool0002_ool00`00ooooo`01ool000_oo`<00005
ool00?ooool00009ool00`00ooooo`06ool3002`ool01@00oooooooo0000[Ooo0`000ooo000;ool0
0`00ooooo`020002ool00`00ooooo`08ool00`00ooooo`05ool00`00ooooo`2`ool00`00ooooo`02
ool00`00ooooo`2/ool00`00ooooo`01ool000_oo`03003ooooo008000;oo`03003ooooo00Woo`03
003ooooo00Coo`03003ooooo0;3oo`03003ooooo00?oo`03003ooooo0:_oo`03003ooooo007oo`00
2ooo00<00?ooool00P000_oo00<00?ooool01_oo00@00?ooool000Koo`03003ooooo0;3oo`03003o
oooo00Coo`03003ooooo0:[oo`03003ooooo007oo`002_oo00@00?oo000000;oo`8000[oo`8000Oo
o`03003ooooo0;3oo`03003ooooo00Goo`03003ooooo0:Woo`03003ooooo007oo`009Ooo00<00?oo
ool0/?oo00<00?ooool01Ooo00<00?ooool0ZOoo00<00?ooool00Ooo000:ool300000ooo0000000E
ool00`00ooooo`2`ool00`00ooooo`06ool00`00ooooo`2Xool00`00ooooo`01ool000_oo`04003o
oooo000Fool2002aool00`00ooooo`07ool00`00ooooo`2Uool30003ool000_oo`04003ooooo000F
ool00`00ooooo`2`ool00`00ooooo`08ool00`00ooooo`2Vool00`00ooooo`01ool000_oo`04003o
oooo000Fool00`00ooooo`2`ool00`00ooooo`08ool00`00ooooo`2Vool00`00ooooo`01ool000_o
o`<001Ooo`03003ooooo0;3oo`03003ooooo00Woo`03003ooooo0:Goo`03003ooooo007oo`002ooo
00<00?ooool05ooo00<00?ooool0/?oo00<00?ooool02_oo00<00?ooool0Y?oo00<00?ooool00Ooo
000:ool4000Gool00`00ooooo`2`ool00`00ooooo`0;ool00`00ooooo`2Sool00`00ooooo`01ool0
00_oo`04003ooooo000Fool00`00ooooo`2`ool00`00ooooo`0;ool00`00ooooo`2Sool00`00oooo
o`01ool000_oo`04003ooooo000Fool2002aool00`00ooooo`0<ool00`00ooooo`2Pool30003ool0
00_oo`04003ooooo000Fool00`00ooooo`2`ool00`00ooooo`0=ool00`00ooooo`2Qool00`00oooo
o`01ool000coo`8001Ooo`03003ooooo0;3oo`03003ooooo00koo`03003ooooo0:3oo`03003ooooo
007oo`009Ooo00<00?ooool0/?oo00<00?ooool03_oo00<00?ooool0X?oo00<00?ooool00Ooo000;
ool3000Gool00`00ooooo`2`ool00`00ooooo`0?ool00`00ooooo`2Oool00`00ooooo`01ool000ko
o`03003ooooo01Coo`03003ooooo0;3oo`03003ooooo013oo`03003ooooo09koo`03003ooooo007o
o`003?oo0P005ooo00<00?ooool0/?oo00<00?ooool04Ooo00<00?ooool0WOoo00<00?ooool00Ooo
000;ool00`00ooooo`0Gool2002aool00`00ooooo`0Aool00`00ooooo`2Kool30003ool000[oo`D0
01Koo`03003ooooo0;3oo`03003ooooo01;oo`03003ooooo09coo`03003ooooo007oo`002ooo00<0
0?ooool05ooo00<00?ooool0/?oo00<00?ooool04ooo00<00?ooool0Vooo00<00?ooool00Ooo000;
ool3000Gool00`00ooooo`2`ool00`00ooooo`0Dool00`00ooooo`2Jool00`00ooooo`01ool000_o
o`04003ooooo000Fool00`00ooooo`2`ool00`00ooooo`0Dool00`00ooooo`2Jool00`00ooooo`01
ool000_oo`04003ooooo000Fool00`00ooooo`2`ool00`00ooooo`0Eool00`00ooooo`2Iool00`00
ooooo`01ool000_oo`04003ooooo000Fool00`00ooooo`2`ool00`00ooooo`0Fool00`00ooooo`2H
ool00`00ooooo`01ool000[oo`04003oo`00000Gool2002aool00`00ooooo`0Gool00`00ooooo`2E
ool30003ool002Goo`03003ooooo0:ooo`@001Ooo`03003ooooo09Ooo`03003ooooo007oo`002_oo
0`0000?oo`0000005Ooo00<00?ooool0/?oo00<00?ooool06?oo00<00?ooool0U_oo00<00?ooool0
0Ooo000;ool01000ooooo`005_oo00<00?ooool0/?oo00<00?ooool06Ooo00<00?ooool0UOoo00<0
0?ooool00Ooo000;ool01000ooooo`005_oo00<00?ooool0/?oo00<00?ooool06_oo00<00?ooool0
U?oo00<00?ooool00Ooo000;ool01@00ooooo`00ool00P001?oo00<00?ooool00ooo0P001ooo00<0
0?ooool0/?oo00<00?ooool06_oo00<00?ooool0U?oo00<00?ooool00Ooo000;ool300001Ooo003o
oooo00002?oo00@00?ooool000Koo`03003ooooo0;3oo`03003ooooo01_oo`03003ooooo09?oo`03
003ooooo007oo`002ooo00D00?ooooooo`0000;oo`03003ooooo00Woo`03003ooooo00Coo`<00;3o
o`03003ooooo01coo`03003ooooo093oo`<000?oo`002_oo100000Goo`00ooooo`0000Woo`8000Oo
o`03003ooooo0;3oo`03003ooooo01coo`03003ooooo09;oo`03003ooooo007oo`002ooo00<00?oo
ool00P000_oo00<00?ooool02Ooo00<00?ooool01?oo00<00?ooool0[_oo1OP07Ooo00<00?ooool0
TOoo00<00?ooool00Ooo000;ool00`00ooooo`020002ool00`00ooooo`06ool01000ooooo`001_oo
00<00?ooool0[_oo1OP07_oo00<00?ooool0T?oo00<00?ooool00Ooo000;ool01@00ooooo`00ool0
0P002_oo0P001ooo00<00?ooool0[_oo1OP07ooo00<00?ooool0Sooo00<00?ooool00Ooo000<ool2
000Gool00`00ooooo`2^ool5n00Oool00`00ooooo`2?ool00`00ooooo`01ool002Goo`03003ooooo
0:koo`Gh023oo`03003ooooo08koo`03003ooooo007oo`002ooo10005_oo0P00/Ooo00<00?ooool0
8Ooo00<00?ooool0Rooo0`000ooo000<ool00`00ooooo`0Fool00`00ooooo`2`ool00`00ooooo`0Q
ool00`00ooooo`2=ool00`00ooooo`01ool000coo`03003ooooo01Koo`03003ooooo0;3oo`03003o
oooo02;oo`03003ooooo08coo`03003ooooo007oo`003?oo00<00?ooool05_oo00<00?ooool0/?oo
00<00?ooool08ooo00<00?ooool0Rooo00<00?ooool00Ooo000:ool200001?oo000000005Ooo00<0
0?ooool0/?oo00<00?ooool08ooo00<00?ooool0Rooo00<00?ooool00Ooo000<ool00`00ooooo`0F
ool00`00ooooo`2`ool00`00ooooo`0Tool00`00ooooo`2:ool00`00ooooo`01ool000coo`8001Oo
o`03003ooooo0:ooo`@002Goo`03003ooooo08Woo`03003ooooo007oo`002ooo00@00?ooool001Ko
o`03003ooooo0;3oo`03003ooooo02Koo`03003ooooo08Soo`03003ooooo007oo`002ooo00@00?oo
ool001Koo`800;7oo`03003ooooo02Koo`03003ooooo08Koo`<000?oo`002ooo00@00?ooool001Ko
o`03003ooooo0;3oo`03003ooooo02Ooo`03003ooooo08Ooo`03003ooooo007oo`002_oo0P0000?o
o`0000005_oo00<00?ooool0/?oo00<00?ooool0:?oo00<00?ooool0Q_oo00<00?ooool00Ooo000U
ool00`00ooooo`2`ool00`00ooooo`0Xool00`00ooooo`26ool00`00ooooo`01ool000_oo`D001Go
o`03003ooooo0;3oo`03003ooooo02Woo`03003ooooo08Goo`03003ooooo007oo`003Ooo00<00?oo
ool05Ooo00<00?ooool0/?oo00<00?ooool0:_oo00<00?ooool0Q?oo00<00?ooool00Ooo000=ool0
0`00ooooo`0Eool00`00ooooo`2`ool00`00ooooo`0[ool00`00ooooo`23ool00`00ooooo`01ool0
00goo`03003ooooo01Goo`800;7oo`03003ooooo02_oo`03003ooooo087oo`<000?oo`003Ooo00<0
0?ooool05Ooo00<00?ooool0/?oo00<00?ooool0;?oo00<00?ooool0P_oo00<00?ooool00Ooo000=
ool00`00ooooo`0Eool00`00ooooo`2`ool00`00ooooo`0]ool00`00ooooo`21ool00`00ooooo`01
ool000coo`800003ool00?oo01Coo`03003ooooo0;3oo`03003ooooo02koo`03003ooooo083oo`03
003ooooo007oo`002ooo00@00?ooool001Koo`03003ooooo0;3oo`03003ooooo02koo`03003ooooo
083oo`03003ooooo007oo`003?oo0`005_oo00<00?ooool0/?oo00<00?ooool0;ooo00<00?ooool0
Oooo00<00?ooool00Ooo000>ool00`00ooooo`0Dool00`00ooooo`2`ool00`00ooooo`0`ool00`00
ooooo`1nool00`00ooooo`01ool000coo`8001Ooo`800;7oo`03003ooooo037oo`03003ooooo07_o
o`<000?oo`009Ooo00<00?ooool0/?oo00<00?ooool0<Ooo00<00?ooool0OOoo00<00?ooool00Ooo
000=ool2000Fool00`00ooooo`2`ool00`00ooooo`0bool00`00ooooo`1lool00`00ooooo`01ool0
00coo`04003ooooo000Eool00`00ooooo`2`ool00`00ooooo`0cool00`00ooooo`1kool00`00oooo
o`01ool000coo`03003ooooo01Koo`03003ooooo0;3oo`03003ooooo03Coo`03003ooooo07[oo`03
003ooooo007oo`003?oo00@00?ooooooo`8000Coo`03003ooooo00Coo`03003ooooo00Goo`03003o
oooo0;3oo`03003ooooo03Coo`03003ooooo07[oo`03003ooooo007oo`002ooo1@000_oo00<00?oo
ool02?oo00<00?ooool01Ooo00<00?ooool0/?oo00<00?ooool0=Ooo00<00?ooool0NOoo00<00?oo
ool00Ooo000<ool01000ooooo`000_oo00<00?ooool01Ooo1@001_oo0`00/?oo00<00?ooool0=_oo
00<00?ooool0M_oo0`000ooo000<ool40002ool00`00ooooo`05ool01000ooooo`001ooo00<00?oo
ool0/?oo00<00?ooool0=ooo00<00?ooool0Mooo00<00?ooool00Ooo000;ool01@00oooooooo0000
0_oo00<00?ooool01_oo00<00?oo00001ooo00<00?ooool0/?oo00<00?ooool0>?oo00<00?ooool0
M_oo00<00?ooool00Ooo000;ool300001Ooo003ooooo00002Ooo0P001ooo00<00?ooool0/?oo00<0
0?ooool0>Ooo00<00?ooool0MOoo00<00?ooool00Ooo000;ool01@00ooooo`00ool00P002ooo00<0
0?ooool01Ooo00<00?ooool0/?oo00<00?ooool0>Ooo00<00?ooool0MOoo00<00?ooool00Ooo000<
ool2000Gool00`00ooooo`2`ool00`00ooooo`0jool00`00ooooo`1dool00`00ooooo`01ool002Go
o`03003ooooo0;3oo`03003ooooo03_oo`03003ooooo07?oo`03003ooooo007oo`003?oo0P0000?o
o`00ool05?oo0P00/Ooo00<00?ooool0??oo00<00?ooool0L?oo0`000ooo000;ool01000ooooo`00
5_oo00<00?ooool0/?oo00<00?ooool0?Ooo00<00?ooool0LOoo00<00?ooool00Ooo000;ool01000
ooooo`005_oo00<00?ooool0/?oo00<00?ooool0?_oo00<00?ooool0L?oo00<00?ooool00Ooo000;
ool01000ooooo`005_oo00<00?ooool0/?oo00<00?ooool0?ooo00<00?ooool0Kooo00<00?ooool0
0Ooo000<ool3000Fool00`00ooooo`2`ool00`00ooooo`10ool00`00ooooo`1^ool00`00ooooo`01
ool000koo`03003ooooo01Coo`03003ooooo0;3oo`03003ooooo043oo`03003ooooo06koo`03003o
oooo007oo`003Ooo0P005_oo00<00?ooool0/?oo00<00?ooool0@Ooo00<00?ooool0KOoo00<00?oo
ool00Ooo000Uool2002aool00`00ooooo`12ool00`00ooooo`0<ool4001Jool30003ool002Goo`03
003ooooo0;3oo`03003ooooo04?oo`03003ooooo00goo`03003ooooo05_oo`03003ooooo007oo`00
9Ooo00<00?ooool0/?oo00<00?ooool0A?oo00<00?ooool03?oo00<00?ooool0Fooo00<00?ooool0
0Ooo000Uool00`00ooooo`2`ool00`00ooooo`15ool00`00ooooo`0;ool00`00ooooo`1Kool00`00
ooooo`01ool002Goo`03003ooooo0;3oo`03003ooooo04Koo`03003ooooo00[oo`03003ooooo05_o
o`03003ooooo007oo`002ooo10005_oo00<00?ooool0/?oo00<00?ooool0Aooo00<00?ooool02Ooo
00<00?ooool0Fooo00<00?ooool00Ooo000<ool00`00ooooo`0Fool00`00ooooo`2`ool00`00oooo
o`18ool00`00ooooo`08ool00`00ooooo`1Kool00`00ooooo`01ool000coo`03003ooooo01Koo`80
0;7oo`03003ooooo04Woo`03003ooooo00Ooo`03003ooooo05Woo`<000?oo`003?oo00<00?ooool0
5_oo00<00?ooool0/?oo00<00?ooool0B_oo00<00?ooool01_oo00<00?ooool0DOoo10001_oo00<0
0?ooool00Ooo000;ool00`00ool00002000Eool00`00ooooo`2`ool00`00ooooo`1;ool00`00oooo
o`05ool00`00ooooo`1Bool00`00ooooo`06ool00`00ooooo`01ool002Goo`03003ooooo0;3oo`03
003ooooo04coo`03003ooooo00Coo`03003ooooo05;oo`03003ooooo00Koo`03003ooooo007oo`00
3?oo0`005_oo00<00?ooool0/?oo00<00?ooool0COoo00<00?ooool00ooo00<00?ooool0D_oo00<0
0?ooool01_oo00<00?ooool00Ooo000;ool00`00ooooo`0Gool00`00ooooo`2`ool00`00ooooo`1>
ool00`00ooooo`02ool00`00ooooo`1Bool00`00ooooo`06ool00`00ooooo`01ool000_oo`<001Oo
o`03003ooooo0;3oo`03003ooooo04ooo`05003oooooool0001Dool00`00ooooo`06ool00`00oooo
o`01ool000_oo`04003ooooo000Fool2002aool00`00ooooo`1@ool01000ooooo`00E?oo00<00?oo
ool01?oo0`000ooo000<ool2000Gool00`00ooooo`2`ool00`00ooooo`1Aool00`00ool0001Dool0
0`00ooooo`06ool00`00ooooo`01ool002Goo`03003ooooo0;3oo`03003ooooo05;oo`8005Coo`03
003ooooo00Koo`03003ooooo007oo`003?oo0P005ooo00<00?ooool0/?oo00<00?ooool0Dooo00<0
0?ooool0D_oo00<00?ooool01_oo00<00?ooool00Ooo000;ool01000ooooo`005_oo00<00?ooool0
/?oo00<00?ooool0Dooo0`00D_oo00<00?ooool01_oo00<00?ooool00Ooo000;ool00`00ooooo`02
ool20004ool00`00ooooo`02ool30007ool00`00ooooo`2`ool00`00ooooo`1@ool5n0000ooo003o
o`1@ool00`00ooooo`06ool00`00ooooo`01ool000_oo`03003ooooo008000;oo`03003ooooo00Wo
o`03003ooooo00Coo`03003ooooo0;3oo`03003ooooo053oo`Gh00;oo`03003ooooo04koo`03003o
oooo00Koo`03003ooooo007oo`003?oo0P0000Goo`00ooooo`0000_oo`03003ooooo00Coo`<00;3o
o`03003ooooo053oo`Gh00?oo`03003ooooo04goo`03003ooooo00Coo`<000?oo`003ooo00@00?oo
ool000Soo`<000Ooo`03003ooooo0;3oo`03003ooooo053oo`Gh00Coo`8004goo`03003ooooo00Ko
o`03003ooooo007oo`003?oo10000_oo00<00?ooool01_oo00<00?ooool01ooo00<00?ooool0/?oo
00<00?ooool0D?oo1OP01_oo00<00?ooool0B_oo00<00?ooool01_oo00<00?ooool00Ooo000;ool0
1@00oooooooo00000_oo00<00?ooool01_oo00<00?ooool01ooo00<00?ooool0/?oo00<00?ooool0
Dooo00<00?ooool01_oo00<00?ooool0BOoo00<00?ooool01_oo00<00?ooool00Ooo000;ool30002
ool20009ool40006ool00`00ooooo`2`ool00`00ooooo`1Cool00`00ooooo`07ool20019ool00`00
ooooo`06ool00`00ooooo`01ool000_oo`04003ooooo000Fool00`00ooooo`2`ool00`00ooooo`1C
ool00`00ooooo`09ool00`00ooooo`16ool00`00ooooo`06ool00`00ooooo`01ool000[oo`@001Oo
o`03003ooooo0;3oo`03003ooooo05?oo`03003ooooo00[oo`03003ooooo04Goo`03003ooooo00Ko
o`03003ooooo007oo`002ooo00<00?ooool05ooo00<00?ooool0/?oo00<00?ooool0Dooo00<00?oo
ool02ooo0P00AOoo00<00?ooool01_oo00<00?ooool00Ooo000;ool3000Gool2002aool00`00oooo
o`1Cool00`00ooooo`0=ool20013ool00`00ooooo`04ool30003ool000_oo`04003ooooo000Fool0
0`00ooooo`2`ool00`00ooooo`1Cool00`00ooooo`0?ool2000oool5n006ool00`00ooooo`01ool0
00_oo`04003ooooo000Fool00`00ooooo`2`ool00`00ooooo`1Cool00`00ooooo`0Aool2000mool5
n006ool00`00ooooo`01ool000_oo`04003ooooo000Fool00`00ooooo`2`ool00`00ooooo`1Cool0
0`00ooooo`0Cool2000kool5n006ool00`00ooooo`01ool000[oo`04003oo`00000Gool00`00oooo
o`2`ool00`00ooooo`1Cool00`00ooooo`0Eool2000iool5n006ool00`00ooooo`01ool002Goo`03
003ooooo0;3oo`03003ooooo05?oo`03003ooooo01Ooo`8003Ooo`Gh00Koo`03003ooooo007oo`00
3Ooo0P005_oo00<00?ooool0/?oo00<00?ooool0Dooo00<00?ooool06Ooo0P00=ooo00<00?ooool0
1_oo00<00?ooool00Ooo000<ool01000ooooo`005Ooo0P00/Ooo00<00?ooool0Dooo00<00?ooool0
6ooo0P00=Ooo00<00?ooool01?oo0`000ooo000<ool00`00ooooo`0Fool00`00ooooo`2`ool00`00
ooooo`1Cool00`00ooooo`0Mool3000bool00`00ooooo`06ool00`00ooooo`01ool000coo`03003o
oooo01Koo`03003ooooo0;3oo`03003ooooo05?oo`03003ooooo023oo`<002ooo`03003ooooo00Ko
o`03003ooooo007oo`002ooo10005_oo00<00?ooool0/?oo00<00?ooool0Dooo00<00?ooool08ooo
0P00;Ooo00<00?ooool01_oo00<00?ooool00Ooo000<ool00`00ooooo`0Fool00`00ooooo`2`ool0
0`00ooooo`1Aool4000Vool3000Zool00`00ooooo`06ool00`00ooooo`01ool000coo`8001Ooo`03
003ooooo0;3oo`03003ooooo07koo`8002Soo`03003ooooo00Koo`03003ooooo007oo`002ooo00@0
0?ooool001Koo`03003ooooo0;3oo`03003ooooo083oo`<002Goo`03003ooooo00Koo`03003ooooo
007oo`002ooo00@00?ooool001Koo`800;7oo`03003ooooo08?oo`<002;oo`03003ooooo00Coo`<0
00?oo`002ooo00@00?ooool001Koo`03003ooooo0;3oo`03003ooooo08Koo`@001koo`03003ooooo
00Koo`03003ooooo007oo`003?oo0P005ooo00<00?ooool0/?oo00<00?ooool0R_oo10006_oo00<0
0?ooool01_oo00<00?ooool00Ooo000Uool00`00ooooo`2`ool00`00ooooo`2>ool4000Fool00`00
ooooo`06ool00`00ooooo`01ool000_oo`@001Koo`03003ooooo0;3oo`03003ooooo09;oo`D0017o
o`03003ooooo00Koo`03003ooooo007oo`003?oo00<00?ooool05_oo00<00?ooool0/?oo00<00?oo
ool0Uooo1P002ooo00<00?ooool01_oo00<00?ooool00Ooo000<ool00`00ooooo`0Fool00`00oooo
o`2`ool00`00ooooo`2Mool70004ool00`00ooooo`06ool00`00ooooo`01ool000coo`03003ooooo
01Koo`800;7oo`03003ooooo0:Coo`D000Koo`<000?oo`002ooo00<00?oo00000P005Ooo00<00?oo
ool0/?oo00<00?ooool0Z?oo00<00?ooool01_oo00<00?ooool00Ooo000Uool00`00ooooo`2`ool0
0`00ooooo`2Xool00`00ooooo`06ool00`00ooooo`01ool000_oo`<001Ooo`03003ooooo0;3oo`03
003ooooo0:Soo`03003ooooo00Koo`03003ooooo007oo`003_oo00<00?ooool05?oo00<00?ooool0
/?oo00<00?ooool0Z?oo00<00?ooool01_oo00<00?ooool00Ooo000<ool20002ool20004ool00`00
ooooo`03ool20007ool00`00ooooo`2`ool00`00ooooo`2Xool00`00ooooo`06ool00`00ooooo`01
ool000_oo`05003oooooool00002ool00`00ooooo`06ool01000ooooo`001_oo00<00?ooool0/?oo
00<00?ooool0Yooo10001_oo00<00?ooool00Ooo000<ool40002ool00`00ooooo`06ool01000oooo
o`001_oo0`00/?oo00<00?ooool0[ooo0`000ooo000?ool01000ooooo`002?oo0`001ooo00<00?oo
ool0/?oo00<00?ooool0/Ooo00<00?ooool00Ooo000?ool01000ooooo`002?oo00<00?ooool01ooo
00<00?ooool01_oo00<00?ooool0D_oo00<00?ooool0D_oo00<00?ooool0Dooo00<00?ooool0D_oo
00<00?ooool01_oo00<00?ooool00Ooo000?ool01000ooooo`002?oo00<00?ooool01ooo00<00?oo
ool01_oo00<00?ooool03_oo00<00?ooool03_oo00<00?ooool03_oo00<00?ooool03_oo00<00?oo
ool03_oo00<00?ooool03_oo00<00?ooool03_oo00<00?ooool03_oo00<00?ooool03_oo00<00?oo
ool03_oo00<00?ooool03_oo00<00?ooool03ooo00<00?ooool03_oo00<00?ooool03_oo00<00?oo
ool03_oo00<00?ooool03_oo00<00?ooool03_oo00<00?ooool03_oo00<00?ooool03_oo00<00?oo
ool03_oo00<00?ooool01_oo00<00?ooool00Ooo000@ool2000:ool30006oooo001Y0003ool00001
\
\>"],
  ImageRangeCache->{{{0, 399}, {246.188, 0}} -> {-2.53878, -0.0794205, \
0.0117068, 0.00281115}}],

Cell[BoxData[
    TagBox[\(\[SkeletonIndicator]  Graphics  \[SkeletonIndicator]\),
      False,
      Editable->False]], "Output"]
}, Open  ]],

Cell[BoxData[
    \(\[IndentingNewLine]\)], "Input"]
},
FrontEndVersion->"5.0 for X",
ScreenRectangle->{{0, 1280}, {0, 1024}},
WindowSize->{824, 950},
WindowMargins->{{8, Automatic}, {Automatic, 0}},
PrintingPageRange->{Automatic, Automatic},
PrintingOptions->{"PaperSize"->{612, 792},
"PaperOrientation"->"Portrait",
"PostScriptOutputFile":>FrontEnd`FileName[{$RootDirectory, "home", \
"koschorreck", "paper", "clearance", "neu", "resubmission2"}, "HoriStat.ps", \
CharacterEncoding -> "iso8859-1"],
"Magnification"->1}
]

(*******************************************************************
Cached data follows.  If you edit this Notebook file directly, not
using Mathematica, you must remove the line containing CacheID at
the top of  the file.  The cache data will then be recreated when
you save this file from within Mathematica.
*******************************************************************)

(*CellTagsOutline
CellTagsIndex->{}
*)

(*CellTagsIndex
CellTagsIndex->{}
*)

(*NotebookFileOutline
Notebook[{
Cell[1754, 51, 2308, 42, 667, "Input"],
Cell[4065, 95, 721, 16, 139, "Input"],

Cell[CellGroupData[{
Cell[4811, 115, 458, 10, 107, "Input"],
Cell[5272, 127, 181, 3, 44, "Output"],
Cell[5456, 132, 186, 3, 27, "Output"]
}, Open  ]],

Cell[CellGroupData[{
Cell[5679, 140, 1010, 19, 203, "Input"],

Cell[CellGroupData[{
Cell[6714, 163, 27335, 920, 186, 11662, 722, "GraphicsData", "PostScript", \
"Graphics"],
Cell[34052, 1085, 27489, 910, 186, 12037, 715, "GraphicsData", "PostScript", \
"Graphics"]
}, Open  ]]
}, Open  ]],
Cell[61568, 1999, 26, 0, 27, "Input"],

Cell[CellGroupData[{
Cell[61619, 2003, 2382, 42, 475, "Input"],
Cell[64004, 2047, 130, 3, 27, "Output"]
}, Open  ]],
Cell[64149, 2053, 573, 11, 139, "Input"],

Cell[CellGroupData[{
Cell[64747, 2068, 305, 6, 75, "Input"],
Cell[65055, 2076, 37437, 1113, 256, 14889, 831, "GraphicsData", "PostScript", \
"Graphics"]
}, Open  ]],
Cell[102507, 3192, 1141, 20, 283, "Input"],
Cell[103651, 3214, 538, 10, 155, "Input"],

Cell[CellGroupData[{
Cell[104214, 3228, 942, 19, 187, "Input"],
Cell[105159, 3249, 130, 3, 27, "Output"],
Cell[105292, 3254, 33288, 919, 256, 10350, 632, "GraphicsData", "PostScript", \
"Graphics"],
Cell[138583, 4175, 130, 3, 27, "Output"]
}, Open  ]],
Cell[138728, 4181, 52, 1, 43, "Input"]
}
]
*)


(*******************************************************************
End of Mathematica Notebook file.
*******************************************************************)
