# Supplementary material for: Mathematical modeling and analysis of insulin clearance in vivo
Source: BMC Syst Biol. 2008 May 13;2:43. doi: 10.1186/1752-0509-2-43 (PMC2430945; doi:10.1186/1752-0509-2-43)
Supplement: Additional file 7 — Stationary analysis of a modified model of Hori et al. The stationary model equations of a modified model of Hori et al. [38] are analyzed. [file 1752-0509-2-43-S7.nb]

(************** Content-type: application/mathematica **************
                     CreatedBy='Mathematica 5.0'

                    Mathematica-Compatible Notebook

This notebook can be used with any Mathematica-compatible
application, such as Mathematica, MathReader or Publicon. The data
for the notebook starts with the line containing stars above.

To get the notebook into a Mathematica-compatible application, do
one of the following:

* Save the data starting with the line of stars above into a file
  with a name ending in .nb, then open the file inside the
  application;

* Copy the data starting with the line of stars above to the
  clipboard, then use the Paste menu command inside the application.

Data for notebooks contains only printable 7-bit ASCII and can be
sent directly in email or through ftp in text mode.  Newlines can be
CR, LF or CRLF (Unix, Macintosh or MS-DOS style).

NOTE: If you modify the data for this notebook not in a Mathematica-
compatible application, you must delete the line below containing
the word CacheID, otherwise Mathematica-compatible applications may
try to use invalid cache data.

For more information on notebooks and Mathematica-compatible 
applications, contact Wolfram Research:
  web: http://www.wolfram.com
  email: info@wolfram.com
  phone: +1-217-398-0700 (U.S.)

Notebook reader applications are available free of charge from 
Wolfram Research.
*******************************************************************)

(*CacheID: 232*)


(*NotebookFileLineBreakTest
NotebookFileLineBreakTest*)
(*NotebookOptionsPosition[     79810,       2204]*)
(*NotebookOutlinePosition[     80769,       2233]*)
(*  CellTagsIndexPosition[     80725,       2229]*)
(*WindowFrame->Normal*)


Notebook[{
Cell[BoxData[
    \(\(\(\[IndentingNewLine]\)\(\(IRtot = 40;\)\[IndentingNewLine]
    \(xBalance = {x1 \[Rule] 
            IRtot - x2 - x3 - x4 - 
              x5};\)\[IndentingNewLine]\[IndentingNewLine]
    \(Param = {\[IndentingNewLine]k12 -> 
            4*10^\((\(-4\))\), \[IndentingNewLine]k21 -> 
            10^\((\(-3\))\), \[IndentingNewLine]k32 \[Rule] 
            1.2975/60, \[IndentingNewLine]k43 \[Rule] 
            0.021675/60, \[IndentingNewLine]k54 \[Rule] 
            0.08045/60, \[IndentingNewLine]k15 -> 
            1.533*10^\((\(-3\))\), \[IndentingNewLine]k51 -> 
            2*10^\((\(-4\))\)};\)\[IndentingNewLine]\[IndentingNewLine]
    \(Hori5Pool = \({k12*x2 + k15*x5 - \((k21*u + k51)\)*x1 \[Equal] 
                0, \[IndentingNewLine]k21*u*x1 - \((k12 + k32)\)*x2 \[Equal] 
                0, \[IndentingNewLine]k32*x2 - k43*x3 \[Equal] 
                0, \[IndentingNewLine]k43*x3 - k54*x4 \[Equal] 
                0\[IndentingNewLine] (*\(,\)\(k51*x1 + k54*x4 - 
                    k15*x5 \[Equal] 0\)*) } /. xBalance\) /. 
          Param;\)\[IndentingNewLine]\[IndentingNewLine]\[IndentingNewLine]
    \(HoriStat = 
        Solve[Hori5Pool, {x2, x3, x4, 
            x5}];\)\[IndentingNewLine]\[IndentingNewLine] (*\ 
      For\ all\ parameter\ values\ that\ differ\ in\ the\ different\ models, \
\ the\ mid\ value\ was\ taken . \ 
          k12\ and\ k21\ were\ taken\ from\ Wanant\ et\ \(\(al\)\(.\)\), \ \
\(k15\ and\ k51\ were\ taken\ from\ Backer\ et\ al .. \)\ \
\[IndentingNewLine]The\ time\ unit\ of\ the\ model\ parameters\ was\ changed\ \
from\ min^\((\(-1\))\)\ to\ \(\(s^\((\(-1\))\)\)\(.\)\)\[IndentingNewLine]\
*) \[IndentingNewLine]\[IndentingNewLine]\[IndentingNewLine]
    \(IRphosLog = \(\((x3 + x4)\)/IRtot /. HoriStat\) /. 
          u \[Rule] 10^ex;\)\[IndentingNewLine]
    \(IRInsLog = \(\((0.01/u)\)*\((x2 + x3)\) /. HoriStat\) /. 
          u -> \((0.01 + 10^ex)\);\)\[IndentingNewLine]
    \)\)\)], "Input"],

Cell[CellGroupData[{

Cell[BoxData[
    \(\(\(\[IndentingNewLine]\)\(\[IndentingNewLine]\)\(<< 
      Graphics`MultipleListPlot`\[IndentingNewLine]\[IndentingNewLine]
    \(Klein2002ins = {{\(-2\), 101.04761904761904`}, {\(-1.5`\), 
            102.47619047619047`}, {\(-1\), 100.57142857142857`}, {\(-0.5`\), 
            79.6190476190476`}, {0, 47.23809523809524`}, {0.5`, 
            28.666666666666664`}, {1, 14.857142857142856`}, {1.5`, 
            5.333333333333334`}, {2, 0.9523809523809532`}, {4, 
            0.`}};\)\[IndentingNewLine]
    \(Klein2002insEB = {{{\(-2\), 101.04761904761904`}, 
            ErrorBar[{\(-3.8095238095238098`\), 
                3.8095238095238098`}]}, {{\(-1.5`\), 102.47619047619047`}, 
            ErrorBar[{\(-3.8095238095238098`\), 
                3.8095238095238098`}]}, {{\(-1\), 100.57142857142857`}, 
            ErrorBar[{\(-3.8095238095238098`\), 
                3.8095238095238098`}]}, {{\(-0.5`\), 79.6190476190476`}, 
            ErrorBar[{\(-2.857142857142857`\), 2.857142857142857`}]}, {{0, 
              47.23809523809524`}, 
            ErrorBar[{\(-2.857142857142857`\), 2.857142857142857`}]}, {{0.5`, 
              28.666666666666664`}, 
            ErrorBar[{\(-1.9047619047619049`\), 1.9047619047619049`}]}, {{1, 
              14.857142857142856`}, 
            ErrorBar[{\(-2.857142857142857`\), 2.857142857142857`}]}, {{1.5`, 
              5.333333333333334`}, 
            ErrorBar[{\(-1.9047619047619049`\), 1.9047619047619049`}]}, {{2, 
              0.9523809523809532`}, 
            ErrorBar[{\(-1.9047619047619049`\), 1.9047619047619049`}]}, {{4, 
              0.`}, ErrorBar[{\(-0.9523809523809524`\), 
                0.9523809523809524`}]}};\)\[IndentingNewLine]\
\[IndentingNewLine]\[IndentingNewLine]\  (*\ 
      Projection\ of\ model\ output\ on\ experimental\ data\ \
*) \[IndentingNewLine]\[IndentingNewLine]
    \(IRInsLogFit\  = \ 
        Fit[Klein2002ins, IRInsLog, 
          ex];\)\[IndentingNewLine]\[IndentingNewLine]
    FigIRIns = 
      Plot[IRInsLogFit, {ex, \(-3\), 4}, 
        PlotStyle \[Rule] {RGBColor[0, 0, 0]}, 
        FrameLabel \[Rule] \ {"\<log Insulin [nM]\>", "\<Cell associated \
labeled insulin\>"}, \ Frame \[Rule] \ True, 
        DisplayFunction \[Rule] \ Identity, 
        PlotRange \[Rule] \ {All, All}]\[IndentingNewLine]\[IndentingNewLine]
    \)\)\)], "Input"],

Cell[BoxData[
    TagBox[\(\[SkeletonIndicator]  Graphics  \[SkeletonIndicator]\),
      False,
      Editable->False]], "Output"]
}, Open  ]],

Cell[BoxData[
    \(\(\(\[IndentingNewLine]\)\(\[IndentingNewLine]\)\(\[IndentingNewLine]\)\
\(\(FigInsData = 
        MultipleListPlot[Klein2002insEB, 
          SymbolStyle \[Rule] {RGBColor[1, 0, 0]}, 
          SymbolShape \[Rule] {PlotSymbol[Box]}, AxesOrigin \[Rule] {0, 0}, 
          FrameLabel \[Rule] \ {"\<\>", "\<\>", "\<\>", "\<Cell-associated \
labeled insulin\>"}, Frame \[Rule] True, 
          DisplayFunction \[Rule] \ 
            Identity];\)\(\[IndentingNewLine]\)\(\[IndentingNewLine]\)
    \)\)\)], "Input"],

Cell[CellGroupData[{

Cell[BoxData[
    \(\(\(InsData = 
        Show[FigIRIns, FigInsData, 
          FrameLabel \[Rule] {"\<log insulin [nM]\>", "\<Associated labeled \
insulin [cpm/\[Micro]g DNA]\>"}, DisplayFunction \[Rule] $DisplayFunction, 
          ImageSize \[Rule] \ 400];\)\(\[IndentingNewLine]\)
    \)\)], "Input"],

Cell[GraphicsData["PostScript", "\<\
%!
%%Creator: Mathematica
%%AspectRatio: .61803 
%%ImageSize: 400 247.214 
MathPictureStart
/Mabs {
Mgmatrix idtransform
Mtmatrix dtransform
} bind def
/Mabsadd { Mabs
3 -1 roll add
3 1 roll add
exch } bind def
%% Graphics
%%IncludeResource: font Courier
%%IncludeFont: Courier
/Courier findfont 10  scalefont  setfont
% Scaling calculations
0.431973 0.136054 0.0192662 0.00477869 [
[.02381 -0.0125 -6 -9 ]
[.02381 -0.0125 6 0 ]
[.15986 -0.0125 -6 -9 ]
[.15986 -0.0125 6 0 ]
[.29592 -0.0125 -6 -9 ]
[.29592 -0.0125 6 0 ]
[.43197 -0.0125 -3 -9 ]
[.43197 -0.0125 3 0 ]
[.56803 -0.0125 -3 -9 ]
[.56803 -0.0125 3 0 ]
[.70408 -0.0125 -3 -9 ]
[.70408 -0.0125 3 0 ]
[.84014 -0.0125 -3 -9 ]
[.84014 -0.0125 3 0 ]
[.97619 -0.0125 -3 -9 ]
[.97619 -0.0125 3 0 ]
[ 0 0 -0.125 0 ]
[.5 -0.0125 -50 -19.4375 ]
[.5 -0.0125 50 -9 ]
[-0.0125 .01927 -6 -4.5 ]
[-0.0125 .01927 0 4.5 ]
[-0.0125 .11484 -12 -4.5 ]
[-0.0125 .11484 0 4.5 ]
[-0.0125 .21041 -12 -4.5 ]
[-0.0125 .21041 0 4.5 ]
[-0.0125 .30599 -12 -4.5 ]
[-0.0125 .30599 0 4.5 ]
[-0.0125 .40156 -12 -4.5 ]
[-0.0125 .40156 0 4.5 ]
[-0.0125 .49714 -18 -4.5 ]
[-0.0125 .49714 0 4.5 ]
[-0.0125 .59271 -18 -4.5 ]
[-0.0125 .59271 0 4.5 ]
[ 0 0 -0.125 0 ]
[-0.01875 .30902 -28.4375 -119 ]
[-0.01875 .30902 -18 119 ]
[ 0 .61803 .125 0 ]
[ 1 0 .125 0 ]
[ 0 0 0 0 ]
[ 1 .61803 0 0 ]
] MathScale
% Start of Graphics
1 setlinecap
1 setlinejoin
newpath
0 g
.25 Mabswid
[ ] 0 setdash
.02381 0 m
.02381 .00625 L
s
[(-3)] .02381 -0.0125 0 1 Mshowa
.15986 0 m
.15986 .00625 L
s
[(-2)] .15986 -0.0125 0 1 Mshowa
.29592 0 m
.29592 .00625 L
s
[(-1)] .29592 -0.0125 0 1 Mshowa
.43197 0 m
.43197 .00625 L
s
[(0)] .43197 -0.0125 0 1 Mshowa
.56803 0 m
.56803 .00625 L
s
[(1)] .56803 -0.0125 0 1 Mshowa
.70408 0 m
.70408 .00625 L
s
[(2)] .70408 -0.0125 0 1 Mshowa
.84014 0 m
.84014 .00625 L
s
[(3)] .84014 -0.0125 0 1 Mshowa
.97619 0 m
.97619 .00625 L
s
[(4)] .97619 -0.0125 0 1 Mshowa
.125 Mabswid
.05102 0 m
.05102 .00375 L
s
.07823 0 m
.07823 .00375 L
s
.10544 0 m
.10544 .00375 L
s
.13265 0 m
.13265 .00375 L
s
.18707 0 m
.18707 .00375 L
s
.21429 0 m
.21429 .00375 L
s
.2415 0 m
.2415 .00375 L
s
.26871 0 m
.26871 .00375 L
s
.32313 0 m
.32313 .00375 L
s
.35034 0 m
.35034 .00375 L
s
.37755 0 m
.37755 .00375 L
s
.40476 0 m
.40476 .00375 L
s
.45918 0 m
.45918 .00375 L
s
.48639 0 m
.48639 .00375 L
s
.51361 0 m
.51361 .00375 L
s
.54082 0 m
.54082 .00375 L
s
.59524 0 m
.59524 .00375 L
s
.62245 0 m
.62245 .00375 L
s
.64966 0 m
.64966 .00375 L
s
.67687 0 m
.67687 .00375 L
s
.73129 0 m
.73129 .00375 L
s
.7585 0 m
.7585 .00375 L
s
.78571 0 m
.78571 .00375 L
s
.81293 0 m
.81293 .00375 L
s
.86735 0 m
.86735 .00375 L
s
.89456 0 m
.89456 .00375 L
s
.92177 0 m
.92177 .00375 L
s
.94898 0 m
.94898 .00375 L
s
.25 Mabswid
0 0 m
1 0 L
s
gsave
.5 -0.0125 -111 -23.4375 Mabsadd m
1 1 Mabs scale
currentpoint translate
0 18.4375 translate 1 -1 scale
/g { setgray} bind def
/k { setcmykcolor} bind def
/p { gsave} bind def
/r { setrgbcolor} bind def
/w { setlinewidth} bind def
/C { curveto} bind def
/F { fill} bind def
/L { lineto} bind def
/rL { rlineto} bind def
/P { grestore} bind def
/s { stroke} bind def
/S { show} bind def
/N {currentpoint 3 -1 roll show moveto} bind def
/Msf { findfont exch scalefont [1 0 0 -1 0 0 ] makefont setfont} bind def
/m { moveto} bind def
/Mr { rmoveto} bind def
/Mx {currentpoint exch pop moveto} bind def
/My {currentpoint pop exch moveto} bind def
/X {0 rmoveto} bind def
/Y {0 exch rmoveto} bind def
63.000 11.562 moveto
%%IncludeResource: font Courier
%%IncludeFont: Courier
/Courier findfont 10.000 scalefont
[1 0 0 -1 0 0 ] makefont setfont
0.000 0.000 0.000 setrgbcolor
0.000 0.000 rmoveto
63.000 11.562 moveto
%%IncludeResource: font Courier
%%IncludeFont: Courier
/Courier findfont 10.000 scalefont
[1 0 0 -1 0 0 ] makefont setfont
0.000 0.000 0.000 setrgbcolor
(log) show
87.000 11.562 moveto
(insulin) show
%%IncludeResource: font Mathematica2Mono
%%IncludeFont: Mathematica2Mono
/Mathematica2Mono findfont 10.000 scalefont
[1 0 0 -1 0 0 ] makefont setfont
0.000 0.000 0.000 setrgbcolor
135.000 11.562 moveto
(@) show
141.000 11.562 moveto
%%IncludeResource: font Courier
%%IncludeFont: Courier
/Courier findfont 10.000 scalefont
[1 0 0 -1 0 0 ] makefont setfont
0.000 0.000 0.000 setrgbcolor
(nM) show
%%IncludeResource: font Mathematica2Mono
%%IncludeFont: Mathematica2Mono
/Mathematica2Mono findfont 10.000 scalefont
[1 0 0 -1 0 0 ] makefont setfont
0.000 0.000 0.000 setrgbcolor
153.000 11.562 moveto
(D) show
159.000 11.562 moveto
%%IncludeResource: font Courier
%%IncludeFont: Courier
/Courier findfont 10.000 scalefont
[1 0 0 -1 0 0 ] makefont setfont
0.000 0.000 0.000 setrgbcolor
0.000 0.000 rmoveto
1.000 setlinewidth
grestore
0 .01927 m
.00625 .01927 L
s
[(0)] -0.0125 .01927 1 0 Mshowa
0 .11484 m
.00625 .11484 L
s
[(20)] -0.0125 .11484 1 0 Mshowa
0 .21041 m
.00625 .21041 L
s
[(40)] -0.0125 .21041 1 0 Mshowa
0 .30599 m
.00625 .30599 L
s
[(60)] -0.0125 .30599 1 0 Mshowa
0 .40156 m
.00625 .40156 L
s
[(80)] -0.0125 .40156 1 0 Mshowa
0 .49714 m
.00625 .49714 L
s
[(100)] -0.0125 .49714 1 0 Mshowa
0 .59271 m
.00625 .59271 L
s
[(120)] -0.0125 .59271 1 0 Mshowa
.125 Mabswid
0 .04316 m
.00375 .04316 L
s
0 .06705 m
.00375 .06705 L
s
0 .09095 m
.00375 .09095 L
s
0 .13873 m
.00375 .13873 L
s
0 .16263 m
.00375 .16263 L
s
0 .18652 m
.00375 .18652 L
s
0 .23431 m
.00375 .23431 L
s
0 .2582 m
.00375 .2582 L
s
0 .28209 m
.00375 .28209 L
s
0 .32988 m
.00375 .32988 L
s
0 .35377 m
.00375 .35377 L
s
0 .37767 m
.00375 .37767 L
s
0 .42546 m
.00375 .42546 L
s
0 .44935 m
.00375 .44935 L
s
0 .47324 m
.00375 .47324 L
s
0 .52103 m
.00375 .52103 L
s
0 .54492 m
.00375 .54492 L
s
0 .56882 m
.00375 .56882 L
s
0 .6166 m
.00375 .6166 L
s
.25 Mabswid
0 0 m
0 .61803 L
s
gsave
-0.01875 .30902 -203.219 -9.21875 Mabsadd m
1 1 Mabs scale
currentpoint translate
180 9.21875 translate
90 rotate
-180 -9.21875 translate
0 18.4375 translate 1 -1 scale
/g { setgray} bind def
/k { setcmykcolor} bind def
/p { gsave} bind def
/r { setrgbcolor} bind def
/w { setlinewidth} bind def
/C { curveto} bind def
/F { fill} bind def
/L { lineto} bind def
/rL { rlineto} bind def
/P { grestore} bind def
/s { stroke} bind def
/S { show} bind def
/N {currentpoint 3 -1 roll show moveto} bind def
/Msf { findfont exch scalefont [1 0 0 -1 0 0 ] makefont setfont} bind def
/m { moveto} bind def
/Mr { rmoveto} bind def
/Mx {currentpoint exch pop moveto} bind def
/My {currentpoint pop exch moveto} bind def
/X {0 rmoveto} bind def
/Y {0 exch rmoveto} bind def
/MISOfy
{
    /newfontname exch def
    /oldfontname exch def

    oldfontname findfont
    dup length dict begin
        {1 index /FID ne {def} {pop pop} ifelse} forall
        /Encoding ISOLatin1Encoding def
        currentdict
    end

    newfontname exch definefont pop
} def
63.000 11.562 moveto
%%IncludeResource: font Courier
%%IncludeFont: Courier
%%BeginResource: font Courier-MISO
%%BeginFont: Courier-MISO
/Courier /Courier-MISO MISOfy
%%EndFont
%%EndResource
%%IncludeResource: font Courier-MISO
%%IncludeFont: Courier-MISO
/Courier-MISO findfont 10.000 scalefont
[1 0 0 -1 0 0 ] makefont setfont
0.000 0.000 0.000 setrgbcolor
0.000 0.000 rmoveto
63.000 11.562 moveto
%%IncludeResource: font Courier-MISO
%%IncludeFont: Courier-MISO
/Courier-MISO findfont 10.000 scalefont
[1 0 0 -1 0 0 ] makefont setfont
0.000 0.000 0.000 setrgbcolor
(Associated) show
129.000 11.562 moveto
(labeled) show
177.000 11.562 moveto
(insulin) show
%%IncludeResource: font Mathematica2Mono
%%IncludeFont: Mathematica2Mono
/Mathematica2Mono findfont 10.000 scalefont
[1 0 0 -1 0 0 ] makefont setfont
0.000 0.000 0.000 setrgbcolor
225.000 11.562 moveto
(@) show
231.000 11.562 moveto
%%IncludeResource: font Courier-MISO
%%IncludeFont: Courier-MISO
/Courier-MISO findfont 10.000 scalefont
[1 0 0 -1 0 0 ] makefont setfont
0.000 0.000 0.000 setrgbcolor
(cpm) show
%%IncludeResource: font Mathematica2Mono
%%IncludeFont: Mathematica2Mono
/Mathematica2Mono findfont 10.000 scalefont
[1 0 0 -1 0 0 ] makefont setfont
0.000 0.000 0.000 setrgbcolor
249.000 11.562 moveto
(\\220) show
255.000 11.562 moveto
%%IncludeResource: font Courier-MISO
%%IncludeFont: Courier-MISO
/Courier-MISO findfont 10.000 scalefont
[1 0 0 -1 0 0 ] makefont setfont
0.000 0.000 0.000 setrgbcolor
(\\265) show
(g) show
273.000 11.562 moveto
(DNA) show
%%IncludeResource: font Mathematica2Mono
%%IncludeFont: Mathematica2Mono
/Mathematica2Mono findfont 10.000 scalefont
[1 0 0 -1 0 0 ] makefont setfont
0.000 0.000 0.000 setrgbcolor
291.000 11.562 moveto
(D) show
297.000 11.562 moveto
%%IncludeResource: font Courier-MISO
%%IncludeFont: Courier-MISO
/Courier-MISO findfont 10.000 scalefont
[1 0 0 -1 0 0 ] makefont setfont
0.000 0.000 0.000 setrgbcolor
0.000 0.000 rmoveto
1.000 setlinewidth
grestore
.02381 .61178 m
.02381 .61803 L
s
.15986 .61178 m
.15986 .61803 L
s
.29592 .61178 m
.29592 .61803 L
s
.43197 .61178 m
.43197 .61803 L
s
.56803 .61178 m
.56803 .61803 L
s
.70408 .61178 m
.70408 .61803 L
s
.84014 .61178 m
.84014 .61803 L
s
.97619 .61178 m
.97619 .61803 L
s
.125 Mabswid
.05102 .61428 m
.05102 .61803 L
s
.07823 .61428 m
.07823 .61803 L
s
.10544 .61428 m
.10544 .61803 L
s
.13265 .61428 m
.13265 .61803 L
s
.18707 .61428 m
.18707 .61803 L
s
.21429 .61428 m
.21429 .61803 L
s
.2415 .61428 m
.2415 .61803 L
s
.26871 .61428 m
.26871 .61803 L
s
.32313 .61428 m
.32313 .61803 L
s
.35034 .61428 m
.35034 .61803 L
s
.37755 .61428 m
.37755 .61803 L
s
.40476 .61428 m
.40476 .61803 L
s
.45918 .61428 m
.45918 .61803 L
s
.48639 .61428 m
.48639 .61803 L
s
.51361 .61428 m
.51361 .61803 L
s
.54082 .61428 m
.54082 .61803 L
s
.59524 .61428 m
.59524 .61803 L
s
.62245 .61428 m
.62245 .61803 L
s
.64966 .61428 m
.64966 .61803 L
s
.67687 .61428 m
.67687 .61803 L
s
.73129 .61428 m
.73129 .61803 L
s
.7585 .61428 m
.7585 .61803 L
s
.78571 .61428 m
.78571 .61803 L
s
.81293 .61428 m
.81293 .61803 L
s
.86735 .61428 m
.86735 .61803 L
s
.89456 .61428 m
.89456 .61803 L
s
.92177 .61428 m
.92177 .61803 L
s
.94898 .61428 m
.94898 .61803 L
s
.25 Mabswid
0 .61803 m
1 .61803 L
s
.99375 .01927 m
1 .01927 L
s
.99375 .11484 m
1 .11484 L
s
.99375 .21041 m
1 .21041 L
s
.99375 .30599 m
1 .30599 L
s
.99375 .40156 m
1 .40156 L
s
.99375 .49714 m
1 .49714 L
s
.99375 .59271 m
1 .59271 L
s
.125 Mabswid
.99625 .04316 m
1 .04316 L
s
.99625 .06705 m
1 .06705 L
s
.99625 .09095 m
1 .09095 L
s
.99625 .13873 m
1 .13873 L
s
.99625 .16263 m
1 .16263 L
s
.99625 .18652 m
1 .18652 L
s
.99625 .23431 m
1 .23431 L
s
.99625 .2582 m
1 .2582 L
s
.99625 .28209 m
1 .28209 L
s
.99625 .32988 m
1 .32988 L
s
.99625 .35377 m
1 .35377 L
s
.99625 .37767 m
1 .37767 L
s
.99625 .42546 m
1 .42546 L
s
.99625 .44935 m
1 .44935 L
s
.99625 .47324 m
1 .47324 L
s
.99625 .52103 m
1 .52103 L
s
.99625 .54492 m
1 .54492 L
s
.99625 .56882 m
1 .56882 L
s
.99625 .6166 m
1 .6166 L
s
.25 Mabswid
1 0 m
1 .61803 L
s
.43197 0 m
.43197 .61803 L
s
0 0 m
1 0 L
1 .61803 L
0 .61803 L
closepath
clip
newpath
0 0 0 r
.5 Mabswid
.02381 .60332 m
.04262 .60255 L
.06244 .60143 L
.08255 .59984 L
.10458 .59737 L
.12415 .59429 L
.14509 .5897 L
.16639 .58315 L
.18653 .5746 L
.20651 .56311 L
.22495 .54911 L
.24367 .5308 L
.2643 .50499 L
.30459 .43533 L
.34336 .34711 L
.38458 .2462 L
.42429 .16225 L
.46248 .10402 L
.48216 .08261 L
.50313 .06517 L
.52454 .05199 L
.54471 .04291 L
.56479 .0363 L
.58326 .03182 L
.60209 .02845 L
.62275 .02577 L
.64226 .02396 L
.66317 .02257 L
.67335 .02205 L
.68441 .02157 L
.70454 .02091 L
.72431 .02044 L
.74532 .02009 L
.76479 .01986 L
.78307 .0197 L
.80325 .01958 L
.82176 .01949 L
.84068 .01943 L
.86138 .01938 L
.88099 .01935 L
.90194 .01932 L
.91218 .01932 L
.92329 .01931 L
.94344 .0193 L
.95935 .01929 L
.97619 .01928 L
s
0 g
.001 w
.15986 .52035 m
.15986 .48394 L
s
.15986 .52035 1.5 0 Mabsadd m
.15986 .52035 -1.5 0 Mabsadd L s
.15986 .48394 1.5 0 Mabsadd m
.15986 .48394 -1.5 0 Mabsadd L s
.22789 .52717 m
.22789 .49076 L
s
.22789 .52717 1.5 0 Mabsadd m
.22789 .52717 -1.5 0 Mabsadd L s
.22789 .49076 1.5 0 Mabsadd m
.22789 .49076 -1.5 0 Mabsadd L s
.29592 .51807 m
.29592 .48166 L
s
.29592 .51807 1.5 0 Mabsadd m
.29592 .51807 -1.5 0 Mabsadd L s
.29592 .48166 1.5 0 Mabsadd m
.29592 .48166 -1.5 0 Mabsadd L s
.36395 .41339 m
.36395 .38609 L
s
.36395 .41339 1.5 0 Mabsadd m
.36395 .41339 -1.5 0 Mabsadd L s
.36395 .38609 1.5 0 Mabsadd m
.36395 .38609 -1.5 0 Mabsadd L s
.43197 .25866 m
.43197 .23135 L
s
.43197 .25866 1.5 0 Mabsadd m
.43197 .25866 -1.5 0 Mabsadd L s
.43197 .23135 1.5 0 Mabsadd m
.43197 .23135 -1.5 0 Mabsadd L s
.5 .16536 m
.5 .14715 L
s
.5 .16536 1.5 0 Mabsadd m
.5 .16536 -1.5 0 Mabsadd L s
.5 .14715 1.5 0 Mabsadd m
.5 .14715 -1.5 0 Mabsadd L s
.56803 .10392 m
.56803 .07661 L
s
.56803 .10392 1.5 0 Mabsadd m
.56803 .10392 -1.5 0 Mabsadd L s
.56803 .07661 1.5 0 Mabsadd m
.56803 .07661 -1.5 0 Mabsadd L s
.63605 .05385 m
.63605 .03565 L
s
.63605 .05385 1.5 0 Mabsadd m
.63605 .05385 -1.5 0 Mabsadd L s
.63605 .03565 1.5 0 Mabsadd m
.63605 .03565 -1.5 0 Mabsadd L s
.70408 .03292 m
.70408 .01472 L
s
.70408 .03292 1.5 0 Mabsadd m
.70408 .03292 -1.5 0 Mabsadd L s
.70408 .01472 1.5 0 Mabsadd m
.70408 .01472 -1.5 0 Mabsadd L s
.97619 .02382 m
.97619 .01472 L
s
.97619 .02382 1.5 0 Mabsadd m
.97619 .02382 -1.5 0 Mabsadd L s
.97619 .01472 1.5 0 Mabsadd m
.97619 .01472 -1.5 0 Mabsadd L s
1 0 0 r
.0001 w
.15986 .50214 -2.5 2.5 Mabsadd m
.15986 .50214 2.5 2.5 Mabsadd L
.15986 .50214 2.5 -2.5 Mabsadd L
.15986 .50214 -2.5 -2.5 Mabsadd L
.15986 .50214 -2.5 2.5 Mabsadd L closepath F
.22789 .50897 -2.5 2.5 Mabsadd m
.22789 .50897 2.5 2.5 Mabsadd L
.22789 .50897 2.5 -2.5 Mabsadd L
.22789 .50897 -2.5 -2.5 Mabsadd L
.22789 .50897 -2.5 2.5 Mabsadd L closepath F
.29592 .49987 -2.5 2.5 Mabsadd m
.29592 .49987 2.5 2.5 Mabsadd L
.29592 .49987 2.5 -2.5 Mabsadd L
.29592 .49987 -2.5 -2.5 Mabsadd L
.29592 .49987 -2.5 2.5 Mabsadd L closepath F
.36395 .39974 -2.5 2.5 Mabsadd m
.36395 .39974 2.5 2.5 Mabsadd L
.36395 .39974 2.5 -2.5 Mabsadd L
.36395 .39974 -2.5 -2.5 Mabsadd L
.36395 .39974 -2.5 2.5 Mabsadd L closepath F
.43197 .245 -2.5 2.5 Mabsadd m
.43197 .245 2.5 2.5 Mabsadd L
.43197 .245 2.5 -2.5 Mabsadd L
.43197 .245 -2.5 -2.5 Mabsadd L
.43197 .245 -2.5 2.5 Mabsadd L closepath F
.5 .15626 -2.5 2.5 Mabsadd m
.5 .15626 2.5 2.5 Mabsadd L
.5 .15626 2.5 -2.5 Mabsadd L
.5 .15626 -2.5 -2.5 Mabsadd L
.5 .15626 -2.5 2.5 Mabsadd L closepath F
.56803 .09026 -2.5 2.5 Mabsadd m
.56803 .09026 2.5 2.5 Mabsadd L
.56803 .09026 2.5 -2.5 Mabsadd L
.56803 .09026 -2.5 -2.5 Mabsadd L
.56803 .09026 -2.5 2.5 Mabsadd L closepath F
.63605 .04475 -2.5 2.5 Mabsadd m
.63605 .04475 2.5 2.5 Mabsadd L
.63605 .04475 2.5 -2.5 Mabsadd L
.63605 .04475 -2.5 -2.5 Mabsadd L
.63605 .04475 -2.5 2.5 Mabsadd L closepath F
.70408 .02382 -2.5 2.5 Mabsadd m
.70408 .02382 2.5 2.5 Mabsadd L
.70408 .02382 2.5 -2.5 Mabsadd L
.70408 .02382 -2.5 -2.5 Mabsadd L
.70408 .02382 -2.5 2.5 Mabsadd L closepath F
.97619 .01927 -2.5 2.5 Mabsadd m
.97619 .01927 2.5 2.5 Mabsadd L
.97619 .01927 2.5 -2.5 Mabsadd L
.97619 .01927 -2.5 -2.5 Mabsadd L
.97619 .01927 -2.5 2.5 Mabsadd L closepath F
% End of Graphics
MathPictureEnd
\
\>"], "Graphics",
  ImageSize->{400, 247.188},
  ImageCache->GraphicsData["Bitmap", "\<\
CF5dJ6E]HGAYHf4PAg9QL6QYHg<PAVmbKF5d0`40006@0000ma000`40n007h00OooooTOoo003ooonA
ool00;Goo`<003_oo`8000koo`8008_oo`00^?oo00<00?ooool0>?oo00<00?ooool03_oo00<00?oo
ool0ROoo002Yool50002ool20004ool30008ool800001?oo00000?oo0`001?oo0P0000?oo`00ool0
1@0000?oo`0000001P0000?oo`0000002Ooo00<00?ooool00`0000?oo`0000000P0000?oo`000000
0ooo00<00?ooool0ROoo002[ool01@00oooooooo00000_oo00@00?ooool000;oo`03003ooooo00So
o`05003oooooool00002ool00`00ooooo`03ool01000ooooo`000_oo00<00?ooool00_oo00<00?oo
ool00ooo00D00?ooooooo`0000;oo`03003ooooo00Soo`05003oooooool00002ool00`00ool00003
ool01@00oooooooo0000Rooo002[ool01@00oooooooo00000_oo00@00?ooool000;oo`03003ooooo
00Soo`05003oooooool00002ool01000oooooooo0P000ooo00@00?ooool000Coo`03003ooooo00?o
o`05003oooooool00002ool00`00ooooo`08ool01@00oooooooo00000_oo00L00?oo003oo`00ool0
0003ool00`00ooooo`29ool00:_oo`05003oooooool00002ool01000ooooo`000_oo00<00?ooool0
2?oo00D00?ooooooo`0000;oo`04003ooooo0005ool01000ooooo`001?oo00<00?ooool00ooo00D0
0?ooooooo`0000;oo`03003ooooo00Soo`05003oooooool00002ool01`00ool00?oo003oo`0000?o
o`03003ooooo08Woo`00Zooo00<00?ooool00_oo0P001?oo0P0000?oo`00ool01ooo0P000_oo00@0
0?oo000000Coo`<00004ool00000ool20004ool00`00ooooo`02ool20002ool01000ool000002ooo
00D00?ooool00?oo008000;oo`800003ool0000000?oo`03003ooooo08Woo`00Zooo00<00?ooool0
;Ooo00<00?ooool05Ooo0P001ooo00D00?ooooooo`0000;oo`8008_oo`00Z_oo0P005ooo00<00?oo
ool05?oo0P001Ooo00<00?ooool0[?oo003ooonAool001Koo`8000;oo`800?ooogGoo`005ooo00@0
0?ooool0023oo`8002[oo`@002[oo`@002Soo`8002[oo`@002[oo`@002[oo`8002goo`03003ooooo
01Goo`005ooo10007ooo00@00?ooool002Woo`03003ooooo02goo`03003ooooo02Koo`04003ooooo
000[ool00`00ooooo`0Yool00`00ooooo`0Zool01000ooooo`00;?oo00<00?ooool05Ooo000Gool0
1000ooooo`008_oo00<00?ooool0:?oo00<00?ooool0;?oo00<00?ooool09_oo00@00?ooool002_o
o`03003ooooo02[oo`03003ooooo02coo`03003ooooo02Ooo`D001Koo`006?oo00<00?oo00006Ooo
10000ooo0P009?oo10001?oo00<00?ooool08ooo10001?oo00<00?ooool09_oo00@00?ooool002_o
o`03003ooooo02_oo`03003ooooo02Woo`8002[oo`04003ooooo000Gool001Ooo`<002?oo`03003o
oooo02[oo`03003ooooo02[oo`03003ooooo02Koo`04003ooooo000[ool00`00ooooo`0/ool00`00
ooooo`0Zool00`00ooooo`0Xool00`00ool0000Gool001Ooo`<0023oo`04003ooooo000Yool01000
ooooo`00:_oo0`00:?oo00@00?ooool002Woo`<002_oo`04003ooooo000Yool01000ooooo`00:ooo
0P005ooo000Jool00`00ooooo`0Nool2000[ool2000]ool00`00ooooo`0Wool2000/ool00`00oooo
o`0Zool2000[ool2000]ool00`00ooooo`0Eool001Soo`800?ooogOoo`005ooo00<00?ooool0oooo
Mooo000Hool3003ooomfool00?oooi7oo`005ooo0`005oooo`00D@003ooo000Jool00`00ooooo`0D
ool00`00ooooo`05ool00`00ooooo`06ool00`00ooooo`06ool00`00ooooo`06ool00`00ooooo`06
ool00`00ooooo`06ool00`00ooooo`06ool00`00ooooo`07ool00`00ooooo`06ool00`00ooooo`06
ool00`00ooooo`06ool00`00ooooo`06ool00`00ooooo`06ool00`00ooooo`06ool00`00ooooo`06
ool00`00ooooo`07ool00`00ooooo`06ool00`00ooooo`06ool00`00ooooo`06ool00`00ooooo`06
ool00`00ooooo`06ool00`00ooooo`06ool00`00ooooo`06ool00`00ooooo`06ool00`00ooooo`07
ool00`00ooooo`06ool00`00ooooo`06ool00`00ooooo`06ool00`00ooooo`06ool00`00ooooo`06
ool00`00ooooo`06ool00`00ooooo`06ool00`00ooooo`07ool00`00ooooo`06ool00`00ooooo`06
ool00`00ooooo`06ool00`00ooooo`05ool00`00ooooo`0=ool001Soo`8001Ooo`03003ooooo00Go
o`03003ooooo02[oo`03003ooooo02_oo`03003ooooo02_oo`03003ooooo02[oo`03003ooooo02_o
o`03003ooooo02[oo`03003ooooo02_oo`03003ooooo00Goo`03003ooooo00goo`005ooo00<00?oo
ool05ooo00<00?ooool0S_oo00<00?ooool0^ooo00<00?ooool03Ooo000Hool3000>ool20006ool0
0`00ooooo`2>ool00`00ooooo`2kool00`00ooooo`0=ool002Soo`04003ooooo0005ool00`00oooo
o`2>ool00`00ooooo`1Fool4001Fool5n006ool00`00ooooo`0=ool001Soo`8000koo`04003ooooo
0005ool3002>ool00`00ooooo`1Eool5n00Loolj0005n004ool3000?ool001Ooo`04003ooooo000=
ool01000ooooo`001Ooo00<00?ooool0S_oo00<00?ooool0C?oo2@001OP07000>_oo1OP01_oo00<0
0?ooool03Ooo000Gool01000ooooo`003Ooo00@00?ooool000Goo`03003ooooo08koo`03003ooooo
043oo``000Woo`Gh05Koo`Gh00Koo`03003ooooo00goo`005ooo00@00?ooool000goo`04003ooooo
0005ool00`00ooooo`2>ool00`00ooooo`0eool;000Eool5n01Fool5n006ool00`00ooooo`0=ool0
01Soo`8000ooo`8000Koo`03003ooooo08koo`03003ooooo037oo`@0023oo`Gh067oo`03003ooooo
00goo`00<Ooo00<00?ooool0S_oo00<00?ooool0;?oo1@009Ooo1000HOoo00<00?ooool03Ooo000H
ool2000Gool00`00ooooo`2>ool00`00ooooo`0Xool4000Cool4001hool00`00ooooo`0=ool001Oo
o`04003ooooo000Fool00`00ooooo`2>ool00`00ooooo`0Tool4000Fool5n01hool00`00ooooo`0=
ool001Ooo`03003ooooo01Ooo`8008ooo`03003ooooo027oo`<001[oo`Gh07Ooo`8000ooo`005ooo
00@00?ooool001Koo`03003ooooo08koo`03003ooooo01ooo`8001goo`Gh07Soo`03003ooooo00go
o`006?oo0P005ooo00<00?ooool0S_oo00<00?ooool07Ooo0P007ooo1OP0N?oo00<00?ooool03Ooo
000aool00`00ooooo`2>ool00`00ooooo`0Lool00`00ooooo`0Oool5n01hool00`00ooooo`0=ool0
01Ooo`D001Goo`03003ooooo08koo`03003ooooo01[oo`8002?oo`@007Soo`03003ooooo00goo`00
6Ooo00<00?ooool05Ooo00<00?ooool0S_oo00<00?ooool06?oo0P00XOoo00<00?ooool03Ooo000I
ool00`00ooooo`0Eool00`00ooooo`2>ool00`00ooooo`0Gool00`00ooooo`2Qool00`00ooooo`0=
ool001Woo`03003ooooo01Goo`03003ooooo08koo`03003ooooo01Goo`800:Coo`03003ooooo00go
o`006?oo0P005ooo0P00Sooo00<00?ooool05?oo00<00?ooool0Xooo0P003ooo000aool00`00oooo
o`2>ool00`00ooooo`0Cool00`00ooooo`2Uool00`00ooooo`0=ool001Soo`800003ool00?oo01Co
o`03003ooooo08koo`03003ooooo01;oo`03003ooooo0:Koo`03003ooooo00goo`005ooo00@00?oo
ool001Koo`03003ooooo08koo`03003ooooo013oo`800:Woo`03003ooooo00goo`006?oo0`005_oo
00<00?ooool0S_oo00<00?ooool03ooo00<00?ooool05ooo1000S_oo00<00?ooool03Ooo000Jool0
0`00ooooo`0Dool00`00ooooo`2>ool00`00ooooo`0>ool00`00ooooo`0Iool00`00ooooo`2>ool0
0`00ooooo`0=ool001Soo`8001Ooo`03003ooooo08koo`03003ooooo00goo`03003ooooo01[oo`03
003ooooo08koo`03003ooooo00goo`00<Ooo00<00?ooool0S_oo00<00?ooool03?oo00<00?ooool0
6Ooo1OP0S_oo00<00?ooool03Ooo000Iool2000Fool2002?ool00`00ooooo`0;ool00`00ooooo`0J
ool5n02=ool2000?ool001Soo`04003ooooo000Eool00`00ooooo`2>ool00`00ooooo`0:ool00`00
ooooo`0Kool5n02>ool00`00ooooo`0=ool001Soo`03003ooooo01Koo`03003ooooo08koo`03003o
oooo00[oo`03003ooooo01_oo`Gh08koo`03003ooooo00goo`006?oo00<00?ooool05_oo00<00?oo
ool0S_oo00<00?ooool02Ooo00<00?ooool07?oo1OP0S_oo00<00?ooool03Ooo000Gool4000Fool0
0`00ooooo`2>ool00`00ooooo`08ool00`00ooooo`0Oool00`00ooooo`2>ool00`00ooooo`0=ool0
01Soo`03003ooooo01Koo`03003ooooo08koo`03003ooooo00Ooo`03003ooooo01ooo`@008koo`03
003ooooo00goo`006?oo0`001ooo10000ooo0P001_oo00<00?ooool0S_oo00<00?ooool01_oo00<0
0?ooool0/_oo00<00?ooool03Ooo000Gool00`00ooooo`08ool00`00ooooo`03ool01000ooooo`00
1Ooo00<00?ooool0S_oo00<00?ooool01_oo00<00?ooool0/_oo00<00?ooool03Ooo000Gool30009
ool00`00ooooo`02ool01000ooooo`001Ooo0`00S_oo00<00?ooool01Ooo00<00?ooool0/Ooo0`00
3ooo000Gool01000ooooo`002Ooo00D00?ooooooo`0000;oo`03003ooooo00?oo`03003ooooo08ko
o`03003ooooo00Coo`03003ooooo0;Coo`03003ooooo00goo`006?oo0P002ooo00@00?ooool000;o
o`03003ooooo00?oo`03003ooooo08koo`03003ooooo00Coo`03003ooooo0;Coo`03003ooooo00go
o`008_oo00@00?ooool000;oo`04003ooooo0005ool00`00ooooo`2>ool00`00ooooo`03ool00`00
ooooo`2eool00`00ooooo`0=ool001Soo`800003ool00?oo00Koo`8000Coo`8000Koo`03003ooooo
08koo`03003ooooo00;oo`03003ooooo0;Koo`03003ooooo00goo`005ooo00@00?ooool001Koo`03
003ooooo08koo`03003ooooo00;oo`03003ooooo0;Koo`03003ooooo00goo`005ooo00@00?ooool0
01Koo`03003ooooo08koo`05003oooooool0002iool00`00ooooo`0=ool001Ooo`04003ooooo000F
ool00`00ooooo`2>ool01000ooooo`00^_oo00<00?ooool03Ooo000Hool3000Fool2002?ool00`00
ool0002jool2000?ool001[oo`03003ooooo01Coo`03003ooooo08koo`03003oo`000;_oo`03003o
oooo00goo`006Ooo0P005_oo00<00?ooool0S_oo0P00_?oo00<00?ooool03Ooo000aool00`00oooo
o`2>ool00`00ooooo`0Bool4002Uool00`00ooooo`0=ool0037oo`03003ooooo08koo`03003ooooo
01?oo`03003ooooo0:Goo`03003ooooo00goo`00<Ooo00<00?ooool0SOoo0P004ooo1OP0YOoo00<0
0?ooool03Ooo000aool00`00ooooo`2<ool00`00ool0000Cool5n02Uool00`00ooooo`0=ool0037o
o`03003ooooo08coo`03003oo`0001?oo`Gh0:Goo`03003ooooo00goo`005ooo1@005Ooo0P00S?oo
00@00?ooool001?oo`Gh0:Coo`8000ooo`006Ooo00<00?ooool05Ooo00<00?ooool0Rooo00@00?oo
ool001?oo`Gh0:Goo`03003ooooo00goo`006Ooo00<00?ooool05Ooo00<00?ooool0R_oo00D00?oo
ooooo`000;goo`03003ooooo00goo`006Ooo00<00?ooool05Ooo00<00?ooool0R_oo00D00?oooooo
o`000;goo`03003ooooo00goo`006Ooo00<00?ooool05Ooo00<00?ooool0ROoo00<00?ooool00_oo
00<00?ooool0^ooo00<00?ooool03Ooo000Iool00`00ooooo`0Eool00`00ooooo`29ool00`00oooo
o`02ool00`00ooooo`2kool00`00ooooo`0=ool001Soo`800003ool00?oo01Coo`03003ooooo08So
o`03003ooooo00?oo`03003ooooo0;_oo`03003ooooo00goo`005ooo00@00?ooool001Koo`03003o
oooo08Soo`03003ooooo00?oo`03003ooooo0;_oo`03003ooooo00goo`006?oo0`005_oo0P00R?oo
00<00?ooool01?oo00<00?ooool0^_oo0P003ooo000Jool00`00ooooo`0Dool00`00ooooo`27ool0
0`00ooooo`04ool00`00ooooo`2kool00`00ooooo`0=ool001Soo`8001Ooo`03003ooooo08Koo`03
003ooooo00Goo`03003ooooo0;_oo`03003ooooo00goo`00<Ooo00<00?ooool0Q_oo00<00?ooool0
1Ooo00<00?ooool0^ooo00<00?ooool03Ooo000Fool4000Gool00`00ooooo`25ool00`00ooooo`06
ool00`00ooooo`2kool00`00ooooo`0=ool001Ooo`04003ooooo000Fool00`00ooooo`25ool00`00
ooooo`06ool00`00ooooo`2kool00`00ooooo`0=ool001Ooo`04003ooooo0009ool00`00ooooo`02
ool20006ool00`00ooooo`25ool00`00ooooo`06ool00`00ooooo`2kool00`00ooooo`0=ool001Oo
o`04003ooooo0009ool01@00oooooooo00000_oo00<00?ooool00ooo00<00?ooool0Q?oo00<00?oo
ool01ooo00<00?ooool0^ooo00<00?ooool03Ooo000Gool30007ool50002ool01000ooooo`001Ooo
0`00Q?oo00<00?ooool01ooo00<00?ooool0^Ooo0`003ooo000Gool00`00ooooo`07ool01000oooo
o`000ooo00@00?ooool000Goo`03003ooooo08?oo`03003ooooo00Soo`03003ooooo0;_oo`03003o
oooo00goo`005_oo1@001ooo00<00?oo00000ooo00@00?ooool000Goo`03003ooooo08?oo`03003o
oooo00Soo`03003ooooo0;_oo`03003ooooo00goo`005ooo00<00?ooool02Ooo0P000ooo00@00?oo
ool000Goo`03003ooooo08;oo`03003ooooo00Woo`03003ooooo0;_oo`03003ooooo00goo`005ooo
0`002_oo00<00?ooool00_oo0P001_oo00<00?ooool0P_oo00<00?ooool02Ooo00<00?ooool0^ooo
00<00?ooool03Ooo000Gool01000ooooo`005_oo00<00?ooool0POoo00<00?ooool02_oo00<00?oo
ool0^ooo00<00?ooool03Ooo000Hool2000Gool00`00ooooo`21ool00`00ooooo`0:ool00`00oooo
o`2kool00`00ooooo`0=ool0037oo`03003ooooo083oo`03003ooooo00Woo`@00;coo`03003ooooo
00goo`005ooo1@005Ooo0P00POoo00<00?ooool02ooo00<00?ooool0^_oo0P003ooo000Iool00`00
ooooo`0Eool00`00ooooo`1oool00`00ooooo`0<ool00`00ooooo`2kool00`00ooooo`0=ool001Wo
o`03003ooooo01Goo`03003ooooo07ooo`03003ooooo00coo`03003ooooo0;_oo`03003ooooo00go
o`006Ooo00<00?ooool05Ooo00<00?ooool0O_oo00<00?ooool02_oo1OP0_?oo00<00?ooool03Ooo
000Iool00`00ooooo`0Eool00`00ooooo`1nool00`00ooooo`0:ool5n02lool00`00ooooo`0=ool0
01Woo`03003ooooo01Goo`03003ooooo07koo`03003ooooo00[oo`Gh0;coo`03003ooooo00goo`00
6?oo0`005_oo00<00?ooool0OOoo00<00?ooool02ooo1OP0_?oo00<00?ooool03Ooo000Gool00`00
ooooo`0Gool00`00ooooo`1mool00`00ooooo`0;ool5n02lool00`00ooooo`0=ool001Ooo`<001Oo
o`8007goo`03003ooooo00ooo`03003ooooo0;[oo`8000ooo`005ooo00@00?ooool001Koo`03003o
oooo07coo`03003ooooo00goo`@00;coo`03003ooooo00goo`006?oo0P005ooo00<00?ooool0O?oo
00<00?ooool03ooo00<00?ooool0^ooo00<00?ooool03Ooo000aool00`00ooooo`1kool00`00oooo
o`0@ool00`00ooooo`2kool00`00ooooo`0=ool001Soo`800003ool00?oo01Coo`03003ooooo07_o
o`03003ooooo013oo`03003ooooo0;_oo`03003ooooo00goo`005ooo00@00?ooool001Koo`03003o
oooo07[oo`03003ooooo017oo`03003ooooo0;_oo`03003ooooo00goo`005ooo00@00?ooool001Ko
o`03003ooooo07[oo`03003ooooo017oo`03003ooooo0;_oo`03003ooooo00goo`005ooo00@00?oo
ool001Koo`03003ooooo07Woo`03003ooooo01;oo`03003ooooo0;_oo`03003ooooo00goo`006?oo
0`005_oo0P00N_oo00<00?ooool04_oo00<00?ooool0^_oo0P003ooo000Jool00`00ooooo`0Dool0
0`00ooooo`1iool00`00ooooo`0Bool00`00ooooo`2kool00`00ooooo`0=ool001Woo`8001Koo`03
003ooooo07Soo`03003ooooo01?oo`03003ooooo0;_oo`03003ooooo00goo`00<Ooo00<00?ooool0
N?oo00<00?ooool04ooo00<00?ooool0^ooo00<00?ooool03Ooo000aool00`00ooooo`1gool00`00
ooooo`0Dool00`00ooooo`2kool00`00ooooo`0=ool0037oo`03003ooooo07Ooo`03003ooooo01Co
o`03003ooooo0;_oo`03003ooooo00goo`008ooo0P001?oo0P001_oo00<00?ooool0Mooo00<00?oo
ool05?oo00<00?ooool0^ooo00<00?ooool03Ooo000Rool01000ooooo`000_oo00@00?ooool000Go
o`03003ooooo07Koo`03003ooooo01Goo`03003ooooo0;_oo`03003ooooo00goo`005ooo1@001_oo
00@00?ooool000;oo`04003ooooo0005ool3001fool00`00ooooo`0Eool00`00ooooo`2iool3000?
ool001Woo`03003ooooo00Koo`<000?oo`04003ooooo0005ool00`00ooooo`1eool00`00ooooo`0F
ool00`00ooooo`2kool00`00ooooo`0=ool001Woo`03003ooooo00Koo`03003ooooo00?oo`04003o
oooo0005ool00`00ooooo`1eool00`00ooooo`0Fool00`00ooooo`2kool00`00ooooo`0=ool001Wo
o`03003ooooo00Koo`03003ooooo00?oo`04003ooooo0005ool00`00ooooo`1eool00`00ooooo`0F
ool00`00ooooo`2kool00`00ooooo`0=ool001Soo`8000Woo`<000?oo`8000Koo`03003ooooo07Co
o`03003ooooo01Ooo`03003ooooo0;_oo`03003ooooo00goo`00<Ooo00<00?ooool0M?oo00<00?oo
ool05ooo00<00?ooool0^ooo00<00?ooool03Ooo000Fool6000Eool00`00ooooo`1cool00`00oooo
o`0Hool00`00ooooo`2kool00`00ooooo`0=ool001Ooo`04003ooooo000Fool00`00ooooo`1cool0
0`00ooooo`0Hool00`00ooooo`2kool00`00ooooo`0=ool001Ooo`04003ooooo000Fool2001cool0
0`00ooooo`0Iool00`00ooooo`2jool2000?ool001Ooo`04003ooooo000Fool00`00ooooo`1bool0
0`00ooooo`0Iool00`00ooooo`2kool00`00ooooo`0=ool001Koo`04003oo`00000Gool00`00oooo
o`1bool00`00ooooo`0Iool00`00ooooo`2kool00`00ooooo`0=ool0037oo`03003ooooo077oo`03
003ooooo01[oo`03003ooooo0;_oo`03003ooooo00goo`005ooo0`005ooo00<00?ooool0LOoo00<0
0?ooool06_oo00<00?ooool0^ooo00<00?ooool03Ooo000Jool00`00ooooo`0Dool00`00ooooo`1`
ool00`00ooooo`0Kool00`00ooooo`2kool00`00ooooo`0=ool001Soo`8001Ooo`03003ooooo073o
o`03003ooooo01_oo`03003ooooo0;_oo`03003ooooo00goo`005ooo00<00?ooool05ooo00<00?oo
ool0L?oo00<00?ooool06ooo00<00?ooool0^ooo00<00?ooool03Ooo000Hool3000Fool2001`ool0
0`00ooooo`0Lool00`00ooooo`2jool2000?ool0037oo`03003ooooo06ooo`03003ooooo01coo`03
003ooooo0;_oo`03003ooooo00goo`006?oo0P0000?oo`00ool05?oo00<00?ooool0K_oo00<00?oo
ool07Ooo00<00?ooool0^ooo00<00?ooool03Ooo000Gool01000ooooo`005_oo00<00?ooool0K_oo
00<00?ooool07Ooo00<00?ooool0^ooo00<00?ooool03Ooo000Gool01000ooooo`005_oo00<00?oo
ool0KOoo00<00?ooool07_oo00<00?ooool0^ooo00<00?ooool03Ooo000Gool01000ooooo`005_oo
00<00?ooool0KOoo00<00?ooool07_oo00<00?ooool0^ooo00<00?ooool03Ooo000Fool200000ooo
0000000Fool00`00ooooo`1]ool00`00ooooo`0Nool00`00ooooo`2kool00`00ooooo`0=ool0037o
o`03003ooooo06coo`03003ooooo01ooo`03003ooooo0;_oo`03003ooooo00goo`005ooo1@005Ooo
00<00?ooool0K?oo00<00?ooool07ooo00<00?ooool0^ooo00<00?ooool03Ooo000Iool00`00oooo
o`0Eool2001/ool00`00ooooo`0Pool00`00ooooo`2jool2000?ool001Woo`03003ooooo01Goo`03
003ooooo06_oo`03003ooooo023oo`03003ooooo0;_oo`03003ooooo00goo`006Ooo00<00?ooool0
5Ooo00<00?ooool0J_oo00<00?ooool02?oo10005Ooo00<00?ooool0^ooo00<00?ooool03Ooo000I
ool00`00ooooo`0Eool00`00ooooo`1Zool00`00ooooo`0:ool00`00ooooo`0Dool00`00ooooo`2k
ool00`00ooooo`0=ool001Woo`03003ooooo01Goo`03003ooooo06[oo`03003ooooo00[oo`03003o
oooo01Coo`03003ooooo0;_oo`03003ooooo00goo`005ooo1@005Ooo00<00?ooool0JOoo00<00?oo
ool02?oo1OP05Ooo00<00?ooool0^ooo00<00?ooool03Ooo000Iool00`00ooooo`07ool20004ool2
0006ool00`00ooooo`1Yool00`00ooooo`08ool5n00Eool00`00ooooo`2kool00`00ooooo`0=ool0
01Woo`03003ooooo00Koo`04003ooooo0002ool01000ooooo`001Ooo00<00?ooool0J?oo00<00?oo
ool02Ooo1OP05Ooo00<00?ooool0^ooo00<00?ooool03Ooo000Iool00`00ooooo`06ool01000oooo
o`000_oo00@00?ooool000Goo`<006Soo`03003ooooo00Woo`Gh01Goo`03003ooooo0;Woo`<000oo
o`006?oo0P002Ooo0P000ooo00@00?ooool000Goo`03003ooooo06Ooo`03003ooooo00[oo`Gh01Go
o`03003ooooo0;_oo`03003ooooo00goo`008_oo00@00?ooool000;oo`04003ooooo0005ool00`00
ooooo`1Wool00`00ooooo`0=ool00`00ooooo`0Dool00`00ooooo`2kool00`00ooooo`0=ool001Ko
o`H000Koo`04003ooooo0002ool01000ooooo`001Ooo00<00?ooool0I_oo00<00?ooool03?oo1000
5Ooo00<00?ooool0^ooo00<00?ooool03Ooo000Gool01000ooooo`002?oo0P001?oo0P001_oo00<0
0?ooool0I_oo00<00?ooool09Ooo00<00?ooool0^ooo00<00?ooool03Ooo000Gool01000ooooo`00
5_oo00<00?ooool0I_oo00<00?ooool09Ooo00<00?ooool0^ooo00<00?ooool03Ooo000Gool01000
ooooo`005_oo00<00?ooool0IOoo00<00?ooool09_oo00<00?ooool0^ooo00<00?ooool03Ooo000F
ool01000ool000005ooo00<00?ooool0IOoo00<00?ooool09_oo00<00?ooool0^ooo00<00?ooool0
3Ooo000aool2001Uool00`00ooooo`0Wool00`00ooooo`2jool2000?ool0037oo`03003ooooo06Co
o`03003ooooo02Ooo`03003ooooo0;_oo`03003ooooo00goo`00<Ooo00<00?ooool0Hooo00<00?oo
ool0:?oo00<00?ooool0^ooo00<00?ooool03Ooo000aool00`00ooooo`1Sool00`00ooooo`0Xool0
0`00ooooo`2kool00`00ooooo`0=ool0037oo`03003ooooo06;oo`03003ooooo02Woo`03003ooooo
0;_oo`03003ooooo00goo`006Ooo0P005_oo00<00?ooool0H_oo00<00?ooool0:Ooo00<00?ooool0
^ooo00<00?ooool03Ooo000Iool00`00ooooo`0Eool00`00ooooo`1Qool00`00ooooo`0Zool00`00
ooooo`2kool00`00ooooo`0=ool001Woo`03003ooooo01Goo`03003ooooo067oo`03003ooooo02[o
o`03003ooooo0;_oo`03003ooooo00goo`006Ooo00<00?ooool05Ooo0P00HOoo00<00?ooool0:ooo
00<00?ooool0^_oo0P003ooo000Iool00`00ooooo`0Eool00`00ooooo`1Oool00`00ooooo`0/ool0
0`00ooooo`2kool00`00ooooo`0=ool001Woo`03003ooooo01Goo`03003ooooo05ooo`03003ooooo
02coo`03003ooooo0;_oo`03003ooooo00goo`006Ooo00<00?ooool05Ooo00<00?ooool0G_oo00<0
0?ooool0;Ooo00<00?ooool0^ooo00<00?ooool03Ooo000Iool2000Fool00`00ooooo`1Nool00`00
ooooo`0]ool00`00ooooo`2kool00`00ooooo`0=ool001Soo`8001Ooo`03003ooooo05goo`03003o
oooo02koo`03003ooooo0;_oo`03003ooooo00goo`005ooo00@00?ooool001Koo`03003ooooo05co
o`03003ooooo02ooo`03003ooooo0;_oo`03003ooooo00goo`005ooo00<00?ooool05ooo00<00?oo
ool0G?oo00<00?ooool0;ooo00<00?ooool0^ooo00<00?ooool03Ooo000Gool01000ooooo`005_oo
0P00G?oo00<00?ooool0<?oo00<00?ooool0^_oo0P003ooo000Fool4000Gool00`00ooooo`1Jool0
0`00ooooo`0aool00`00ooooo`2kool00`00ooooo`0=ool001Ooo`03003ooooo01Ooo`03003ooooo
05[oo`04003oooooool4000/ool00`00ooooo`2kool00`00ooooo`0=ool001Ooo`<001Ooo`03003o
oooo037oo`@002Coo`03003ooooo00Coo`03003ooooo02_oo`03003ooooo0;_oo`03003ooooo00go
o`005ooo00@00?ooool001Koo`03003ooooo03;oo`03003ooooo02Coo`03003ooooo00Coo`03003o
oooo02_oo`03003ooooo0;_oo`03003ooooo00goo`005ooo00@00?ooool001Koo`03003ooooo03;o
o`03003ooooo01?oo`@000coo`03003ooooo00Goo`03003ooooo02_oo`03003ooooo0;_oo`03003o
oooo00goo`005ooo00D00?ooool00?oo00@000?oo`8000Coo`8000Koo`03003ooooo03;oo`03003o
oooo01Coo`03003ooooo00_oo`03003ooooo00Koo`03003ooooo02_oo`03003ooooo0;_oo`03003o
oooo00goo`005_oo00@00?oo000000Coo`05003oooooool00002ool01000ooooo`000_oo00<00?oo
ool00ooo00<00?ooool0<_oo00<00?ooool05?oo00<00?ooool02ooo00<00?ooool00ooo1OP0;?oo
00<00?ooool0^ooo00<00?ooool03Ooo000Nool01@00oooooooo00000_oo00@00?ooool000;oo`03
003ooooo00?oo`<0033oo`Gh01Coo`03003ooooo00[oo`03003ooooo00Coo`Gh02coo`03003ooooo
0;Woo`<000ooo`005_oo00@00?oo003oo`8000;oo`05003oooooool00002ool01000ooooo`000_oo
00<00?ooool00ooo00<00?ooool0<?oo1OP05?oo00<00?ooool02_oo00<00?ooool01?oo1OP0;?oo
00<00?ooool0^ooo00<00?ooool03Ooo000Fool01@00ool00?oo00000ooo00D00?ooooooo`0000;o
o`04003ooooo0002ool00`00ooooo`03ool00`00ooooo`0`ool5n00Bool5n009ool00`00ooooo`05
ool5n00/ool00`00ooooo`2kool00`00ooooo`0=ool001Koo`06003oo`00ool00?oo0`000ooo00@0
0?ooool000;oo`04003ooooo0005ool00`00ooooo`0`ool5n00Bool5n008ool00`00ooooo`06ool5
n00/ool00`00ooooo`2kool00`00ooooo`0=ool001Koo`05003oo`00ool00003ool00`00ooooo`02
ool20004ool20006ool00`00ooooo`0`ool5n00Bool5n007ool00`00ooooo`0:ool00`00ooooo`0[
ool00`00ooooo`2kool00`00ooooo`0=ool001Koo`800003ool00?oo01Koo`03003ooooo03;oo`03
003ooooo01;oo`Gh00Ooo`03003ooooo00[oo`03003ooooo02_oo`03003ooooo0;_oo`03003ooooo
00goo`005ooo00<00?ooool05ooo00<00?ooool0<_oo00<00?ooool04_oo1OP01_oo00<00?ooool0
2ooo00<00?ooool0:ooo00<00?ooool0^ooo00<00?ooool03Ooo000Hool00`00ooooo`0Fool00`00
ooooo`0aool4000Dool00`00ooooo`05ool00`00ooooo`0:ool4000/ool00`00ooooo`2kool00`00
ooooo`0=ool001Soo`03003ooooo01Koo`8004[oo`03003ooooo00Coo`03003ooooo03_oo`03003o
oooo0;[oo`8000ooo`006?oo00<00?ooool05_oo00<00?ooool0BOoo00<00?ooool01?oo00<00?oo
ool0>ooo00<00?ooool0^ooo00<00?ooool03Ooo000Iool00`00ooooo`0Eool00`00ooooo`18ool4
0003ool00`00ooooo`0lool00`00ooooo`2kool00`00ooooo`0=ool001Ooo`03003oo`0001Ooo`03
003ooooo04koo`03003ooooo03goo`03003ooooo0;_oo`03003ooooo00goo`005ooo00@00?ooool0
01Koo`03003ooooo04goo`03003ooooo03koo`03003ooooo0;_oo`03003ooooo00goo`005ooo0`00
00?oo`00ool05?oo00<00?ooool0C?oo00<00?ooool0?ooo00<00?ooool0^ooo00<00?ooool03Ooo
000Gool01000ooooo`005_oo00<00?ooool0Booo00<00?ooool0@?oo00<00?ooool0^ooo00<00?oo
ool03Ooo000Gool01000ooooo`005_oo00<00?ooool0B_oo00<00?ooool0@Ooo00<00?ooool0^ooo
00<00?ooool03Ooo000Gool01000ooooo`005_oo0P00B_oo00<00?ooool0@_oo00<00?ooool0^_oo
0P003ooo000Fool5000Fool00`00ooooo`18ool00`00ooooo`13ool00`00ooooo`2kool00`00oooo
o`0=ool001[oo`03003ooooo01Coo`03003ooooo04Ooo`03003ooooo04Coo`03003ooooo0;_oo`03
003ooooo00goo`006?oo0`005_oo00<00?ooool0AOoo0P00Aooo00<00?ooool0^ooo00<00?ooool0
3Ooo000Gool01000ooooo`005_oo00<00?ooool0A?oo00<00?ooool0Aooo00<00?ooool0^ooo00<0
0?ooool03Ooo000Gool01000ooooo`005_oo00<00?ooool0@ooo00<00?ooool0B?oo00<00?ooool0
^ooo00<00?ooool03Ooo000Gool01000ooooo`005_oo00<00?ooool0@Ooo0P00Booo00<00?ooool0
^ooo00<00?ooool03Ooo000Hool200000ooo003oo`0Dool00`00ooooo`0oool2001=ool00`00oooo
o`2kool00`00ooooo`0=ool0037oo`8003koo`8004ooo`03003ooooo0;[oo`8000ooo`00<Ooo00<0
0?ooool0>_oo0`00DOoo00<00?ooool0^ooo00<00?ooool03Ooo000aool00`00ooooo`0hool2001D
ool00`00ooooo`2kool00`00ooooo`0=ool0037oo`03003ooooo03Koo`8005Koo`03003ooooo0;_o
o`03003ooooo00goo`00<Ooo00<00?ooool0<ooo0`00F?oo00<00?ooool0^ooo00<00?ooool03Ooo
000aool00`00ooooo`0aool2001Kool00`00ooooo`2kool00`00ooooo`0=ool001coo`@000;oo`@0
00?oo`8000Koo`03003ooooo02ooo`8005goo`03003ooooo0;_oo`03003ooooo00goo`005_oo1000
1?oo00D00?ooooooo`0000Goo`04003ooooo0005ool00`00ooooo`0Zool5001Oool00`00ooooo`2k
ool00`00ooooo`0=ool001Ooo`04003ooooo0003ool00`00ooooo`02ool00`00ooooo`02ool01000
ooooo`001Ooo0`008ooo1`00I?oo00<00?ooool0^Ooo0`003ooo000Gool01000ooooo`000ooo00<0
0?ooool00ooo00D00?ooooooo`0000;oo`03003ooooo00?oo`03003ooooo01coo`L006_oo`03003o
oooo0;_oo`03003ooooo00goo`005ooo00@00?ooool000?oo`03003ooooo00Coo`04003ooooo0002
ool00`00ooooo`03ool00`00ooooo`0?ool=001bool00`00ooooo`2kool00`00ooooo`0=ool001Oo
o`05003ooooo003oo`030003ool01000ooooo`000_oo00@00?ooool000Goo`03003ooooo00Goo`X0
07ooo`03003ooooo0;_oo`03003ooooo00goo`005_oo10001?oo00<00?ooool00_oo0P001?oo0P00
1_oo00<00?ooool0S_oo00<00?ooool0^ooo00<00?ooool03Ooo000Fool20002ool00`00ooooo`0D
ool00`00ooooo`2>ool00`00ooooo`2kool00`00ooooo`0=ool001Ooo`04003ooooo000Fool00`00
ooooo`05ool00`00ooooo`0Zool00`00ooooo`0[ool00`00ooooo`0[ool00`00ooooo`0Zool00`00
ooooo`0[ool00`00ooooo`0Zool00`00ooooo`0[ool00`00ooooo`05ool00`00ooooo`0=ool001Oo
o`04003oo`00000Fool00`00ooooo`05ool00`00ooooo`06ool00`00ooooo`06ool00`00ooooo`06
ool00`00ooooo`06ool00`00ooooo`06ool00`00ooooo`06ool00`00ooooo`07ool00`00ooooo`06
ool00`00ooooo`06ool00`00ooooo`06ool00`00ooooo`06ool00`00ooooo`06ool00`00ooooo`06
ool00`00ooooo`06ool00`00ooooo`07ool00`00ooooo`06ool00`00ooooo`06ool00`00ooooo`06
ool00`00ooooo`06ool00`00ooooo`06ool00`00ooooo`06ool00`00ooooo`06ool00`00ooooo`06
ool00`00ooooo`07ool00`00ooooo`06ool00`00ooooo`06ool00`00ooooo`06ool00`00ooooo`06
ool00`00ooooo`06ool00`00ooooo`06ool00`00ooooo`06ool00`00ooooo`07ool00`00ooooo`06
ool00`00ooooo`06ool00`00ooooo`06ool00`00ooooo`05ool00`00ooooo`0=ool001Ooo`800003
ool00?oo01Goool0054000ooo`005ooo00@00?ooool00?ooogKoo`005_oo0P0000?oo`000000oooo
M_oo000Fool20002ool2003ooomeool001Ooo`04003ooooo003ooomfool001Ooo`@00?ooogKoo`00
5ooo00@00?ooool00?ooogKoo`005ooo0P0000?oo`00ool0ooooMOoo000Gool3003ooomgool001So
o`03003ooooo0?ooogKoo`006?oo00<00?ooool0ooooM_oo000Hool00`00ooooo`3ooomfool001So
o`03003ooooo0?ooogKoo`006?oo00<00?ooool0ooooM_oo000Gool2003ooomhool00?oooi7oo`00
\
\>"],
  ImageRangeCache->{{{0, 399}, {246.188, 0}} -> {-4.25487, -18.7852, \
0.0219323, 0.624434}}]
}, Open  ]],

Cell[BoxData[
    \(\(\(\[IndentingNewLine]\)\(\[IndentingNewLine]\)\(\[IndentingNewLine]\)\
\(\(Klein2002phos = {{\(-2\), 0.035398230088495575`}, {\(-1\), 
            0.08495575221238938`}, {0, 0.39292035398230085`}, {1, 
            0.6300884955752213`}, {2, 
            0.6725663716814159`}};\)\n\[IndentingNewLine]
    \(Klein2002phosEB = {{\(-2\), 0.035398230088495575`*facphos}, {\(-1\), 
            0.08495575221238938`*facphos}, {{0, 
              0.39292035398230085`*facphos}, 
            ErrorBar[{\(-0.035398230088495575`\)*facphos, 
                0.035398230088495575`*facphos}]}, {{1, 
              0.6300884955752213`*facphos}, 
            ErrorBar[{\(-0.07079646017699115`\)*facphos, 
                0.07079646017699115`*facphos}]}, {{2, 
              0.6725663716814159`*facphos}, 
            ErrorBar[{\(-0.08495575221238938`\)*facphos, 
                0.08495575221238938`*facphos}]}};\)\[IndentingNewLine]\n (*\ 
      Projection\ of\ experimental\ data\ on\ model\ output\ \
*) \[IndentingNewLine]\[IndentingNewLine]
    \(IRphosFit = Fit[Klein2002phos, IRphosLog, ex];\)\)\)\)], "Input"],

Cell[CellGroupData[{

Cell[BoxData[
    \(\(\(\[IndentingNewLine]\)\(\[IndentingNewLine]\)\(\(FigIRphos = 
        Plot[IRphosLog, {ex, \(-2\), 2}, 
          PlotStyle \[Rule] {RGBColor[0, 0, 0]}, 
          FrameLabel \[Rule] \ {"\<log Insulin [nM]\>", "\<Fraction\>"}, \ 
          Frame \[Rule] \ True, DisplayFunction \[Rule] \ Identity, 
          PlotRange \[Rule] \ {All, {0, 
                0.8}}];\)\[IndentingNewLine]\[IndentingNewLine]
    \(ScalingPhos = 
        IRphosLog/
          IRphosFit;\)\[IndentingNewLine]\[IndentingNewLine]\
\[IndentingNewLine]
    FigAktData = 
      MultipleListPlot[
        Evaluate[Klein2002phosEB /. facphos -> ScalingPhos[\([1]\)]], 
        SymbolStyle \[Rule] {RGBColor[1, 0, 0]}, 
        DisplayFunction \[Rule] \ Identity, 
        SymbolShape \[Rule] {PlotSymbol[
              Box]}, \[IndentingNewLine]AxesOrigin \[Rule] {0, 0}, 
        FrameLabel \[Rule] \ {"\<\>", "\<\>", "\<\>", "\<fmol/(fmol*min)\>"}, 
        Frame \[Rule] True]\n\[IndentingNewLine]
    PhosData = 
      Show[FigIRphos, FigAktData, 
        FrameLabel \[Rule] {"\<log insulin [nM]\>", "\<Fraction of \
phosphorylated receptors\>"}, PlotRange \[Rule] \ {All, All}, 
        DisplayFunction \[Rule] $DisplayFunction, 
        ImageSize \[Rule] \ 400]\)\)\)], "Input"],

Cell[BoxData[
    TagBox[\(\[SkeletonIndicator]  Graphics  \[SkeletonIndicator]\),
      False,
      Editable->False]], "Output"],

Cell[GraphicsData["PostScript", "\<\
%!
%%Creator: Mathematica
%%AspectRatio: .61803 
%%ImageSize: 400 247.214 
MathPictureStart
/Mabs {
Mgmatrix idtransform
Mtmatrix dtransform
} bind def
/Mabsadd { Mabs
3 -1 roll add
3 1 roll add
exch } bind def
%% Graphics
%%IncludeResource: font Courier
%%IncludeFont: Courier
/Courier findfont 10  scalefont  setfont
% Scaling calculations
0.5 0.238095 -0.00262764 0.589035 [
[.02381 -0.0125 -6 -9 ]
[.02381 -0.0125 6 0 ]
[.2619 -0.0125 -6 -9 ]
[.2619 -0.0125 6 0 ]
[.5 -0.0125 -3 -9 ]
[.5 -0.0125 3 0 ]
[.7381 -0.0125 -3 -9 ]
[.7381 -0.0125 3 0 ]
[.97619 -0.0125 -3 -9 ]
[.97619 -0.0125 3 0 ]
[ 0 0 -0.125 0 ]
[.5 -0.0125 -50 -19.4375 ]
[.5 -0.0125 50 -9 ]
[-0.0125 .11518 -18 -4.5 ]
[-0.0125 .11518 0 4.5 ]
[-0.0125 .23299 -18 -4.5 ]
[-0.0125 .23299 0 4.5 ]
[-0.0125 .35079 -18 -4.5 ]
[-0.0125 .35079 0 4.5 ]
[-0.0125 .4686 -18 -4.5 ]
[-0.0125 .4686 0 4.5 ]
[-0.0125 .58641 -6 -4.5 ]
[-0.0125 .58641 0 4.5 ]
[ 0 0 -0.125 0 ]
[-0.01875 .30902 -28.125 -110 ]
[-0.01875 .30902 -18 110 ]
[ 0 .61803 .125 0 ]
[ 1 0 .125 0 ]
[ 0 0 0 0 ]
[ 1 .61803 0 0 ]
] MathScale
% Start of Graphics
1 setlinecap
1 setlinejoin
newpath
0 g
.25 Mabswid
[ ] 0 setdash
.02381 0 m
.02381 .00625 L
s
[(-2)] .02381 -0.0125 0 1 Mshowa
.2619 0 m
.2619 .00625 L
s
[(-1)] .2619 -0.0125 0 1 Mshowa
.5 0 m
.5 .00625 L
s
[(0)] .5 -0.0125 0 1 Mshowa
.7381 0 m
.7381 .00625 L
s
[(1)] .7381 -0.0125 0 1 Mshowa
.97619 0 m
.97619 .00625 L
s
[(2)] .97619 -0.0125 0 1 Mshowa
.125 Mabswid
.07143 0 m
.07143 .00375 L
s
.11905 0 m
.11905 .00375 L
s
.16667 0 m
.16667 .00375 L
s
.21429 0 m
.21429 .00375 L
s
.30952 0 m
.30952 .00375 L
s
.35714 0 m
.35714 .00375 L
s
.40476 0 m
.40476 .00375 L
s
.45238 0 m
.45238 .00375 L
s
.54762 0 m
.54762 .00375 L
s
.59524 0 m
.59524 .00375 L
s
.64286 0 m
.64286 .00375 L
s
.69048 0 m
.69048 .00375 L
s
.78571 0 m
.78571 .00375 L
s
.83333 0 m
.83333 .00375 L
s
.88095 0 m
.88095 .00375 L
s
.92857 0 m
.92857 .00375 L
s
.25 Mabswid
0 0 m
1 0 L
s
gsave
.5 -0.0125 -111 -23.4375 Mabsadd m
1 1 Mabs scale
currentpoint translate
0 18.4375 translate 1 -1 scale
/g { setgray} bind def
/k { setcmykcolor} bind def
/p { gsave} bind def
/r { setrgbcolor} bind def
/w { setlinewidth} bind def
/C { curveto} bind def
/F { fill} bind def
/L { lineto} bind def
/rL { rlineto} bind def
/P { grestore} bind def
/s { stroke} bind def
/S { show} bind def
/N {currentpoint 3 -1 roll show moveto} bind def
/Msf { findfont exch scalefont [1 0 0 -1 0 0 ] makefont setfont} bind def
/m { moveto} bind def
/Mr { rmoveto} bind def
/Mx {currentpoint exch pop moveto} bind def
/My {currentpoint pop exch moveto} bind def
/X {0 rmoveto} bind def
/Y {0 exch rmoveto} bind def
63.000 11.562 moveto
%%IncludeResource: font Courier
%%IncludeFont: Courier
/Courier findfont 10.000 scalefont
[1 0 0 -1 0 0 ] makefont setfont
0.000 0.000 0.000 setrgbcolor
0.000 0.000 rmoveto
63.000 11.562 moveto
%%IncludeResource: font Courier
%%IncludeFont: Courier
/Courier findfont 10.000 scalefont
[1 0 0 -1 0 0 ] makefont setfont
0.000 0.000 0.000 setrgbcolor
(log) show
87.000 11.562 moveto
(insulin) show
%%IncludeResource: font Mathematica2Mono
%%IncludeFont: Mathematica2Mono
/Mathematica2Mono findfont 10.000 scalefont
[1 0 0 -1 0 0 ] makefont setfont
0.000 0.000 0.000 setrgbcolor
135.000 11.562 moveto
(@) show
141.000 11.562 moveto
%%IncludeResource: font Courier
%%IncludeFont: Courier
/Courier findfont 10.000 scalefont
[1 0 0 -1 0 0 ] makefont setfont
0.000 0.000 0.000 setrgbcolor
(nM) show
%%IncludeResource: font Mathematica2Mono
%%IncludeFont: Mathematica2Mono
/Mathematica2Mono findfont 10.000 scalefont
[1 0 0 -1 0 0 ] makefont setfont
0.000 0.000 0.000 setrgbcolor
153.000 11.562 moveto
(D) show
159.000 11.562 moveto
%%IncludeResource: font Courier
%%IncludeFont: Courier
/Courier findfont 10.000 scalefont
[1 0 0 -1 0 0 ] makefont setfont
0.000 0.000 0.000 setrgbcolor
0.000 0.000 rmoveto
1.000 setlinewidth
grestore
0 .11518 m
.00625 .11518 L
s
[(0.2)] -0.0125 .11518 1 0 Mshowa
0 .23299 m
.00625 .23299 L
s
[(0.4)] -0.0125 .23299 1 0 Mshowa
0 .35079 m
.00625 .35079 L
s
[(0.6)] -0.0125 .35079 1 0 Mshowa
0 .4686 m
.00625 .4686 L
s
[(0.8)] -0.0125 .4686 1 0 Mshowa
0 .58641 m
.00625 .58641 L
s
[(1)] -0.0125 .58641 1 0 Mshowa
.125 Mabswid
0 .02682 m
.00375 .02682 L
s
0 .05628 m
.00375 .05628 L
s
0 .08573 m
.00375 .08573 L
s
0 .14463 m
.00375 .14463 L
s
0 .17408 m
.00375 .17408 L
s
0 .20353 m
.00375 .20353 L
s
0 .26244 m
.00375 .26244 L
s
0 .29189 m
.00375 .29189 L
s
0 .32134 m
.00375 .32134 L
s
0 .38025 m
.00375 .38025 L
s
0 .4097 m
.00375 .4097 L
s
0 .43915 m
.00375 .43915 L
s
0 .49805 m
.00375 .49805 L
s
0 .5275 m
.00375 .5275 L
s
0 .55696 m
.00375 .55696 L
s
0 .61586 m
.00375 .61586 L
s
.25 Mabswid
0 0 m
0 .61803 L
s
gsave
-0.01875 .30902 -194.062 -9.0625 Mabsadd m
1 1 Mabs scale
currentpoint translate
171 9.0625 translate
90 rotate
-171 -9.0625 translate
0 18.125 translate 1 -1 scale
/g { setgray} bind def
/k { setcmykcolor} bind def
/p { gsave} bind def
/r { setrgbcolor} bind def
/w { setlinewidth} bind def
/C { curveto} bind def
/F { fill} bind def
/L { lineto} bind def
/rL { rlineto} bind def
/P { grestore} bind def
/s { stroke} bind def
/S { show} bind def
/N {currentpoint 3 -1 roll show moveto} bind def
/Msf { findfont exch scalefont [1 0 0 -1 0 0 ] makefont setfont} bind def
/m { moveto} bind def
/Mr { rmoveto} bind def
/Mx {currentpoint exch pop moveto} bind def
/My {currentpoint pop exch moveto} bind def
/X {0 rmoveto} bind def
/Y {0 exch rmoveto} bind def
63.000 11.562 moveto
%%IncludeResource: font Courier
%%IncludeFont: Courier
/Courier findfont 10.000 scalefont
[1 0 0 -1 0 0 ] makefont setfont
0.000 0.000 0.000 setrgbcolor
0.000 0.000 rmoveto
63.000 11.562 moveto
%%IncludeResource: font Courier
%%IncludeFont: Courier
/Courier findfont 10.000 scalefont
[1 0 0 -1 0 0 ] makefont setfont
0.000 0.000 0.000 setrgbcolor
(Fraction) show
117.000 11.562 moveto
(of) show
135.000 11.562 moveto
(phosphorylated) show
225.000 11.562 moveto
(receptors) show
279.000 11.562 moveto
%%IncludeResource: font Courier
%%IncludeFont: Courier
/Courier findfont 10.000 scalefont
[1 0 0 -1 0 0 ] makefont setfont
0.000 0.000 0.000 setrgbcolor
0.000 0.000 rmoveto
1.000 setlinewidth
grestore
.02381 .61178 m
.02381 .61803 L
s
.2619 .61178 m
.2619 .61803 L
s
.5 .61178 m
.5 .61803 L
s
.7381 .61178 m
.7381 .61803 L
s
.97619 .61178 m
.97619 .61803 L
s
.125 Mabswid
.07143 .61428 m
.07143 .61803 L
s
.11905 .61428 m
.11905 .61803 L
s
.16667 .61428 m
.16667 .61803 L
s
.21429 .61428 m
.21429 .61803 L
s
.30952 .61428 m
.30952 .61803 L
s
.35714 .61428 m
.35714 .61803 L
s
.40476 .61428 m
.40476 .61803 L
s
.45238 .61428 m
.45238 .61803 L
s
.54762 .61428 m
.54762 .61803 L
s
.59524 .61428 m
.59524 .61803 L
s
.64286 .61428 m
.64286 .61803 L
s
.69048 .61428 m
.69048 .61803 L
s
.78571 .61428 m
.78571 .61803 L
s
.83333 .61428 m
.83333 .61803 L
s
.88095 .61428 m
.88095 .61803 L
s
.92857 .61428 m
.92857 .61803 L
s
.25 Mabswid
0 .61803 m
1 .61803 L
s
.99375 .11518 m
1 .11518 L
s
.99375 .23299 m
1 .23299 L
s
.99375 .35079 m
1 .35079 L
s
.99375 .4686 m
1 .4686 L
s
.99375 .58641 m
1 .58641 L
s
.125 Mabswid
.99625 .02682 m
1 .02682 L
s
.99625 .05628 m
1 .05628 L
s
.99625 .08573 m
1 .08573 L
s
.99625 .14463 m
1 .14463 L
s
.99625 .17408 m
1 .17408 L
s
.99625 .20353 m
1 .20353 L
s
.99625 .26244 m
1 .26244 L
s
.99625 .29189 m
1 .29189 L
s
.99625 .32134 m
1 .32134 L
s
.99625 .38025 m
1 .38025 L
s
.99625 .4097 m
1 .4097 L
s
.99625 .43915 m
1 .43915 L
s
.99625 .49805 m
1 .49805 L
s
.99625 .5275 m
1 .5275 L
s
.99625 .55696 m
1 .55696 L
s
.99625 .61586 m
1 .61586 L
s
.25 Mabswid
1 0 m
1 .61803 L
s
.5 0 m
.5 .61803 L
s
0 0 m
1 0 L
1 .61803 L
0 .61803 L
closepath
clip
newpath
0 0 0 r
.5 Mabswid
.02381 .01472 m
.06244 .02217 L
.10458 .03373 L
.14415 .0489 L
.18221 .06851 L
.22272 .09579 L
.26171 .12881 L
.30316 .17075 L
.34309 .21609 L
.3815 .26158 L
.42237 .30854 L
.46172 .3494 L
.49955 .3829 L
.53984 .41169 L
.57861 .43305 L
.61984 .44991 L
.65954 .46161 L
.69774 .46966 L
.71905 .4731 L
.73838 .47569 L
.77751 .47972 L
.79676 .48123 L
.81758 .48258 L
.83713 .48363 L
.85858 .48458 L
.89807 .48589 L
.91758 .48637 L
.93849 .4868 L
.97619 .48739 L
s
0 g
.001 w
.5 .33999 m
.5 .28336 L
s
.5 .33999 1.5 0 Mabsadd m
.5 .33999 -1.5 0 Mabsadd L s
.5 .28336 1.5 0 Mabsadd m
.5 .28336 -1.5 0 Mabsadd L s
.7381 .55801 m
.7381 .44475 L
s
.7381 .55801 1.5 0 Mabsadd m
.7381 .55801 -1.5 0 Mabsadd L s
.7381 .44475 1.5 0 Mabsadd m
.7381 .44475 -1.5 0 Mabsadd L s
.97619 .60332 m
.97619 .46741 L
s
.97619 .60332 1.5 0 Mabsadd m
.97619 .60332 -1.5 0 Mabsadd L s
.97619 .46741 1.5 0 Mabsadd m
.97619 .46741 -1.5 0 Mabsadd L s
1 0 0 r
.0001 w
.02381 .02569 -2.5 2.5 Mabsadd m
.02381 .02569 2.5 2.5 Mabsadd L
.02381 .02569 2.5 -2.5 Mabsadd L
.02381 .02569 -2.5 -2.5 Mabsadd L
.02381 .02569 -2.5 2.5 Mabsadd L closepath F
.2619 .06533 -2.5 2.5 Mabsadd m
.2619 .06533 2.5 2.5 Mabsadd L
.2619 .06533 2.5 -2.5 Mabsadd L
.2619 .06533 -2.5 -2.5 Mabsadd L
.2619 .06533 -2.5 2.5 Mabsadd L closepath F
.5 .31167 -2.5 2.5 Mabsadd m
.5 .31167 2.5 2.5 Mabsadd L
.5 .31167 2.5 -2.5 Mabsadd L
.5 .31167 -2.5 -2.5 Mabsadd L
.5 .31167 -2.5 2.5 Mabsadd L closepath F
.7381 .50138 -2.5 2.5 Mabsadd m
.7381 .50138 2.5 2.5 Mabsadd L
.7381 .50138 2.5 -2.5 Mabsadd L
.7381 .50138 -2.5 -2.5 Mabsadd L
.7381 .50138 -2.5 2.5 Mabsadd L closepath F
.97619 .53536 -2.5 2.5 Mabsadd m
.97619 .53536 2.5 2.5 Mabsadd L
.97619 .53536 2.5 -2.5 Mabsadd L
.97619 .53536 -2.5 -2.5 Mabsadd L
.97619 .53536 -2.5 2.5 Mabsadd L closepath F
% End of Graphics
MathPictureEnd
\
\>"], "Graphics",
  ImageSize->{400, 247.188},
  ImageCache->GraphicsData["Bitmap", "\<\
CF5dJ6E]HGAYHf4PAg9QL6QYHg<PAVmbKF5d0`40006@0000ma000`40n007h00OooooTOoo003ooonA
ool00;Goo`<003_oo`8000koo`8008_oo`00^?oo00<00?ooool0>?oo00<00?ooool03_oo00<00?oo
ool0ROoo002Yool50002ool20004ool30008ool800001?oo00000?oo0`001?oo0P0000?oo`00ool0
1@0000?oo`0000001P0000?oo`0000002Ooo00<00?ooool00`0000?oo`0000000P0000?oo`000000
0ooo00<00?ooool0ROoo002[ool01@00oooooooo00000_oo00@00?ooool000;oo`03003ooooo00So
o`05003oooooool00002ool00`00ooooo`03ool01000ooooo`000_oo00<00?ooool00_oo00<00?oo
ool00ooo00D00?ooooooo`0000;oo`03003ooooo00Soo`05003oooooool00002ool00`00ool00003
ool01@00oooooooo0000Rooo002[ool01@00oooooooo00000_oo00@00?ooool000;oo`03003ooooo
00Soo`05003oooooool00002ool01000oooooooo0P000ooo00@00?ooool000Coo`03003ooooo00?o
o`05003oooooool00002ool00`00ooooo`08ool01@00oooooooo00000_oo00L00?oo003oo`00ool0
0003ool00`00ooooo`29ool00:_oo`05003oooooool00002ool01000ooooo`000_oo00<00?ooool0
2?oo00D00?ooooooo`0000;oo`04003ooooo0005ool01000ooooo`001?oo00<00?ooool00ooo00D0
0?ooooooo`0000;oo`03003ooooo00Soo`05003oooooool00002ool01`00ool00?oo003oo`0000?o
o`03003ooooo08Woo`00Zooo00<00?ooool00_oo0P001?oo0P0000?oo`00ool01ooo0P000_oo00@0
0?oo000000Coo`<00004ool00000ool20004ool00`00ooooo`02ool20002ool01000ool000002ooo
00D00?ooool00?oo008000;oo`800003ool0000000?oo`03003ooooo08Woo`00Zooo00<00?ooool0
;Ooo00<00?ooool05Ooo0P001ooo00D00?ooooooo`0000;oo`8008_oo`00Z_oo0P005ooo00<00?oo
ool05?oo0P001Ooo00<00?ooool0[?oo003ooonAool00?oooi7oo`00;_oo1000D_oo1000Cooo0P00
Dooo1000D_oo10002_oo000^ool00`00ooooo`1Eool00`00ooooo`1=ool01000ooooo`00E?oo00<0
0?ooool0DOoo00<00?ooool02ooo000_ool00`00ooooo`1Dool00`00ooooo`1=ool01000ooooo`00
E?oo00<00?ooool0D_oo00<00?ooool02_oo000Xool40004ool00`00ooooo`1;ool40004ool00`00
ooooo`1=ool01000ooooo`00E?oo00<00?ooool0Dooo00<00?ooool02Ooo000aool00`00ooooo`1B
ool00`00ooooo`1=ool01000ooooo`00E?oo00<00?ooool0E?oo00<00?ooool02?oo000^ool01000
ooooo`00D_oo0`00Cooo00@00?ooool005;oo`<005?oo`04003ooooo000:ool002ooo`8005Goo`03
003ooooo04koo`8005Goo`03003ooooo05;oo`8000_oo`00ooooTOoo003ooonAool00?oooi7oo`00
ooooTOoo000Uoooo001Y0003ool002Goo`03003ooooo00Goo`03003ooooo00koo`03003ooooo00ko
o`03003ooooo00ooo`03003ooooo00koo`03003ooooo00koo`03003ooooo00koo`03003ooooo00ko
o`03003ooooo00koo`03003ooooo00koo`03003ooooo00koo`03003ooooo00koo`03003ooooo00oo
o`03003ooooo00koo`03003ooooo00koo`03003ooooo00koo`03003ooooo00koo`03003ooooo00ko
o`03003ooooo00koo`03003ooooo00koo`03003ooooo00ooo`03003ooooo00Goo`03003ooooo007o
o`009Ooo00<00?ooool01Ooo00<00?ooool03_oo00<00?ooool03_oo00<00?ooool03ooo00<00?oo
ool03_oo00<00?ooool03_oo00<00?ooool03_oo00<00?ooool03_oo00<00?ooool03_oo00<00?oo
ool03_oo00<00?ooool03_oo00<00?ooool03_oo00<00?ooool03ooo00<00?ooool03_oo00<00?oo
ool03_oo00<00?ooool03_oo00<00?ooool03_oo00<00?ooool03_oo00<00?ooool03_oo00<00?oo
ool03_oo00<00?ooool03ooo00<00?ooool01Ooo00<00?ooool00Ooo000Uool00`00ooooo`2`ool0
0`00ooooo`2aool00`00ooooo`01ool000Woo`<001Woo`03003ooooo0;3oo`03003ooooo0;7oo`03
003ooooo007oo`002_oo00<00?ooool06?oo00<00?ooool0/?oo00<00?ooool0/Ooo00<00?ooool0
0Ooo000:ool00`00ool0000Hool00`00ooooo`05ool4002Wool00`00ooooo`2aool00`00ooooo`01
ool000[oo`<001Soo`03003ooooo00Woo`L00:3oo`03003ooooo0;7oo`03003ooooo007oo`002_oo
00@00?ooool001Ooo`03003ooooo00?oo`Gh00Soo`D009_oo`03003ooooo0;7oo`03003ooooo007o
o`002Ooo1@005ooo00<00?ooool00ooo1OP03Ooo1000Uooo00<00?ooool0/Ooo00<00?ooool00Ooo
000:ool4000Gool20004ool5n00Aool4002Cool00`00ooooo`2`ool20003ool000_oo`03003ooooo
01Ooo`03003ooooo00?oo`Gh01Goo`@008ooo`03003ooooo0;7oo`03003ooooo007oo`002ooo00<0
0?ooool05ooo00<00?ooool00ooo1OP06Ooo0`00S?oo00<00?ooool0/Ooo00<00?ooool00Ooo000;
ool00`00ooooo`0Gool00`00ooooo`0Tool2002:ool00`00ooooo`2aool00`00ooooo`01ool000[o
o`03003oo`00008001Koo`03003ooooo02Koo`8008Soo`03003ooooo0;7oo`03003ooooo007oo`00
9Ooo00<00?ooool0:?oo0`00QOoo00<00?ooool0/Ooo00<00?ooool00Ooo000;ool200000ooo003o
o`0Eool00`00ooooo`0[ool20023ool00`00ooooo`2aool00`00ooooo`01ool000[oo`04003ooooo
000Gool00`00ooooo`0]ool20021ool00`00ooooo`2aool00`00ooooo`01ool000_oo`<001Ooo`03
003ooooo02ooo`8007ooo`03003ooooo0;7oo`03003ooooo007oo`003Ooo00<00?ooool05Ooo00<0
0?ooool0<Ooo0P00OOoo00<00?ooool0/Ooo00<00?ooool00Ooo000;ool2000Hool2000dool2001k
ool00`00ooooo`2`ool20003ool002Goo`03003ooooo03Goo`8007Woo`03003ooooo0;7oo`03003o
oooo007oo`002ooo0P006?oo00<00?ooool0=ooo0P007ooo1OP0Dooo00<00?ooool0/Ooo00<00?oo
ool00Ooo000:ool01000ooooo`005ooo00<00?ooool0>Ooo0P007Ooo1OP0Dooo00<00?ooool0/Ooo
00<00?ooool00Ooo000:ool00`00ooooo`0Hool00`00ooooo`0kool2000Kool5n01Cool00`00oooo
o`2aool00`00ooooo`01ool000[oo`04003ooooo000Gool00`00ooooo`0mool2000Iool5n01Cool0
0`00ooooo`2aool00`00ooooo`01ool000_oo`8001Soo`03003ooooo03ooo`8001Ooo`Gh05?oo`03
003ooooo0;7oo`03003ooooo007oo`009Ooo00<00?ooool0@Ooo00<00?ooool0K?oo00<00?ooool0
/Ooo00<00?ooool00Ooo000<ool2000Gool00`00ooooo`12ool2001/ool00`00ooooo`2aool00`00
ooooo`01ool000_oo`04003ooooo000Fool00`00ooooo`14ool00`00ooooo`1Yool00`00ooooo`2a
ool00`00ooooo`01ool000_oo`03003ooooo01Ooo`03003ooooo04Goo`8006Woo`03003ooooo0;7o
o`03003ooooo007oo`002ooo00<00?ooool05ooo0P00B?oo00<00?ooool0I_oo00<00?ooool0/?oo
0P000ooo000:ool4000Gool00`00ooooo`18ool2001Vool00`00ooooo`2aool00`00ooooo`01ool0
00_oo`03003ooooo01Ooo`03003ooooo04[oo`03003ooooo06?oo`03003ooooo0;7oo`03003ooooo
007oo`002_oo1@005_oo00<00?ooool0Booo0P00Hooo00<00?ooool0/Ooo00<00?ooool00Ooo000<
ool00`00ooooo`0Fool00`00ooooo`1=ool00`00ooooo`1Pool00`00ooooo`2aool00`00ooooo`01
ool000coo`03003ooooo01Koo`03003ooooo04koo`03003ooooo05ooo`03003ooooo0;7oo`03003o
oooo007oo`003?oo00<00?ooool05_oo00<00?ooool0Cooo00<00?ooool0G_oo00<00?ooool0/Ooo
00<00?ooool00Ooo000;ool2000Hool00`00ooooo`1@ool2001Nool00`00ooooo`2aool00`00oooo
o`01ool002Goo`03003ooooo05;oo`03003ooooo05_oo`03003ooooo0;7oo`03003ooooo007oo`00
2ooo0P000ooo0P001?oo00<00?ooool00_oo10001_oo00<00?ooool0Dooo00<00?ooool0F_oo00<0
0?ooool0/Ooo00<00?ooool00Ooo000:ool01P00ooooo`00ool000;oo`03003ooooo00Koo`03003o
oooo00Ooo`03003ooooo05Coo`03003ooooo05Woo`03003ooooo0;7oo`03003ooooo007oo`002_oo
00H00?ooool00?oo0002ool00`00ooooo`07ool00`00ooooo`06ool3001Eool00`00ooooo`1Hool0
0`00ooooo`2_ool30003ool000[oo`06003ooooo003oo`000_oo00<00?ooool02?oo00<00?ooool0
1Ooo00<00?ooool0E_oo00<00?ooool0Eooo00<00?ooool0/Ooo00<00?ooool00Ooo000;ool20002
ool01000ooooo`002ooo00<00?ooool01?oo00<00?ooool0Eooo0P00Eooo00<00?ooool0/Ooo00<0
0?ooool00Ooo000?ool01000ooooo`002?oo00@00?ooool000Koo`03003ooooo05Woo`03003ooooo
05Coo`03003ooooo0;7oo`03003ooooo007oo`002Ooo0`0000Coo`00003oo`8000[oo`8000Ooo`03
003ooooo05[oo`03003ooooo05?oo`03003ooooo0;7oo`03003ooooo007oo`002_oo00@00?ooool0
01Ooo`03003ooooo05_oo`03003ooooo05;oo`03003ooooo0;7oo`03003ooooo007oo`002_oo00@0
0?ooool001Ooo`03003ooooo05coo`03003ooooo057oo`03003ooooo0;7oo`03003ooooo007oo`00
2_oo00@00?ooool001Ooo`03003ooooo05goo`03003ooooo053oo`03003ooooo0;7oo`03003ooooo
007oo`002Ooo00@00?oo000001Soo`03003ooooo05koo`03003ooooo04ooo`03003ooooo0;7oo`03
003ooooo007oo`009Ooo00<00?ooool0Gooo00<00?ooool0C_oo00<00?ooool0/Ooo00<00?ooool0
0Ooo000Uool2001Qool00`00ooooo`1=ool00`00ooooo`2`ool20003ool002Goo`03003ooooo067o
o`03003ooooo04coo`03003ooooo0;7oo`03003ooooo007oo`009Ooo00<00?ooool0H_oo00<00?oo
ool0Booo00<00?ooool0/Ooo00<00?ooool00Ooo000Uool00`00ooooo`1Sool00`00ooooo`1:ool0
0`00ooooo`2aool00`00ooooo`01ool002Goo`03003ooooo06Coo`03003ooooo04Woo`03003ooooo
0;7oo`03003ooooo007oo`009Ooo00<00?ooool0IOoo00<00?ooool0B?oo00<00?ooool0/Ooo00<0
0?ooool00Ooo000;ool2000Hool00`00ooooo`1Vool00`00ooooo`17ool00`00ooooo`2aool00`00
ooooo`01ool000[oo`04003ooooo000Gool00`00ooooo`1Wool00`00ooooo`16ool00`00ooooo`2a
ool00`00ooooo`01ool000[oo`04003ooooo000Gool00`00ooooo`1Xool00`00ooooo`15ool00`00
ooooo`2aool00`00ooooo`01ool000[oo`04003ooooo000Gool00`00ooooo`1Yool00`00ooooo`14
ool00`00ooooo`2aool00`00ooooo`01ool000_oo`8001Soo`03003ooooo06[oo`03003ooooo04?o
o`03003ooooo0;7oo`03003ooooo007oo`009Ooo0P00K?oo00<00?ooool0@_oo00<00?ooool0/?oo
0P000ooo000:ool4000Gool00`00ooooo`1/ool00`00ooooo`11ool00`00ooooo`2aool00`00oooo
o`01ool000_oo`03003ooooo01Ooo`03003ooooo06goo`03003ooooo043oo`03003ooooo0;7oo`03
003ooooo007oo`002ooo00<00?ooool05ooo00<00?ooool0KOoo00<00?ooool0@?oo00<00?ooool0
/Ooo00<00?ooool00Ooo000;ool00`00ooooo`0Gool00`00ooooo`1^ool00`00ooooo`0oool00`00
ooooo`2aool00`00ooooo`01ool000[oo`@001Ooo`03003ooooo06ooo`03003ooooo03koo`03003o
oooo0;7oo`03003ooooo007oo`002ooo00<00?ooool05ooo00<00?ooool0L?oo00<00?ooool0?Ooo
00<00?ooool0/Ooo00<00?ooool00Ooo000<ool2000Gool00`00ooooo`1aool00`00ooooo`0lool0
0`00ooooo`2aool00`00ooooo`01ool002Goo`03003ooooo07;oo`03003ooooo03_oo`03003ooooo
0;7oo`03003ooooo007oo`009Ooo00<00?ooool0Looo00<00?ooool0>_oo00<00?ooool0/Ooo00<0
0?ooool00Ooo000Uool2001eool00`00ooooo`0iool00`00ooooo`2`ool20003ool000Woo`<001Wo
o`03003ooooo07Coo`03003ooooo03Woo`03003ooooo0;7oo`03003ooooo007oo`002_oo00<00?oo
ool06?oo00<00?ooool0MOoo00<00?ooool0>?oo00<00?ooool0/Ooo00<00?ooool00Ooo000:ool3
000Hool00`00ooooo`1fool00`00ooooo`0gool00`00ooooo`2aool00`00ooooo`01ool000[oo`04
003ooooo000Gool00`00ooooo`1gool00`00ooooo`0fool00`00ooooo`2aool00`00ooooo`01ool0
00[oo`04003ooooo000Gool00`00ooooo`1hool00`00ooooo`0eool00`00ooooo`2aool00`00oooo
o`01ool000[oo`04003ooooo000Gool00`00ooooo`1iool00`00ooooo`0dool00`00ooooo`2aool0
0`00ooooo`01ool000Woo`04003oo`00000Hool00`00ooooo`1jool00`00ooooo`0cool00`00oooo
o`2aool00`00ooooo`01ool002Goo`03003ooooo07_oo`03003ooooo03;oo`03003ooooo0;7oo`03
003ooooo007oo`002Ooo0`0000Coo`00003oo`8000Coo`03003ooooo00Coo`03003ooooo00Goo`03
003ooooo07_oo`03003ooooo03;oo`03003ooooo0;7oo`03003ooooo007oo`002_oo00H00?ooool0
0?oo0002ool00`00ooooo`08ool00`00ooooo`05ool00`00ooooo`1lool00`00ooooo`0aool00`00
ooooo`2aool00`00ooooo`01ool000[oo`06003ooooo003oo`000_oo00<00?ooool01Ooo1@001_oo
0`00OOoo00<00?ooool0<?oo00<00?ooool0[ooo0`000ooo000:ool01P00ooooo`00ool000;oo`03
003ooooo00Goo`04003ooooo0007ool00`00ooooo`1nool00`00ooooo`0_ool00`00ooooo`2aool0
0`00ooooo`01ool000[oo`<000;oo`04003ooooo0008ool00`00ool00007ool00`00ooooo`1oool0
0`00ooooo`0^ool00`00ooooo`2aool00`00ooooo`01ool000[oo`03003ooooo00;oo`04003ooooo
0009ool20007ool00`00ooooo`20ool00`00ooooo`0]ool00`00ooooo`2aool00`00ooooo`01ool0
00Woo`@000?oo`8000_oo`03003ooooo00Goo`03003ooooo087oo`03003ooooo02coo`03003ooooo
0;7oo`03003ooooo007oo`002_oo00@00?ooool001Ooo`03003ooooo08;oo`03003ooooo02_oo`03
003ooooo0;7oo`03003ooooo007oo`002_oo00@00?ooool001Ooo`03003ooooo08;oo`03003ooooo
02_oo`03003ooooo0;7oo`03003ooooo007oo`002_oo00@00?ooool001Ooo`03003ooooo08?oo`03
003ooooo02[oo`03003ooooo0;7oo`03003ooooo007oo`002ooo0P006?oo00<00?ooool0Q?oo00<0
0?ooool0:Ooo00<00?ooool0/Ooo00<00?ooool00Ooo000Uool00`00ooooo`25ool00`00ooooo`0X
ool00`00ooooo`2aool00`00ooooo`01ool000[oo`<001Soo`03003ooooo08Koo`03003ooooo02Oo
o`03003ooooo0;7oo`03003ooooo007oo`003Ooo00<00?ooool05Ooo0P00R?oo00<00?ooool09_oo
00<00?ooool0/?oo0P000ooo000;ool2000Hool00`00ooooo`28ool00`00ooooo`0Uool00`00oooo
o`2aool00`00ooooo`01ool000[oo`03003ooooo01Soo`03003ooooo08Soo`03003ooooo02Goo`03
003ooooo0;7oo`03003ooooo007oo`002Ooo1@005ooo00<00?ooool0ROoo00<00?ooool09?oo00<0
0?ooool0/Ooo00<00?ooool00Ooo000:ool00`00ooooo`0Hool00`00ooooo`2:ool00`00ooooo`0S
ool00`00ooooo`2aool00`00ooooo`01ool000[oo`<001Soo`03003ooooo08_oo`03003ooooo02;o
o`03003ooooo0;7oo`03003ooooo007oo`002_oo00@00?ooool001Ooo`03003ooooo08coo`03003o
oooo027oo`03003ooooo0;7oo`03003ooooo007oo`002_oo00@00?ooool001Ooo`03003ooooo08go
o`03003ooooo01ooo`@00;7oo`03003ooooo007oo`002_oo00@00?ooool001Ooo`03003ooooo08go
o`03003ooooo023oo`03003ooooo0;7oo`03003ooooo007oo`002Ooo00@00?oo000001Soo`03003o
oooo08koo`03003ooooo01ooo`03003ooooo0;7oo`03003ooooo007oo`009Ooo0P00T?oo00<00?oo
ool07_oo00<00?ooool0/?oo0P000ooo0009ool300000ooo0000000Fool00`00ooooo`2@ool00`00
ooooo`0Mool00`00ooooo`2aool00`00ooooo`01ool000[oo`04003ooooo000Gool00`00ooooo`2A
ool00`00ooooo`0Lool00`00ooooo`2aool00`00ooooo`01ool000[oo`04003ooooo000Gool00`00
ooooo`2Bool00`00ooooo`0Kool00`00ooooo`2aool00`00ooooo`01ool000[oo`04003ooooo000G
ool00`00ooooo`2Bool00`00ooooo`0Kool00`00ooooo`2aool00`00ooooo`01ool000[oo`<001So
o`03003ooooo09?oo`03003ooooo01[oo`03003ooooo0;7oo`03003ooooo007oo`002_oo00<00?oo
ool06?oo00<00?ooool0U?oo00<00?ooool05ooo1OP0/Ooo00<00?ooool00Ooo0009ool4000Hool0
0`00ooooo`2Eool00`00ooooo`0Fool5n02aool00`00ooooo`01ool000[oo`04003ooooo000Gool0
0`00ooooo`2Fool00`00ooooo`0Eool5n02aool00`00ooooo`01ool000[oo`04003ooooo000Gool0
0`00ooooo`2Gool00`00ooooo`0Dool5n02aool00`00ooooo`01ool000[oo`04003ooooo000Gool0
0`00ooooo`2Hool00`00ooooo`0Cool5n02aool00`00ooooo`01ool000_oo`8001Soo`8009[oo`03
003ooooo01Coo`03003ooooo0;3oo`8000?oo`009Ooo00<00?ooool0V_oo00<00?ooool04ooo00<0
0?ooool0/Ooo00<00?ooool00Ooo000:ool4000Gool00`00ooooo`2Kool00`00ooooo`0Bool00`00
ooooo`2aool00`00ooooo`01ool000_oo`03003ooooo01Ooo`03003ooooo09coo`03003ooooo017o
o`03003ooooo0;7oo`03003ooooo007oo`002ooo00<00?ooool05ooo00<00?ooool0WOoo00<00?oo
ool04?oo00<00?ooool0/Ooo00<00?ooool00Ooo000;ool00`00ooooo`0Gool00`00ooooo`2Nool0
0`00ooooo`0?ool00`00ooooo`2aool00`00ooooo`01ool000Woo`800004ool00000000Fool00`00
ooooo`2Oool00`00ooooo`0>ool00`00ooooo`2aool00`00ooooo`01ool000_oo`03003ooooo01Oo
o`03003ooooo0:3oo`03003ooooo00coo`@00;7oo`03003ooooo007oo`002ooo0P000ooo0P001?oo
00<00?ooool00ooo0P001ooo00<00?ooool0XOoo00<00?ooool03?oo00<00?ooool0/Ooo00<00?oo
ool00Ooo000:ool01P00ooooo`00ool000;oo`03003ooooo00Koo`04003ooooo0006ool00`00oooo
o`2Rool00`00ooooo`0;ool00`00ooooo`2aool00`00ooooo`01ool000[oo`06003ooooo003oo`00
0_oo00<00?ooool01_oo00@00?ooool000Koo`<00:?oo`03003ooooo00[oo`03003ooooo0:ooo`<0
00?oo`002_oo00H00?ooool00?oo0002ool00`00ooooo`06ool30007ool00`00ooooo`2Tool00`00
ooooo`09ool00`00ooooo`2aool00`00ooooo`01ool000Woo`800005ool00000ool00002ool00`00
ooooo`06ool00`00ooooo`07ool00`00ooooo`2Uool00`00ooooo`08ool00`00ooooo`2aool00`00
ooooo`01ool000ooo`04003ooooo0008ool00`00ooooo`07ool00`00ooooo`2Vool00`00ooooo`07
ool00`00ooooo`2aool00`00ooooo`01ool000[oo`D00003ool0000000[oo`<000Koo`03003ooooo
0:Ooo`03003ooooo00Koo`03003ooooo0;7oo`03003ooooo007oo`003?oo00<00?ooool05_oo00<0
0?ooool0Z?oo00<00?ooool01Ooo00<00?ooool0/Ooo00<00?ooool00Ooo000<ool00`00ooooo`0F
ool00`00ooooo`2Yool20005ool00`00ooooo`2aool00`00ooooo`01ool000coo`03003ooooo01Ko
o`03003ooooo0:_oo`03003ooooo00;oo`03003ooooo0;7oo`03003ooooo007oo`003?oo00<00?oo
ool05_oo00<00?ooool0[?oo00D00?ooooooo`000;?oo`03003ooooo007oo`003?oo00<00?ooool0
5_oo00<00?ooool0[Ooo00@00?ooool00;?oo`03003ooooo007oo`002ooo0P0000?oo`00ool05Ooo
00<00?ooool0[_oo00<00?oo0000/ooo00<00?ooool00Ooo000:ool01000ooooo`005ooo0P00/?oo
0P00/_oo0P000ooo000;ool3000Gool00`00ooooo`2`ool00`00ooooo`2aool00`00ooooo`01ool0
00goo`03003ooooo01Goo`03003ooooo0;3oo`<00;7oo`03003ooooo007oo`002ooo0P006?oo00<0
0?ooool0/?oo00@00?ooool00;3oo`03003ooooo007oo`009Ooo00<00?ooool0/?oo00@00?oooooo
o`800:koo`03003ooooo007oo`003?oo0P005ooo00<00?ooool0/?oo00<00?ooool00ooo00<00?oo
ool0Zooo00<00?ooool00Ooo000;ool01000ooooo`005_oo00<00?ooool0/?oo00<00?ooool01?oo
0P00Zooo00<00?ooool00Ooo000;ool00`00ooooo`0Gool00`00ooooo`2`ool00`00ooooo`06ool0
0`00ooooo`2Xool00`00ooooo`01ool000_oo`03003ooooo01Ooo`03003ooooo0;3oo`03003ooooo
00Ooo`800:Soo`03003ooooo007oo`002_oo10005ooo00<00?ooool0/?oo00<00?ooool02Ooo00<0
0?ooool0YOoo00<00?ooool00Ooo000;ool00`00ooooo`0Gool00`00ooooo`2`ool00`00ooooo`0:
ool2002Uool00`00ooooo`01ool000_oo`<001Ooo`800;7oo`03003ooooo00coo`03003ooooo0:7o
o`8000?oo`002_oo00<00?ooool06?oo00<00?ooool0/?oo00<00?ooool03Ooo0P00X_oo00<00?oo
ool00Ooo000:ool3000Hool00`00ooooo`2`ool00`00ooooo`0?ool2002Pool00`00ooooo`01ool0
00[oo`04003ooooo000Gool00`00ooooo`2`ool00`00ooooo`0Aool2002Nool00`00ooooo`01ool0
00_oo`8001Soo`03003ooooo0;3oo`03003ooooo01?oo`03003ooooo09_oo`03003ooooo007oo`00
9Ooo00<00?ooool0/?oo00<00?ooool05?oo0P00Vooo00<00?ooool00Ooo000;ool200000ooo003o
o`0Eool00`00ooooo`2`ool00`00ooooo`0Fool2002Iool00`00ooooo`01ool000[oo`04003ooooo
000Gool00`00ooooo`2`ool00`00ooooo`0Hool2002Gool00`00ooooo`01ool000[oo`04003ooooo
000Gool00`00ooooo`2`ool00`00ooooo`0Jool2002Eool00`00ooooo`01ool000[oo`04003ooooo
000Gool00`00ooooo`2`ool00`00ooooo`0Lool2002Cool00`00ooooo`01ool000_oo`<001Ooo`80
0;7oo`03003ooooo01koo`80093oo`8000?oo`003Ooo00<00?ooool05Ooo00<00?ooool0/?oo00<0
0?ooool08?oo0`00S_oo00<00?ooool00Ooo000<ool2000Gool00`00ooooo`2`ool00`00ooooo`0S
ool2000/ool4001Lool00`00ooooo`01ool002Goo`03003ooooo0;3oo`03003ooooo02Goo`8002co
o`03003ooooo05_oo`03003ooooo007oo`009Ooo00<00?ooool0/?oo00<00?ooool09ooo0`00:Ooo
00<00?ooool0Fooo00<00?ooool00Ooo000Uool00`00ooooo`2`ool00`00ooooo`0Zool4000Uool0
0`00ooooo`1Kool00`00ooooo`01ool002Goo`03003ooooo0;3oo`03003ooooo02koo`@0027oo`03
003ooooo05_oo`03003ooooo007oo`009Ooo00<00?ooool0/?oo00<00?ooool0<_oo10007Ooo00<0
0?ooool0Fooo00<00?ooool00Ooo000:ool4000Gool00`00ooooo`2`ool00`00ooooo`0fool4000I
ool00`00ooooo`1Kool00`00ooooo`01ool000_oo`03003ooooo00;oo`8000Coo`03003ooooo00?o
o`8000Ooo`03003ooooo0;3oo`03003ooooo03[oo`@001Goo`03003ooooo05_oo`03003ooooo007o
o`002ooo00D00?ooooooo`0000;oo`03003ooooo00Koo`04003ooooo0006ool00`00ooooo`2`ool0
0`00ooooo`0nool4000Aool00`00ooooo`1Aool40006ool00`00ooooo`01ool000_oo`05003ooooo
ool00002ool00`00ooooo`06ool01000ooooo`001_oo0`00/?oo00<00?ooool0@_oo1P002ooo00<0
0?ooool0Dooo00<00?ooool00ooo0`000ooo000:ool00`00ool000030002ool00`00ooooo`07ool2
0007ool00`00ooooo`2`ool00`00ooooo`18ool80003ool00`00ooooo`1Cool00`00ooooo`05ool0
0`00ooooo`01ool000ooo`04003ooooo0008ool01000ooooo`001_oo00<00?ooool0/?oo00<00?oo
ool0D?oo1`00D_oo00<00?ooool01Ooo00<00?ooool00Ooo000;ool300001Ooo003ooooo00002?oo
00@00?ooool000Koo`03003ooooo0;3oo`03003ooooo05?oo`04003oooooool7001;ool00`00oooo
o`05ool00`00ooooo`01ool000[oo`03003ooooo00?oo`8000[oo`8000Ooo`03003ooooo0;3oo`03
003ooooo05?oo`03003ooooo00Soo`h003goo`03003ooooo00Goo`03003ooooo007oo`002_oo0`00
6?oo00<00?ooool0/?oo00<00?ooool0Dooo00<00?ooool05_oo3`00;_oo00<00?ooool01Ooo00<0
0?ooool00Ooo000:ool01000ooooo`005ooo00<00?ooool0/?oo00<00?ooool0Dooo00<00?ooool0
9Ooo9`001ooo00<00?ooool01Ooo00<00?ooool00Ooo000;ool2000Hool00`00ooooo`2`ool00`00
ooooo`1Cool00`00ooooo`1<ool80007ool00`00ooooo`01ool002Goo`03003ooooo0;3oo`03003o
oooo05?oo`03003ooooo05?oo`03003ooooo00Goo`03003ooooo007oo`002ooo0P006?oo00<00?oo
ool0/?oo00<00?ooool0Dooo00<00?ooool0Dooo00<00?ooool01Ooo00<00?ooool00Ooo000:ool0
1000ooooo`005ooo0P00/Ooo00<00?ooool0D?oo1OP0E?oo00<00?ooool01?oo0P000ooo000:ool0
0`00ooooo`0Hool00`00ooooo`2`ool00`00ooooo`1@ool5n01Dool00`00ooooo`05ool00`00oooo
o`01ool000[oo`04003ooooo000Gool00`00ooooo`2`ool00`00ooooo`1@ool5n01Dool00`00oooo
o`05ool00`00ooooo`01ool000_oo`8001Soo`03003ooooo0;3oo`03003ooooo053oo`Gh05Coo`03
003ooooo00Goo`03003ooooo007oo`009Ooo00<00?ooool0/?oo00<00?ooool0D?oo1OP0E?oo00<0
0?ooool01Ooo00<00?ooool00Ooo000;ool3000Gool00`00ooooo`2`ool00`00ooooo`1Cool00`00
ooooo`1Cool00`00ooooo`05ool00`00ooooo`01ool000[oo`03003ooooo01Soo`03003ooooo0;3o
o`03003ooooo05?oo`03003ooooo05?oo`03003ooooo00Goo`03003ooooo007oo`002_oo0`006?oo
00<00?ooool0/?oo00<00?ooool0Dooo00<00?ooool0Dooo00<00?ooool01Ooo00<00?ooool00Ooo
000:ool01000ooooo`005ooo00<00?ooool0/?oo00<00?ooool0Dooo00<00?ooool0Dooo00<00?oo
ool01Ooo00<00?ooool00Ooo0009ool4000Hool00`00ooooo`2`ool00`00ooooo`1Cool00`00oooo
o`1Cool00`00ooooo`05ool00`00ooooo`01ool000[oo`03003ooooo01Soo`03003ooooo0;3oo`03
003ooooo05?oo`03003ooooo05?oo`03003ooooo00Goo`03003ooooo007oo`002_oo0`006?oo0P00
/Ooo00<00?ooool0Dooo00<00?ooool0Dooo00<00?ooool01?oo0P000ooo000:ool01000ooooo`00
5ooo00<00?ooool0/?oo00<00?ooool0Dooo00<00?ooool0D?oo1OP01_oo00<00?ooool00Ooo000:
ool01000ooooo`005ooo00<00?ooool0/?oo00<00?ooool0Dooo00<00?ooool0D?oo1OP01_oo00<0
0?ooool00Ooo000:ool01000ooooo`005ooo00<00?ooool0/?oo00<00?ooool0Dooo00<00?ooool0
D?oo1OP01_oo00<00?ooool00Ooo0009ool01000ool000006?oo00<00?ooool0/?oo00<00?ooool0
Dooo00<00?ooool0D?oo1OP01_oo00<00?ooool00Ooo000Uool00`00ooooo`2`ool00`00ooooo`1C
ool00`00ooooo`1@ool5n006ool00`00ooooo`01ool000coo`8001Ooo`03003ooooo0;3oo`03003o
oooo05?oo`03003ooooo05?oo`03003ooooo00Goo`03003ooooo007oo`002ooo00@00?ooool001Ko
o`03003ooooo0;3oo`03003ooooo05?oo`03003ooooo05?oo`03003ooooo00Goo`03003ooooo007o
o`002ooo00<00?ooool05ooo00<00?ooool0/?oo00<00?ooool0Dooo00<00?ooool0Dooo00<00?oo
ool01Ooo00<00?ooool00Ooo000;ool00`00ooooo`0Gool00`00ooooo`2`ool00`00ooooo`1Cool0
0`00ooooo`1Cool00`00ooooo`05ool00`00ooooo`01ool000[oo`@001Ooo`03003ooooo0;3oo`03
003ooooo05?oo`03003ooooo05?oo`03003ooooo00Goo`03003ooooo007oo`002ooo00<00?ooool0
5ooo0P00/Ooo00<00?ooool0DOoo1000E?oo00<00?ooool01?oo0P000ooo000;ool2000Hool00`00
ooooo`2`ool00`00ooooo`2Yool00`00ooooo`05ool00`00ooooo`01ool000[oo`04003ooooo000G
ool00`00ooooo`2`ool00`00ooooo`2Yool00`00ooooo`05ool00`00ooooo`01ool000[oo`04003o
oooo000Gool00`00ooooo`2`ool00`00ooooo`2Yool00`00ooooo`05ool00`00ooooo`01ool000[o
o`04003ooooo000Gool00`00ooooo`2`ool00`00ooooo`2Yool00`00ooooo`05ool00`00ooooo`01
ool000_oo`8001Soo`03003ooooo0;3oo`03003ooooo0:Woo`03003ooooo00Goo`03003ooooo007o
o`009Ooo00<00?ooool0/?oo00<00?ooool0ZOoo00<00?ooool01Ooo00<00?ooool00Ooo000:ool4
000Gool00`00ooooo`2`ool00`00ooooo`2Yool00`00ooooo`05ool00`00ooooo`01ool000_oo`03
003ooooo00goo`@000Koo`03003ooooo0;3oo`03003ooooo0:Woo`03003ooooo00Goo`03003ooooo
007oo`002ooo00<00?ooool03ooo00<00?ooool01Ooo00<00?ooool0/?oo00<00?ooool0ZOoo00<0
0?ooool01Ooo00<00?ooool00Ooo000;ool00`00ooooo`0?ool00`00ooooo`05ool3002`ool00`00
ooooo`2Yool00`00ooooo`03ool30003ool000[oo`03003oo`00008000koo`03003ooooo00Goo`03
003ooooo0;3oo`03003ooooo0:Woo`03003ooooo00Goo`03003ooooo007oo`007Ooo00<00?ooool0
1Ooo00<00?ooool0/?oo00<00?ooool0ZOoo00<00?ooool01Ooo00<00?ooool00Ooo000:ool3000>
ool30007ool00`00ooooo`2`ool00`00ooooo`2Yool00`00ooooo`05ool00`00ooooo`01ool000go
o`03003ooooo00goo`03003ooooo00Goo`03003ooooo0;3oo`03003ooooo0:Woo`03003ooooo00Go
o`03003ooooo007oo`002ooo0P006?oo00<00?ooool0/?oo00<00?ooool0ZOoo00<00?ooool01Ooo
00<00?ooool00Ooo000:ool00`00ooooo`0Hool00`00ooooo`2`ool00`00ooooo`2Wool40006ool0
0`00ooooo`01ool000_oo`<001Ooo`03003ooooo0;3oo`03003ooooo0;7oo`03003ooooo007oo`00
9Ooo00<00?ooool0/?oo00<00?ooool0/Ooo00<00?ooool00Ooo000Uool00`00ooooo`05ool00`00
ooooo`1Cool00`00ooooo`1Bool00`00ooooo`1Cool00`00ooooo`1Cool00`00ooooo`05ool00`00
ooooo`01ool002Goo`03003ooooo00Goo`03003ooooo00koo`03003ooooo00koo`03003ooooo00oo
o`03003ooooo00koo`03003ooooo00koo`03003ooooo00koo`03003ooooo00koo`03003ooooo00ko
o`03003ooooo00koo`03003ooooo00koo`03003ooooo00koo`03003ooooo00ooo`03003ooooo00ko
o`03003ooooo00koo`03003ooooo00koo`03003ooooo00koo`03003ooooo00koo`03003ooooo00ko
o`03003ooooo00koo`03003ooooo00ooo`03003ooooo00Goo`03003ooooo007oo`009Oooo`00J@00
0ooo0000\
\>"],
  ImageRangeCache->{{{0, 399}, {246.188, 0}} -> {-2.53288, -0.108527, \
0.0116792, 0.00472087}}],

Cell[BoxData[
    TagBox[\(\[SkeletonIndicator]  Graphics  \[SkeletonIndicator]\),
      False,
      Editable->False]], "Output"]
}, Open  ]]
},
FrontEndVersion->"5.0 for X",
ScreenRectangle->{{0, 1280}, {0, 1024}},
WindowSize->{1272, 950},
WindowMargins->{{0, Automatic}, {Automatic, 0}},
PrintingPageRange->{Automatic, Automatic},
PrintingOptions->{"PaperSize"->{597.562, 842.375},
"PaperOrientation"->"Portrait",
"PostScriptOutputFile":>FrontEnd`FileName[{$RootDirectory, "home", \
"koschorreck", "paper", "clearance", "neu", "resubmission2"}, "HoriStat.ps", \
CharacterEncoding -> "iso8859-1"],
"Magnification"->1}
]

(*******************************************************************
Cached data follows.  If you edit this Notebook file directly, not
using Mathematica, you must remove the line containing CacheID at
the top of  the file.  The cache data will then be recreated when
you save this file from within Mathematica.
*******************************************************************)

(*CellTagsOutline
CellTagsIndex->{}
*)

(*CellTagsIndex
CellTagsIndex->{}
*)

(*NotebookFileOutline
Notebook[{
Cell[1754, 51, 1979, 34, 507, "Input"],

Cell[CellGroupData[{
Cell[3758, 89, 2363, 42, 395, "Input"],
Cell[6124, 133, 130, 3, 27, "Output"]
}, Open  ]],
Cell[6269, 139, 530, 10, 123, "Input"],

Cell[CellGroupData[{
Cell[6824, 153, 305, 6, 59, "Input"],
Cell[7132, 161, 38094, 1134, 256, 15079, 846, "GraphicsData", "PostScript", \
"Graphics"]
}, Open  ]],
Cell[45241, 1298, 1122, 19, 219, "Input"],

Cell[CellGroupData[{
Cell[46388, 1321, 1277, 26, 235, "Input"],
Cell[47668, 1349, 130, 3, 27, "Output"],
Cell[47801, 1354, 31860, 842, 256, 9563, 563, "GraphicsData", "PostScript", \
"Graphics"],
Cell[79664, 2198, 130, 3, 27, "Output"]
}, Open  ]]
}
]
*)


(*******************************************************************
End of Mathematica Notebook file.
*******************************************************************)
